# Supplementary material for: Amniotic fluid cell-free transcriptome: a glimpse into fetal development and placental cellular dynamics during normal pregnancy
Source: BMC Med Genomics. 2020 Feb 12;13:25. doi: 10.1186/s12920-020-0690-5 (PMC7017452; doi:10.1186/s12920-020-0690-5)
Supplement: Supplementary file 7 — Additional file 7: Table S1. Genes differentially expressed with advancing gestational age from midtrimester to term. The table includes the Affymetrix transcript cluster identifier (ID), gene symbol, gene name, ENTREZ database identifier, chromosome and strand information, genomic coordinates (start and stop), number of microarray probes used to measure the gene expression, assignment to coding or non-coding region, log2 expression change (term/midtrimester), nominal p-value, and adjusted p-value (q-value) [file 12920_2020_690_MOESM7_ESM.xls]

## Sheet: AF_TNLMidtrimSIV98_TNL-Midtrime
ID	SYMBOL	Name	ENTREZ	Chromosome	strand	start	stop	total_probes	locus.type	logFC	P.Value	adj.P.Val
TC0X000392.hg.1	NA	NA	NA	chrX	+	70983140	70987054	70	Coding	-4.22802	5.81056e-61	2.9162e-56
TC0X002114.hg.1	NA	NA	NA	chrX	-	70980625	70981509	30	NonCoding	-5.93732	1.3825e-60	2.9162e-56
TC0X000391.hg.1	NA	NA	NA	chrX	+	70939766	70940650	30	Coding	-5.87551	1.8206e-60	2.9162e-56
TC0X001132.hg.1	NA	NA	NA	chrX	-	70980625	70981509	30	Coding	-5.87551	1.8206e-60	2.9162e-56
TC0X001130.hg.1	NA	NA	NA	chrX	-	70934221	70938135	70	Coding	-4.0512	5.83664e-60	7.47919e-56
TC07000235.hg.1	ANLN	anillin actin binding protein	54443	chr7	+	36429415	36493400	408	Coding	-2.35264	1.23384e-51	1.31756e-47
TC01001791.hg.1	CENPF	centromere protein F	1063	chr1	+	214776532	214837931	240	Coding	-2.39746	7.00509e-51	6.25133e-47
TC0X002116.hg.1	NA	NA	NA	chrX	-	71089382	71091271	50	NonCoding	-3.91872	7.8055e-51	6.25133e-47
TC03000242.hg.1	KIF15	kinesin family member 15	56992	chr3	+	44803209	44914868	471	Coding	-2.4632	1.23298e-49	8.77762e-46
TC15000223.hg.1	ARHGAP11A	Rho GTPase activating protein 11A	9824	chr15	+	32907345	32932150	204	Coding	-3.46457	9.46107e-49	6.0618e-45
TC12000611.hg.1	LYZ	lysozyme	4069	chr12	+	69742121	69748014	66	Coding	3.59888	2.00836e-46	1.1698e-42
TC12002032.hg.1	NA	NA	NA	chr12	-	120123595	120315095	620	Coding	-2.43964	2.19211e-46	1.17042e-42
TC01002383.hg.1	NA	NA	NA	chr1	-	26210672	26233482	249	Coding	-0.879758	2.72436e-46	1.34271e-42
TC04001436.hg.1	CENPE	centromere protein E	1062	chr4	-	104026963	104119566	553	Coding	-2.42205	1.01313e-45	4.63659e-42
TC03001870.hg.1	PLSCR5	phospholipid scramblase family member 5	389158	chr3	-	146294342	146324003	120	Coding	-2.13748	2.19307e-45	9.36747e-42
TC15002124.hg.1	LOC100288637	OTU deubiquitinase 7A pseudogene	100288637	chr15	+	30938318	31065209	84	NonCoding	-2.5617	3.21902e-44	1.28904e-40
TC20000023.hg.1	TGM3	transglutaminase 3	7053	chr20	+	2276613	2321725	185	Coding	3.38643	5.39153e-44	2.032e-40
TC04001516.hg.1	CCNA2	cyclin A2	890	chr4	-	122737599	122745088	100	Coding	-2.09793	1.04624e-43	3.72408e-40
TC01005412.hg.1	NA	NA	NA	chr1	-	38509523	38511025	30	NonCoding	-2.05095	3.22773e-43	1.08844e-39
TC05000682.hg.1	TGFBI	transforming growth factor beta induced	7045	chr5	+	135364584	135399507	459	Coding	-2.23396	1.21443e-42	3.89048e-39
TC0X002112.hg.1	NA	NA	NA	chrX	-	70882845	70888878	90	NonCoding	-1.39985	1.96634e-42	5.99931e-39
TC01003243.hg.1	RPTN	repetin	126638	chr1	-	152126071	152131704	60	Coding	4.54241	4.20889e-42	1.1862e-38
TC01003662.hg.1	ASPM	abnormal spindle microtubule assembly	259266	chr1	-	197053257	197115824	330	Coding	-1.15779	4.25819e-42	1.1862e-38
TC10001756.hg.1	MKI67	marker of proliferation Ki-67	4288	chr10	-	129894923	129924649	252	Coding	-1.30279	5.73462e-42	1.53093e-38
TC15002761.hg.1	LOC100288637	OTU deubiquitinase 7A pseudogene	100288637	chr15	+	30938317	31065209	70	Coding	-2.36557	7.59441e-42	1.9081e-38
TC04000059.hg.1	NSG1	neuronal vesicle trafficking associated 1	27065	chr4	+	4349867	4420785	245	Coding	-0.889801	7.74305e-42	1.9081e-38
TC04000178.hg.1	SLC34A2	solute carrier family 34 member 2	10568	chr4	+	25656923	25680370	239	Coding	3.50513	1.07758e-41	2.47263e-38
TC10001324.hg.1	RTKN2	rhotekin 2	219790	chr10	-	63942794	64028466	198	Coding	3.25228	1.08058e-41	2.47263e-38
TC11001272.hg.1	MRPL23-AS1	MRPL23 antisense RNA 1	100133545	chr11	-	2004439	2011150	45	Coding	-1.42256	2.0858e-41	4.60825e-38
TC05001970.hg.1	HAND1	heart and neural crest derivatives expressed 1	9421	chr5	-	153854532	153857824	27	Coding	-2.99405	3.0976e-41	6.55427e-38
TC17000698.hg.1	NOG	noggin	9241	chr17	+	54671060	54672951	40	Coding	-2.55154	3.1712e-41	6.55427e-38
TC04000385.hg.1	OPRPN	opiorphin prepropeptide	58503	chr4	+	71263599	71275914	80	Coding	5.18715	3.65888e-41	7.32588e-38
TC05000697.hg.1	KIF20A	kinesin family member 20A	10112	chr5	+	137514408	137523404	295	Coding	-1.08997	3.57315e-40	6.93743e-37
TC15000306.hg.1	NUSAP1	nucleolar and spindle associated protein 1	51203	chr15	+	41624892	41673248	180	Coding	-1.30527	1.17045e-39	2.20565e-36
TC04002924.hg.1	SLC39A8	solute carrier family 39 member 8	64116	chr4	-	103172198	103274157	227	Coding	1.91502	1.33074e-39	2.43605e-36
TC0X001129.hg.1	NA	NA	NA	chrX	-	70882845	70885603	70	Coding	-2.59577	1.45771e-39	2.50942e-36
TC07001355.hg.1	IGFBP3	insulin like growth factor binding protein 3	3486	chr7	-	45951844	45961473	223	Coding	-1.07864	1.46195e-39	2.50942e-36
TC08001199.hg.1	SNAI2	snail family transcriptional repressor 2	6591	chr8	-	49830239	49834299	60	Coding	-2.01082	1.48832e-39	2.50942e-36
TC06000265.hg.1	HIST1H2BM	histone cluster 1 H2B family member m	8342	chr6	+	27782822	27783267	24	Coding	-1.90528	1.63195e-39	2.68104e-36
TC0X000376.hg.1	KIF4A	kinesin family member 4A	24137	chrX	+	69509879	69640774	370	Coding	-0.743533	2.01416e-39	3.22624e-36
TC14001141.hg.1	ERO1A	endoplasmic reticulum oxidoreductase 1 alpha	30001	chr14	-	53106634	53162432	173	Coding	3.37023	2.14627e-39	3.354e-36
TC05001906.hg.1	PPP2R2B	protein phosphatase 2 regulatory subunit Bbeta	5521	chr5	-	145967936	146464347	371	Coding	-0.703977	2.26752e-39	3.4591e-36
TC05000937.hg.1	GABRP	gamma-aminobutyric acid type A receptor pi subunit	2568	chr5	+	170190354	170241051	246	Coding	-2.41162	6.18767e-39	9.21977e-36
TC12001274.hg.1	SMCO3	single-pass membrane protein with coiled-coil domains 3	440087	chr12	-	14957584	14967116	59	Coding	-2.61813	1.07555e-38	1.56617e-35
TC15002760.hg.1	ARHGAP11B	Rho GTPase activating protein 11B	89839	chr15	+	30916697	30931023	100	Coding	-3.04566	3.23321e-38	4.60345e-35
TC05001205.hg.1	CDH10	cadherin 10	1008	chr5	-	24487209	24645087	190	Coding	-1.42523	8.04011e-38	1.11986e-34
TC01006023.hg.1	ASPM	abnormal spindle microtubule assembly	259266	chr1	-	197113086	197115665	30	NonCoding	-2.24322	1.49005e-37	2.03126e-34
TC15000638.hg.1	KIF23	kinesin family member 23	9493	chr15	+	69706585	69740764	310	Coding	-1.15515	2.32023e-37	3.09707e-34
TC18000006.hg.1	TYMS	thymidylate synthetase	7298	chr18	+	657604	673578	117	Coding	-1.39073	6.04751e-37	7.90756e-34
TC04000155.hg.1	NCAPG	non-SMC condensin I complex subunit G	64151	chr4	+	17812525	17846487	263	Coding	-0.73873	6.42091e-37	8.22788e-34
TC06001342.hg.1	HIST1H3B	histone cluster 1 H3 family member b	8358	chr6	-	26031817	26032289	30	Coding	-1.81591	8.87451e-37	1.1149e-33
TC01003035.hg.1	VTCN1	V-set domain containing T cell activation inhibitor 1	79679	chr1	-	117686209	117753582	169	Coding	-1.31725	1.40177e-36	1.72717e-33
TC04002654.hg.1	CENPE	centromere protein E	1062	chr4	-	104059527	104061564	30	NonCoding	-2.98676	1.80111e-36	2.17733e-33
TC20000198.hg.1	TPX2	TPX2, microtubule nucleation factor	22974	chr20	+	30326904	30389608	223	Coding	-1.08997	2.48871e-36	2.95285e-33
TC17001462.hg.1	TOP2A	DNA topoisomerase II alpha	7153	chr17	-	38544768	38574408	451	Coding	-1.45036	4.29833e-36	5.00724e-33
TC16000258.hg.1	PLK1	polo like kinase 1	5347	chr16	+	23690143	23701688	150	Coding	-0.919175	5.15845e-36	5.90191e-33
TC02004896.hg.1	LOC100130449	uncharacterized LOC100130449	100130449	chr2	-	241388836	241396117	30	NonCoding	-1.08691	2.00077e-35	2.24897e-32
TC01001201.hg.1	MLLT11	MLLT11, transcription factor 7 cofactor	10962	chr1	+	151030234	151040973	90	Coding	-1.02844	2.08974e-35	2.30847e-32
TC08000598.hg.1	MATN2	matrilin 2	4147	chr8	+	98881068	99048946	448	Coding	-0.867142	2.75902e-35	2.99616e-32
TC02001611.hg.1	OSR1	odd-skipped related transciption factor 1	130497	chr2	-	19551246	19558414	87	Coding	-0.952571	2.95218e-35	3.15249e-32
TC06001917.hg.1	TBX18	T-box 18	9096	chr6	-	85397069	85474237	153	Coding	-1.16224	3.56318e-35	3.74256e-32
TC03001482.hg.1	WNT5A	Wnt family member 5A	7474	chr3	-	55499743	55523973	252	Coding	-1.51461	4.42523e-35	4.57305e-32
TC12001730.hg.1	NA	NA	NA	chr12	-	72439929	72451157	50	Coding	-1.75869	9.52259e-35	9.68448e-32
TC0X000658.hg.1	FHL1	four and a half LIM domains 1	2273	chrX	+	135228861	135293518	403	Coding	-0.748205	1.89086e-34	1.89296e-31
TC12003301.hg.1	PRR4	proline rich 4	11272	chr12	-	10998448	11002075	80	Coding	3.64318	2.09313e-34	2.06321e-31
TC04000087.hg.1	HTRA3	HtrA serine peptidase 3	94031	chr4	+	8271489	8308838	96	Coding	-2.03092	2.47343e-34	2.40114e-31
TC20000860.hg.1	JPH2	junctophilin 2	57158	chr20	-	42740335	42816218	90	Coding	-0.673717	3.63017e-34	3.47148e-31
TC15002646.hg.1	CTSH	cathepsin H	1512	chr15	-	79215359	79224794	60	NonCoding	2.80326	3.86503e-34	3.64171e-31
TC06001353.hg.1	HIST1H3F	histone cluster 1 H3 family member f	8968	chr6	-	26250369	26250835	30	Coding	-1.69412	5.83531e-34	5.41847e-31
TC15001829.hg.1	RHCG	Rh family C glycoprotein	51458	chr15	-	89998680	90039844	159	Coding	3.20817	6.96915e-34	6.37886e-31
TC10000664.hg.1	CEP55	centrosomal protein 55	55165	chr10	+	95256369	95288849	150	Coding	-0.445513	7.29655e-34	6.58447e-31
TC06000223.hg.1	HIST1H2AG	histone cluster 1 H2A family member g	8969	chr6	+	27100817	27103071	30	Coding	-1.40336	8.09969e-34	7.20772e-31
TC18000435.hg.1	DSC3	desmocollin 3	1825	chr18	-	28570052	28622781	170	Coding	-2.22708	1.39928e-33	1.22812e-30
TC0X001889.hg.1	FHL1	four and a half LIM domains 1	2273	chrX	+	135228861	135293518	80	NonCoding	-2.42604	1.56457e-33	1.35464e-30
TC06001344.hg.1	HIST1H2BB	histone cluster 1 H2B family member b	3018	chr6	-	26043455	26043885	30	Coding	-1.52446	1.66967e-33	1.42636e-30
TC10001147.hg.1	JCAD	junctional cadherin 5 associated	57608	chr10	-	30301729	30404423	156	Coding	-0.743324	1.70394e-33	1.43648e-30
TC06000399.hg.1	HLA-DRA	major histocompatibility complex, class II, DR alpha	3122	chr6	+	32407619	32412826	77	Coding	3.13103	4.50458e-33	3.74822e-30
TC11000546.hg.1	INCENP	inner centromere protein	3619	chr11	+	61891445	61920635	252	Coding	-0.741207	4.82786e-33	3.96571e-30
TC15001858.hg.1	PRC1	protein regulator of cytokinesis 1	9055	chr15	-	91509268	91538859	240	Coding	-1.00027	4.88976e-33	3.96572e-30
TC6_dbb_hap3000083.hg.1	HLA-DRA	major histocompatibility complex, class II, DR alpha	3122	chr6	+	3685732	3690942	79	Coding	3.01574	5.17316e-33	4.14312e-30
TC14001155.hg.1	DLGAP5	DLG associated protein 5	9787	chr14	-	55614830	55658396	242	Coding	-0.763361	7.48015e-33	5.9168e-30
TC6_cox_hap2000090.hg.1	HLA-DRA	major histocompatibility complex, class II, DR alpha	3122	chr6	+	3878074	3883242	79	Coding	2.88591	8.57655e-33	6.70132e-30
TC6_mann_hap4000074.hg.1	HLA-DRA	major histocompatibility complex, class II, DR alpha	3122	chr6	+	3749679	3754894	84	Coding	2.97003	8.68306e-33	6.7028e-30
TC6_mcf_hap5000075.hg.1	HLA-DRA	major histocompatibility complex, class II, DR alpha	3122	chr6	+	3786393	3791603	84	Coding	2.96382	1.04884e-32	7.81401e-30
TC6_qbl_hap6000081.hg.1	HLA-DRA	major histocompatibility complex, class II, DR alpha	3122	chr6	+	3668487	3673697	84	Coding	2.96382	1.04884e-32	7.81401e-30
TC6_ssto_hap7000076.hg.1	HLA-DRA	major histocompatibility complex, class II, DR alpha	3122	chr6	+	3754283	3759493	84	Coding	2.96382	1.04884e-32	7.81401e-30
TC12001136.hg.1	SCNN1A	sodium channel epithelial 1 alpha subunit	6337	chr12	-	6456009	6486525	230	Coding	1.18502	1.37487e-32	1.01252e-29
TC15000449.hg.1	CCNB2	cyclin B2	9133	chr15	+	59397277	59417244	112	Coding	-1.16624	1.45476e-32	1.05918e-29
TC10001721.hg.1	CPXM2	carboxypeptidase X, M14 family member 2	119587	chr10	-	125465726	125699783	280	Coding	-1.33394	1.47497e-32	1.06183e-29
TC07001194.hg.1	IGF2BP3	insulin like growth factor 2 mRNA binding protein 3	10643	chr7	-	23349828	23510086	389	Coding	-0.99493	1.50128e-32	1.06876e-29
TC01003283.hg.1	RAB13	RAB13, member RAS oncogene family	5872	chr1	-	153954127	153958834	173	Coding	-1.37043	1.73476e-32	1.22141e-29
TC09000495.hg.1	ANP32B	acidic nuclear phosphoprotein 32 family member B	10541	chr9	+	100745489	100778225	156	Coding	-1.26657	1.85468e-32	1.29164e-29
TC01005736.hg.1	VTCN1	V-set domain containing T cell activation inhibitor 1	79679	chr1	-	117686212	117753549	70	NonCoding	-1.56843	2.42956e-32	1.67381e-29
TC01000706.hg.1	L1TD1	LINE1 type transposase domain containing 1	54596	chr1	+	62660474	62678001	94	Coding	-0.981588	2.615e-32	1.7824e-29
TC01003349.hg.1	CRABP2	cellular retinoic acid binding protein 2	1382	chr1	-	156669398	156675608	98	Coding	-1.7693	2.66427e-32	1.79687e-29
TC18000014.hg.1	EMILIN2	elastin microfibril interfacer 2	84034	chr18	+	2847028	2914090	129	Coding	-0.818427	2.74039e-32	1.82896e-29
TC20000229.hg.1	BPIFB1	BPI fold containing family B member 1	92747	chr20	+	31861286	31897684	249	Coding	1.92881	2.86963e-32	1.89547e-29
TC05000896.hg.1	PTTG1	pituitary tumor-transforming 1	9232	chr5	+	159848829	159855748	157	Coding	-0.671496	3.3039e-32	2.14773e-29
TC08000439.hg.1	TRIM55	tripartite motif containing 55	84675	chr8	+	67039131	67087720	160	Coding	-0.751322	3.34165e-32	2.14773e-29
TC06003988.hg.1	PDE10A	phosphodiesterase 10A	10846	chr6	-	165740975	165742467	30	NonCoding	-2.02272	3.35211e-32	2.14773e-29
TC10000721.hg.1	SCD	stearoyl-CoA desaturase	6319	chr10	+	102106772	102124591	110	Coding	2.44034	3.72274e-32	2.36158e-29
TC19000229.hg.1	RNASEH2A	ribonuclease H2 subunit A	10535	chr19	+	12917428	12924462	90	Coding	-1.05489	3.87412e-32	2.43352e-29
TC17002618.hg.1	TOP2A	DNA topoisomerase II alpha	7153	chr17	-	38573069	38574167	30	NonCoding	-1.94825	4.30233e-32	2.67626e-29
TC15000648.hg.1	THSD4	thrombospondin type 1 domain containing 4	79875	chr15	+	71389291	72075722	290	Coding	-0.783805	4.60979e-32	2.83994e-29
TC04000386.hg.1	MUC7	mucin 7, secreted	4589	chr4	+	71296209	71348714	100	Coding	3.43544	4.80078e-32	2.92944e-29
TC01002284.hg.1	MFAP2	microfibril associated protein 2	4237	chr1	-	17300997	17308081	170	Coding	-0.55222	5.54266e-32	3.35023e-29
TC01001767.hg.1	DTL	denticleless E3 ubiquitin protein ligase homolog	51514	chr1	+	212208919	212280742	273	Coding	-0.915329	8.22361e-32	4.92425e-29
TC20000357.hg.1	UBE2C	ubiquitin conjugating enzyme E2 C	11065	chr20	+	44441215	44445596	129	Coding	-0.90753	8.42116e-32	4.99586e-29
TC19002356.hg.1	OR7C1	olfactory receptor family 7 subfamily C member 1	26664	chr19	-	14910103	14910574	30	NonCoding	-1.84155	8.92879e-32	5.24841e-29
TC0X001221.hg.1	ARMCX6	armadillo repeat containing X-linked 6	54470	chrX	-	100870108	100872991	132	Coding	-0.819707	1.02651e-31	5.97905e-29
TC04002651.hg.1	SLC39A8	solute carrier family 39 member 8	64116	chr4	-	103183267	103183758	30	NonCoding	2.65998	1.04686e-31	6.04267e-29
TC06003599.hg.1	AGER	advanced glycosylation end-product specific receptor	177	chr6	-	32148745	32152099	93	NonCoding	2.36853	1.06996e-31	6.12083e-29
TC0X000003.hg.1	SHOX	short stature homeobox	6473	chrX	+	585079	620146	130	Coding	-0.884293	1.13066e-31	6.35461e-29
TC0Y000003.hg.1	SHOX	short stature homeobox	6473	chrY	+	535079	570146	130	Coding	-0.884293	1.13066e-31	6.35461e-29
TC02002217.hg.1	CKAP2L	cytoskeleton associated protein 2 like	150468	chr2	-	113493930	113522254	210	Coding	-0.637941	1.61982e-31	9.02465e-29
TC06000088.hg.1	PHACTR1	phosphatase and actin regulator 1	221692	chr6	+	12717037	13288645	419	Coding	0.609951	1.75802e-31	9.71021e-29
TC15001713.hg.1	CTSH	cathepsin H	1512	chr15	-	79213400	79237433	224	Coding	1.37811	1.95208e-31	1.06899e-28
TC06001545.hg.1	LSM2	LSM2 homolog, U6 small nuclear RNA and mRNA degradation associated	57819	chr6	-	31765169	31774761	109	Coding	-0.484136	2.27258e-31	1.18713e-28
TC6_apd_hap1000086.hg.1	LSM2	LSM2 homolog, U6 small nuclear RNA and mRNA degradation associated	57819	chr6	-	3079919	3089512	109	Coding	-0.484136	2.27258e-31	1.18713e-28
TC6_dbb_hap3000161.hg.1	LSM2	LSM2 homolog, U6 small nuclear RNA and mRNA degradation associated	57819	chr6	-	3050751	3060344	109	Coding	-0.484136	2.27258e-31	1.18713e-28
TC6_mcf_hap5000149.hg.1	LSM2	LSM2 homolog, U6 small nuclear RNA and mRNA degradation associated	57819	chr6	-	3144866	3154459	109	Coding	-0.484136	2.27258e-31	1.18713e-28
TC6_qbl_hap6000162.hg.1	LSM2	LSM2 homolog, U6 small nuclear RNA and mRNA degradation associated	57819	chr6	-	3058814	3068398	109	Coding	-0.484136	2.27258e-31	1.18713e-28
TC13000093.hg.1	MTUS2	microtubule associated scaffold protein 2	23281	chr13	+	29598747	30080084	280	Coding	-0.611918	2.27898e-31	1.18713e-28
TC09000418.hg.1	GADD45G	growth arrest and DNA damage inducible gamma	10912	chr9	+	92219927	92221470	90	Coding	-1.47953	3.86976e-31	1.99951e-28
TC06001429.hg.1	HIST1H3J	histone cluster 1 H3 family member j	8356	chr6	-	27858093	27860884	40	Coding	-0.79191	4.16754e-31	2.13615e-28
TC01003200.hg.1	ANP32E	acidic nuclear phosphoprotein 32 family member E	81611	chr1	-	150190717	150208504	180	Coding	-1.19716	4.5111e-31	2.29389e-28
TC01002341.hg.1	ZNF436	zinc finger protein 436	80818	chr1	-	23685941	23696357	120	Coding	-0.794816	5.66035e-31	2.85562e-28
TC17002631.hg.1	KRT9	keratin 9	3857	chr17	-	39722093	39728310	130	NonCoding	-0.830478	6.16442e-31	3.08563e-28
TC12000309.hg.1	LRRK2	leucine rich repeat kinase 2	120892	chr12	+	40590546	40763087	649	Coding	3.4772	7.18183e-31	3.56703e-28
TC14000668.hg.1	SNORD113-4	small nucleolar RNA, C/D box 113-4	767564	chr14	+	101402828	101426536	265	Coding	-1.31919	9.23108e-31	4.54957e-28
TC07001794.hg.1	WNT2	Wnt family member 2	7472	chr7	-	116916685	116963343	130	Coding	-0.928919	1.00427e-30	4.91182e-28
TC04000924.hg.1	ZFP42	ZFP42 zinc finger protein	132625	chr4	+	188916925	188926204	60	Coding	-2.1873	1.09612e-30	5.32043e-28
TC20000040.hg.1	CDC25B	cell division cycle 25B	994	chr20	+	3767578	3786762	336	Coding	-1.10658	1.24962e-30	6.01986e-28
TC09001540.hg.1	PHF19	PHD finger protein 19	26147	chr9	-	123617931	123639606	336	Coding	-0.514682	1.58272e-30	7.56763e-28
TC11002427.hg.1	CDON	cell adhesion associated, oncogene regulated	50937	chr11	-	125825691	125933187	317	Coding	-1.53767	2.11452e-30	1.00355e-27
TC14000659.hg.1	MEG8	maternally expressed 8, small nucleolar RNA host gene	79104	chr14	+	101361107	101402336	192	Coding	-0.689246	2.48764e-30	1.17195e-27
TC04001487.hg.1	ARSJ	arylsulfatase family member J	79642	chr4	-	114821440	114900883	220	Coding	-1.01662	3.20835e-30	1.50046e-27
TC02002937.hg.1	LOC100130449	uncharacterized LOC100130449	100130449	chr2	-	241388732	241396131	70	Coding	-0.798898	3.31892e-30	1.54092e-27
TC02002886.hg.1	HJURP	Holliday junction recognition protein	55355	chr2	-	234742062	234763212	199	Coding	-0.711861	3.87235e-30	1.78493e-27
TC04001741.hg.1	HMGB2	high mobility group box 2	3148	chr4	-	174252527	174256276	157	Coding	-0.698864	4.86813e-30	2.2279e-27
TC07000668.hg.1	LRRC17	leucine rich repeat containing 17	10234	chr7	+	102553344	102585556	130	Coding	-1.10254	5.00404e-30	2.27386e-27
TC19001103.hg.1	C3	complement C3	718	chr19	-	6677846	6730573	577	Coding	1.67298	8.58731e-30	3.87463e-27
TC01005350.hg.1	STMN1	stathmin 1	3925	chr1	-	26227511	26230318	30	NonCoding	-2.06426	9.06047e-30	4.05953e-27
TC19001656.hg.1	SLC1A5	solute carrier family 1 member 5	6510	chr19	-	47278140	47291851	134	Coding	-1.15199	1.33655e-29	5.94683e-27
TC6_cox_hap2000172.hg.1	LSM2	LSM2 homolog, U6 small nuclear RNA and mRNA degradation associated	57819	chr6	-	3274737	3284332	85	Coding	-0.544189	1.48909e-29	6.57981e-27
TC01003245.hg.1	FLG	filaggrin	2312	chr1	-	152274651	152297679	150	Coding	2.51761	1.53216e-29	6.72376e-27
TC02000944.hg.1	GALNT13	polypeptide N-acetylgalactosaminyltransferase 13	114805	chr2	+	154728426	155310489	310	Coding	-0.496282	1.74148e-29	7.59034e-27
TC03000244.hg.1	TGM4	transglutaminase 4	7047	chr3	+	44916098	44956482	207	Coding	-0.723407	2.31892e-29	1.00389e-26
TC08000196.hg.1	CDCA2	cell division cycle associated 2	157313	chr8	+	25316513	25365436	271	Coding	-0.541349	2.63491e-29	1.13303e-26
TC14001202.hg.1	KCNH5	potassium voltage-gated channel subfamily H member 5	27133	chr14	-	63173287	63568755	190	Coding	-0.94286	2.71718e-29	1.16062e-26
TC06000608.hg.1	VEGFA	vascular endothelial growth factor A	7422	chr6	+	43737921	43754224	329	Coding	0.663479	2.74798e-29	1.166e-26
TC19001248.hg.1	SLC1A6	solute carrier family 1 member 6	6511	chr19	-	15060846	15121432	200	Coding	-0.779355	3.69126e-29	1.55594e-26
TC05000298.hg.1	CCNB1	cyclin B1	891	chr5	+	68462837	68474072	179	Coding	-0.9181	4.38943e-29	1.83814e-26
TC08000256.hg.1	LOC105379362	uncharacterized LOC105379362	105379362	chr8	+	32785488	32902373	54	Coding	-2.07344	4.88127e-29	2.03083e-26
TC15000292.hg.1	RAD51	RAD51 recombinase	5888	chr15	+	40987327	41024356	158	Coding	-0.533019	5.00468e-29	2.06874e-26
TC01005828.hg.1	FLG	filaggrin	2312	chr1	-	152274640	152281460	30	NonCoding	2.42391	6.57972e-29	2.70237e-26
TC10000373.hg.1	CDK1	cyclin dependent kinase 1	983	chr10	+	62538089	62554610	189	Coding	-0.755267	8.27317e-29	3.37624e-26
TC12000496.hg.1	CDK2	cyclin dependent kinase 2	1017	chr12	+	56360553	56366568	170	Coding	-0.812776	8.85901e-29	3.59244e-26
TC19000269.hg.1	SYDE1	synapse defective Rho GTPase homolog 1	85360	chr19	+	15218214	15225796	130	Coding	-0.561598	9.53012e-29	3.84028e-26
TC17001109.hg.1	AURKB	aurora kinase B	9212	chr17	-	8108049	8113936	144	Coding	-0.86252	1.03797e-28	4.15649e-26
TC19001746.hg.1	NAPSA	napsin A aspartic peptidase	9476	chr19	-	50861734	50868931	100	Coding	2.05475	1.10647e-28	4.40327e-26
TC03001888.hg.1	TM4SF1	transmembrane 4 L six family member 1	4071	chr3	-	149086805	149095652	168	Coding	1.54329	1.12992e-28	4.46883e-26
TC06001260.hg.1	TFAP2A	transcription factor AP-2 alpha	7020	chr6	-	10393419	10419892	390	Coding	-0.615258	1.1416e-28	4.48732e-26
TC0X000807.hg.1	MXRA5	matrix remodeling associated 5	25878	chrX	-	3226606	3264684	74	Coding	-1.22118	1.20811e-28	4.71981e-26
TC0X000514.hg.1	MUM1L1	MUM1 like 1	139221	chrX	+	105412298	105452949	100	Coding	-1.06881	1.55977e-28	6.05673e-26
TC05000002.hg.1	PLEKHG4B	pleckstrin homology and RhoGEF domain containing G4B	153478	chr5	+	140373	190087	250	Coding	-0.614666	1.61386e-28	6.22901e-26
TC03001358.hg.1	LRRC2	leucine rich repeat containing 2	79442	chr3	-	46556878	46621589	143	Coding	1.16419	1.73179e-28	6.64416e-26
TC0X002162.hg.1	TMSB15A	thymosin beta 15a	11013	chrX	-	101768611	101771673	30	NonCoding	-0.95642	1.89584e-28	7.23027e-26
TC10001201.hg.1	HNRNPF	heterogeneous nuclear ribonucleoprotein F	3185	chr10	-	43881065	43904696	223	Coding	-0.596815	2.08331e-28	7.89821e-26
TC11001837.hg.1	TCN1	transcobalamin 1	6947	chr11	-	59620273	59634048	110	Coding	2.25511	2.21329e-28	8.34162e-26
TC01003194.hg.1	HIST2H2AB	histone cluster 2 H2A family member b	317772	chr1	-	149859019	149859563	30	Coding	-0.992317	2.34409e-28	8.78292e-26
TC10002962.hg.1	LINC00842	long intergenic non-protein coding RNA 842	643650	chr10	-	47011753	47174122	115	Coding	-0.727349	2.89294e-28	1.07764e-25
TC11003400.hg.1	CDON	cell adhesion associated, oncogene regulated	50937	chr11	-	125827345	125830001	30	NonCoding	-2.26182	3.02269e-28	1.11946e-25
TC16000789.hg.1	PRSS27	serine protease 27	83886	chr16	-	2762419	2770552	83	Coding	1.35536	3.11315e-28	1.14634e-25
TC15002807.hg.1	PCLAF	PCNA clamp associated factor	9768	chr15	-	64657193	64679886	130	Coding	-0.91536	3.25816e-28	1.19288e-25
TC16001318.hg.1	GINS2	GINS complex subunit 2	51659	chr16	-	85709804	85722605	72	Coding	-0.778932	3.36529e-28	1.2251e-25
TC11002499.hg.1	MUC5B	mucin 5B, oligomeric mucus/gel-forming	727897	chr11	+	1272712	1282787	184	NonCoding	1.8066	3.48011e-28	1.25974e-25
TC16000798.hg.1	HCFC1R1	host cell factor C1 regulator 1	54985	chr16	-	3072626	3074287	70	Coding	-0.876456	3.85725e-28	1.38841e-25
TC10000865.hg.1	GRK5	G protein-coupled receptor kinase 5	2869	chr10	+	120967101	121215131	306	Coding	1.47464	4.00017e-28	1.43182e-25
TC11002498.hg.1	MUC5B	mucin 5B, oligomeric mucus/gel-forming	727897	chr11	+	1269191	1270173	30	NonCoding	1.926	4.16572e-28	1.48279e-25
TC05000613.hg.1	SLC27A6	solute carrier family 27 member 6	28965	chr5	+	127873706	128369335	200	Coding	-0.669039	5.11218e-28	1.80963e-25
TC19002097.hg.1	FXYD5	FXYD domain containing ion transport regulator 5	53827	chr19	+	35645672	35660788	76	NonCoding	-1.59145	5.8999e-28	2.07699e-25
TC16000214.hg.1	TMC5	transmembrane channel like 5	79838	chr16	+	19421861	19510435	338	Coding	1.36718	6.0299e-28	2.11116e-25
TC06001430.hg.1	HIST1H2AM	histone cluster 1 H2A family member m	8336	chr6	-	27860477	27860963	30	Coding	-0.851728	7.09427e-28	2.47031e-25
TC12001275.hg.1	ART4	ADP-ribosyltransferase 4 (Dombrock blood group)	420	chr12	-	14978503	14996429	80	Coding	-1.71482	7.41778e-28	2.569e-25
TC11002891.hg.1	APOC3	apolipoprotein C3	345	chr11	+	116703533	116703783	30	NonCoding	-5.2318	7.62493e-28	2.62654e-25
TC07003130.hg.1	WNT2	Wnt family member 2	7472	chr7	-	116916686	116963343	50	NonCoding	-1.19992	7.91674e-28	2.71248e-25
TC10001605.hg.1	NA	NA	NA	chr10	-	103124602	103124792	30	Coding	-1.0805	8.07086e-28	2.75058e-25
TC19000235.hg.1	NFIX	nuclear factor I X	4784	chr19	+	13106584	13209610	167	Coding	1.80581	8.17463e-28	2.7712e-25
TC06004049.hg.1	AGER	advanced glycosylation end-product specific receptor	177	chr6	-	32148745	32152101	274	Coding	1.4269	8.62642e-28	2.90896e-25
TC01002766.hg.1	DEPDC1	DEP domain containing 1	55635	chr1	-	68939835	68962904	267	Coding	-0.452413	8.7435e-28	2.93301e-25
TC08001906.hg.1	NA	NA	NA	chr8	+	49293272	49297798	83	NonCoding	-0.648181	9.06663e-28	3.02556e-25
TC02000078.hg.1	LPIN1	lipin 1	23175	chr2	+	11817721	11967535	487	Coding	1.34438	9.20959e-28	3.05735e-25
TC10000070.hg.1	GATA3	GATA binding protein 3	2625	chr10	+	8095567	8117164	160	Coding	-1.48196	1.20216e-27	3.97029e-25
TC07000718.hg.1	TES	testin LIM domain protein	26136	chr7	+	115850547	115898837	200	Coding	-1.08858	1.62848e-27	5.35068e-25
TC11003470.hg.1	CHEK1	checkpoint kinase 1	1111	chr11	+	125495031	125546150	289	Coding	-0.507899	1.8406e-27	6.00612e-25
TC13000468.hg.1	SKA3	spindle and kinetochore associated complex subunit 3	221150	chr13	-	21727734	21750741	141	Coding	-0.705971	1.84671e-27	6.00612e-25
TC0X000174.hg.1	HYPM	huntingtin interacting protein M	25763	chrX	+	37850070	37850570	30	Coding	-1.43516	1.86203e-27	6.02537e-25
TC12001106.hg.1	FOXM1	forkhead box M1	2305	chr12	-	2966847	2986321	144	Coding	-0.727602	1.90484e-27	6.13291e-25
TC02002263.hg.1	TFCP2L1	transcription factor CP2 like 1	29842	chr2	-	121974163	122042783	210	Coding	1.85462	2.3566e-27	7.54948e-25
TC01000725.hg.1	CACHD1	cache domain containing 1	57685	chr1	+	64936428	65158741	350	Coding	1.75215	2.52842e-27	8.05963e-25
TC01002531.hg.1	POU3F1	POU class 3 homeobox 1	5453	chr1	-	38509499	38512466	30	Coding	-0.93786	2.83199e-27	8.98259e-25
TC11003187.hg.1	SNHG1	small nucleolar RNA host gene 1	23642	chr11	-	62619460	62623386	321	NonCoding	-0.705098	2.98646e-27	9.42587e-25
TC01005921.hg.1	NA	NA	NA	chr1	-	168048781	168049929	30	NonCoding	-1.08856	3.21553e-27	1.00549e-24
TC04001685.hg.1	C4orf46	chromosome 4 open reading frame 46	201725	chr4	-	159587831	159593407	70	Coding	-0.546321	3.21715e-27	1.00549e-24
TC10000621.hg.1	PAPSS2	3'-phosphoadenosine 5'-phosphosulfate synthase 2	9060	chr10	+	89419370	89507462	197	Coding	1.68586	3.28483e-27	1.02166e-24
TC08001086.hg.1	PBK	PDZ binding kinase	55872	chr8	-	27667137	27695612	144	Coding	-0.567587	3.46246e-27	1.07171e-24
TC04000254.hg.1	LIMCH1	LIM and calponin homology domains 1	22998	chr4	+	41361624	41702061	636	Coding	1.03213	3.80764e-27	1.17288e-24
TC02001481.hg.1	BOK	BCL2 family apoptosis regulator BOK	666	chr2	+	242498136	242513553	80	Coding	-0.740042	4.25754e-27	1.30519e-24
TC12000090.hg.1	PTMS	parathymosin	5763	chr12	+	6875541	6880118	102	Coding	-0.69339	4.8698e-27	1.48345e-24
TC12001751.hg.1	PHLDA1	pleckstrin homology like domain family A member 1	22822	chr12	-	76419227	76427712	155	Coding	1.2797	4.88534e-27	1.48345e-24
TC06000985.hg.1	ENPP1	ectonucleotide pyrophosphatase/phosphodiesterase 1	5167	chr6	+	132129156	132216295	291	Coding	-1.78683	5.53968e-27	1.67421e-24
TC06000175.hg.1	HIST1H4F	histone cluster 1 H4 family member f	8361	chr6	+	26240561	26241021	26	Coding	-0.732946	6.8864e-27	2.07145e-24
TC16000283.hg.1	LCMT1	leucine carboxyl methyltransferase 1	51451	chr16	+	25123047	25189551	140	Coding	-1.05335	7.34547e-27	2.19921e-24
TC08001493.hg.1	NA	NA	NA	chr8	-	102473405	102504727	30	Coding	-1.06703	8.19614e-27	2.44249e-24
TC18000009.hg.1	NDC80	NDC80, kinetochore complex component	10403	chr18	+	2571510	2616634	180	Coding	-0.914114	9.52728e-27	2.82603e-24
TC12000516.hg.1	HSD17B6	hydroxysteroid 17-beta dehydrogenase 6	8630	chr12	+	57145945	57181574	122	Coding	0.982358	9.64036e-27	2.84639e-24
TC01003702.hg.1	UBE2T	ubiquitin conjugating enzyme E2 T	29089	chr1	-	202300785	202311108	110	Coding	-0.961351	1.00011e-26	2.93936e-24
TC21000471.hg.1	TMPRSS2	transmembrane serine protease 2	7113	chr21	-	42836478	42903043	321	Coding	0.923162	1.07761e-26	3.15267e-24
TC10001612.hg.1	NPM3	nucleophosmin/nucleoplasmin 3	10360	chr10	-	103541082	103543170	80	Coding	-0.807208	1.14132e-26	3.32388e-24
TC01000092.hg.1	PHF13	PHD finger protein 13	148479	chr1	+	6673745	6684093	90	Coding	-0.520348	1.21542e-26	3.52368e-24
TC03001227.hg.1	SGO1	shugoshin 1	151648	chr3	-	20202085	20227784	226	Coding	-0.455206	1.23273e-26	3.55775e-24
TC07001747.hg.1	LAMB1	laminin subunit beta 1	3912	chr7	-	107564244	107643804	560	Coding	-0.842966	1.5027e-26	4.31745e-24
TC05000336.hg.1	MAP1B	microtubule associated protein 1B	4131	chr5	+	71403061	71505397	171	Coding	-1.63829	1.59419e-26	4.55987e-24
TC01003175.hg.1	NA	NA	NA	chr1	-	149514090	149514256	30	Coding	-1.43978	1.60441e-26	4.56872e-24
TC11003510.hg.1	MUC5B	mucin 5B, oligomeric mucus/gel-forming	727897	chr11	+	1244295	1284402	990	Coding	1.34998	1.62078e-26	4.59491e-24
TC14000169.hg.1	NYNRIN	NYN domain and retroviral integrase containing	57523	chr14	+	24867992	24888494	150	Coding	-0.979217	1.9699e-26	5.56008e-24
TC01000592.hg.1	CYP4B1	cytochrome P450 family 4 subfamily B member 1	1580	chr1	+	47223510	47285085	311	Coding	0.754324	2.04189e-26	5.73798e-24
TC10002498.hg.1	NA	NA	NA	chr10	-	21781587	21782606	30	NonCoding	-2.60864	2.23781e-26	6.26108e-24
TC01001435.hg.1	PBX1	PBX homeobox 1	5087	chr1	+	164524821	164854300	444	Coding	-0.548313	2.33103e-26	6.49354e-24
TC08001275.hg.1	CYP7B1	cytochrome P450 family 7 subfamily B member 1	9420	chr8	-	65500320	65711348	114	Coding	-0.960776	2.37795e-26	6.59556e-24
TC01005829.hg.1	FLG	filaggrin	2312	chr1	-	152286184	152286725	30	NonCoding	2.60434	2.56743e-26	7.09043e-24
TC11000482.hg.1	FAM111B	family with sequence similarity 111 member B	374393	chr11	+	58874658	58894888	80	Coding	-0.721197	2.72547e-26	7.49456e-24
TC02002507.hg.1	SPC25	SPC25, NDC80 kinetochore complex component	57405	chr2	-	169690645	169769881	130	Coding	-0.559488	2.79176e-26	7.64406e-24
TC13000769.hg.1	SLITRK6	SLIT and NTRK like family member 6	84189	chr13	-	86366922	86373623	70	Coding	-1.82518	2.99357e-26	8.16175e-24
TC06000087.hg.1	EDN1	endothelin 1	1906	chr6	+	12290529	12297427	110	Coding	-1.01881	3.09003e-26	8.38904e-24
TC11001478.hg.1	E2F8	E2F transcription factor 8	79733	chr11	-	19245610	19263389	210	Coding	-0.698887	3.11767e-26	8.42837e-24
TC03001397.hg.1	NA	NA	NA	chr3	-	49061672	49067139	340	Coding	-0.683699	3.52214e-26	9.47369e-24
TC0X001414.hg.1	MAP7D3	MAP7 domain containing 3	79649	chrX	-	135295379	135338641	290	Coding	-1.26083	3.53391e-26	9.47369e-24
TC11002497.hg.1	MUC5B	mucin 5B, oligomeric mucus/gel-forming	727897	chr11	+	1265011	1269543	30	NonCoding	2.08173	3.61205e-26	9.64282e-24
TC05000569.hg.1	PRR16	proline rich 16	51334	chr5	+	119799973	120023027	117	Coding	-0.5747	3.87675e-26	1.03065e-23
TC05001172.hg.1	ANKH	ANKH inorganic pyrophosphate transport regulator	56172	chr5	-	14704909	14871887	283	Coding	-0.95373	4.22151e-26	1.11767e-23
TC07000810.hg.1	CPA4	carboxypeptidase A4	51200	chr7	+	129932974	129964020	235	Coding	1.17593	4.49918e-26	1.18628e-23
TC10000890.hg.1	DMBT1	deleted in malignant brain tumors 1	1755	chr10	+	124320181	124403252	479	Coding	2.9044	4.71243e-26	1.23742e-23
TC17000794.hg.1	PITPNC1	phosphatidylinositol transfer protein cytoplasmic 1	26207	chr17	+	65373720	65689647	110	Coding	1.13504	5.17361e-26	1.35297e-23
TC10001860.hg.1	PFKFB3	6-phosphofructo-2-kinase/fructose-2,6-biphosphatase 3	5209	chr10	+	6266130	6275053	30	NonCoding	1.49168	5.41915e-26	1.41142e-23
TC20000876.hg.1	SLPI	secretory leukocyte peptidase inhibitor	6590	chr20	-	43880879	43883206	40	Coding	2.1529	6.10472e-26	1.58354e-23
TC6_cox_hap2000045.hg.1	TUBB	tubulin beta class I	203068	chr6	+	2200046	2205271	134	Coding	-0.75904	6.32898e-26	1.6351e-23
TC22000620.hg.1	MN1	MN1 proto-oncogene, transcriptional regulator	4330	chr22	-	28144265	28197486	100	Coding	-0.909526	6.64511e-26	1.68034e-23
TC6_apd_hap1000029.hg.1	TUBB	tubulin beta class I	203068	chr6	+	1999620	2004845	138	Coding	-0.792783	6.6877e-26	1.68034e-23
TC6_dbb_hap3000038.hg.1	TUBB	tubulin beta class I	203068	chr6	+	1981636	1986861	138	Coding	-0.792783	6.6877e-26	1.68034e-23
TC6_mann_hap4000040.hg.1	TUBB	tubulin beta class I	203068	chr6	+	2036072	2041297	138	Coding	-0.792783	6.6877e-26	1.68034e-23
TC6_mcf_hap5000032.hg.1	TUBB	tubulin beta class I	203068	chr6	+	2069861	2075086	138	Coding	-0.792783	6.6877e-26	1.68034e-23
TC6_qbl_hap6000038.hg.1	TUBB	tubulin beta class I	203068	chr6	+	1980909	1986135	138	Coding	-0.792783	6.6877e-26	1.68034e-23
TC6_ssto_hap7000038.hg.1	TUBB	tubulin beta class I	203068	chr6	+	2020285	2025510	138	Coding	-0.792783	6.6877e-26	1.68034e-23
TC19002631.hg.1	LIN37	lin-37 DREAM MuvB core complex component	55957	chr19	+	36239262	36245420	113	Coding	-0.718517	7.05574e-26	1.76589e-23
TC01005089.hg.1	NA	NA	NA	chr1	+	228780394	228882416	50	NonCoding	-0.784779	7.13816e-26	1.77957e-23
TC15000253.hg.1	C15orf41	chromosome 15 open reading frame 41	84529	chr15	+	36871812	37102449	160	Coding	-1.24675	7.6788e-26	1.90693e-23
TC02001441.hg.1	MLPH	melanophilin	79083	chr2	+	238394071	238463961	521	Coding	1.69232	7.96556e-26	1.97051e-23
TC03001750.hg.1	MGLL	monoglyceride lipase	11343	chr3	-	127407909	127558019	220	Coding	0.638151	8.64699e-26	2.13085e-23
TC02000778.hg.1	GYPC	glycophorin C (Gerbich blood group)	2995	chr2	+	127413509	127454246	100	Coding	-0.78268	8.7678e-26	2.15234e-23
TC06001386.hg.1	HIST1H2BJ	histone cluster 1 H2B family member j	8970	chr6	-	27100095	27100575	30	Coding	-0.883974	9.07404e-26	2.21902e-23
TC6_qbl_hap6000101.hg.1	KIFC1	kinesin family member C1	3833	chr6	+	4591540	4609906	187	Coding	-0.437099	9.8703e-26	2.40456e-23
TC14001727.hg.1	SYT16	synaptotagmin 16	83851	chr14	+	62577593	62579264	30	NonCoding	-1.71194	1.03879e-25	2.52107e-23
TC04000369.hg.1	TMPRSS11E	transmembrane serine protease 11E	28983	chr4	+	69313167	69363322	119	Coding	2.33793	1.05464e-25	2.54987e-23
TC15000350.hg.1	SORD	sorbitol dehydrogenase	6652	chr15	+	45315302	45367287	184	Coding	-0.684539	1.17427e-25	2.82846e-23
TC4_ctg9_hap1000001.hg.1	TMPRSS11E	transmembrane serine protease 11E	28983	chr4	+	143089	193241	116	Coding	2.3281	1.21644e-25	2.91906e-23
TC0X000480.hg.1	ARMCX1	armadillo repeat containing X-linked 1	51309	chrX	+	100805514	100809683	80	Coding	-0.873982	1.29319e-25	3.09163e-23
TC01003197.hg.1	MTMR11	myotubularin related protein 11	10903	chr1	-	149900543	150227304	337	Coding	-0.881094	1.57731e-25	3.75687e-23
TC06001348.hg.1	HIST1H4D	histone cluster 1 H4 family member d	8360	chr6	-	26188938	26189304	30	Coding	-1.56386	1.662e-25	3.94393e-23
TC0X002157.hg.1	ARMCX6	armadillo repeat containing X-linked 6	54470	chrX	-	100870108	100872991	50	NonCoding	-0.963953	1.90436e-25	4.50238e-23
TC10000098.hg.1	MCM10	minichromosome maintenance 10 replication initiation factor	55388	chr10	+	13203554	13253104	286	Coding	-0.588838	1.98977e-25	4.68702e-23
TC6_cox_hap2000187.hg.1	AGER	advanced glycosylation end-product specific receptor	177	chr6	-	3619426	3622782	255	Coding	1.21439	2.3137e-25	5.37105e-23
TC6_mann_hap4000152.hg.1	AGER	advanced glycosylation end-product specific receptor	177	chr6	-	3491569	3494925	255	Coding	1.21439	2.3137e-25	5.37105e-23
TC6_qbl_hap6000176.hg.1	AGER	advanced glycosylation end-product specific receptor	177	chr6	-	3409765	3413121	255	Coding	1.21439	2.3137e-25	5.37105e-23
TC6_ssto_hap7000156.hg.1	AGER	advanced glycosylation end-product specific receptor	177	chr6	-	3496473	3499829	255	Coding	1.21439	2.3137e-25	5.37105e-23
TC13000733.hg.1	KLF12	Kruppel like factor 12	11278	chr13	-	74260149	74708394	130	Coding	-1.15591	2.44501e-25	5.65538e-23
TC14001859.hg.1	MEG3	maternally expressed 3	55384	chr14	+	101292445	101327368	217	NonCoding	-0.570755	2.56799e-25	5.91848e-23
TC6_apd_hap1000095.hg.1	AGER	advanced glycosylation end-product specific receptor	177	chr6	-	3463486	3466842	255	Coding	1.20302	2.73997e-25	6.26973e-23
TC6_mcf_hap5000162.hg.1	AGER	advanced glycosylation end-product specific receptor	177	chr6	-	3528572	3531928	255	Coding	1.20302	2.73997e-25	6.26973e-23
TC06001156.hg.1	SLC22A3	solute carrier family 22 member 3	6581	chr6	+	160769300	160876014	140	Coding	1.89351	2.91741e-25	6.65201e-23
TC0X000324.hg.1	SNORA11	small nucleolar RNA, H/ACA box 11	677799	chrX	+	54840803	54840933	30	Coding	-3.1659	3.01782e-25	6.85655e-23
TC01001505.hg.1	SUCO	SUN domain containing ossification factor	51430	chr1	+	172501489	172580973	320	Coding	-1.16298	3.23262e-25	7.31863e-23
TC06000761.hg.1	TTK	TTK protein kinase	7272	chr6	+	80713604	80752244	352	Coding	-0.540225	3.30049e-25	7.44598e-23
TC06000176.hg.1	HIST1H2BH	histone cluster 1 H2B family member h	8345	chr6	+	26251879	26252303	30	Coding	-0.949748	3.51284e-25	7.89724e-23
TC19000524.hg.1	C19orf33	chromosome 19 open reading frame 33	64073	chr19	+	38794804	38795646	60	Coding	-1.19466	3.77425e-25	8.45525e-23
TC01006343.hg.1	RHOU	ras homolog family member U	58480	chr1	+	228870824	228882416	100	Coding	-1.38934	3.87558e-25	8.652e-23
TC15001299.hg.1	NA	NA	NA	chr15	-	45117945	45176892	100	Coding	-0.798637	3.93288e-25	8.74944e-23
TC06002297.hg.1	PDE10A	phosphodiesterase 10A	10846	chr6	-	165740776	166075588	275	Coding	-1.05307	4.04477e-25	8.96721e-23
TC06001349.hg.1	NA	NA	NA	chr6	-	26196982	26199521	59	Coding	-0.41381	4.16172e-25	9.19467e-23
TC03002054.hg.1	LAMP3	lysosomal associated membrane protein 3	27074	chr3	-	182840001	182881627	155	Coding	1.86536	4.4244e-25	9.74144e-23
TC01002694.hg.1	DHCR24	24-dehydrocholesterol reductase	1718	chr1	-	55315300	55352921	199	Coding	1.56638	4.45622e-25	9.77789e-23
TC20000274.hg.1	NNAT	neuronatin	4826	chr20	+	36149607	36152092	40	Coding	-0.840401	4.62523e-25	1.01141e-22
TC01003411.hg.1	ITLN2	intelectin 2	142683	chr1	-	160914815	160924590	120	Coding	1.1561	4.64256e-25	1.01175e-22
TC05002434.hg.1	MAP1B	microtubule associated protein 1B	4131	chr5	+	71403313	71491128	60	NonCoding	-2.6017	4.75954e-25	1.03372e-22
TC01003305.hg.1	THBS3	thrombospondin 3	7059	chr1	-	155165379	155178969	426	Coding	-0.506952	4.79248e-25	1.03736e-22
TC02002859.hg.1	NCL	nucleolin	4691	chr2	-	232318242	232348352	367	Coding	-0.767084	4.82593e-25	1.04108e-22
TC11001884.hg.1	NA	NA	NA	chr11	-	62619460	62623386	488	Coding	-0.491208	5.70204e-25	1.22596e-22
TC14000644.hg.1	DLK1	delta like non-canonical Notch ligand 1	8788	chr14	+	101193164	101201539	135	Coding	-0.439498	6.16034e-25	1.3177e-22
TC19000097.hg.1	UHRF1	ubiquitin like with PHD and ring finger domains 1	29128	chr19	+	4909510	4962165	242	Coding	-0.600808	6.1699e-25	1.3177e-22
TC14001563.hg.1	CDCA4	cell division cycle associated 4	55038	chr14	-	105475910	105487485	80	Coding	-0.477356	6.48223e-25	1.37791e-22
TC15000752.hg.1	CEMIP	cell migration inducing hyaluronidase 1	57214	chr15	+	81071684	81244117	375	Coding	-0.863428	6.49483e-25	1.37791e-22
TC11000921.hg.1	NA	NA	NA	chr11	+	94277006	94354587	290	Coding	-0.677339	6.59789e-25	1.39516e-22
TC06000358.hg.1	TCF19	transcription factor 19	6941	chr6	+	31126303	31131992	130	Coding	-0.520212	6.6388e-25	1.39919e-22
TC01000545.hg.1	CDC20	cell division cycle 20	991	chr1	+	43824599	43828874	226	Coding	-0.596857	6.7812e-25	1.42452e-22
TC02000057.hg.1	RRM2	ribonucleotide reductase regulatory subunit M2	6241	chr2	+	10262455	10271546	248	Coding	-0.500854	7.23625e-25	1.51514e-22
TC22000394.hg.1	GTSE1	G2 and S-phase expressed 1	51512	chr22	+	46692638	46726707	203	Coding	-0.407514	7.53114e-25	1.57175e-22
TC07001909.hg.1	ZC3HAV1L	zinc finger CCCH-type containing, antiviral 1 like	92092	chr7	-	138706244	138720833	90	Coding	-0.598585	7.6053e-25	1.58208e-22
TC02002765.hg.1	TNS1	tensin 1	7145	chr2	-	218664512	218867718	655	Coding	1.22695	8.24234e-25	1.70904e-22
TC01003082.hg.1	NA	NA	NA	chr1	-	143673129	143673290	30	Coding	-1.89637	8.35378e-25	1.72101e-22
TC01003146.hg.1	NA	NA	NA	chr1	-	147860642	147860803	30	Coding	-1.89637	8.35378e-25	1.72101e-22
TC20000220.hg.1	BPIFB2	BPI fold containing family B member 2	80341	chr20	+	31595406	31611515	170	Coding	1.5984	8.45097e-25	1.73546e-22
TC08002371.hg.1	C8orf34-AS1	C8orf34 antisense RNA 1	286189	chr8	-	69214472	69243726	50	NonCoding	1.74124	8.71377e-25	1.7837e-22
TC08000166.hg.1	SFTPC	surfactant protein C	6440	chr8	+	22014426	22021992	214	Coding	1.12775	8.89916e-25	1.81585e-22
TC12002776.hg.1	ART4	ADP-ribosyltransferase 4 (Dombrock blood group)	420	chr12	-	14982237	14993450	30	NonCoding	-1.08728	9.47602e-25	1.92742e-22
TC11001174.hg.1	ST3GAL4	ST3 beta-galactoside alpha-2,3-sialyltransferase 4	6484	chr11	+	126225540	126310752	205	Coding	0.708943	9.58408e-25	1.94323e-22
TC15001700.hg.1	CIB2	calcium and integrin binding family member 2	10518	chr15	-	78396948	78423886	131	Coding	-0.760115	1.01133e-24	2.04407e-22
TC01003331.hg.1	MEX3A	mex-3 RNA binding family member A	92312	chr1	-	156041804	156051789	70	Coding	-0.572214	1.07606e-24	2.16805e-22
TC13000161.hg.1	LACC1	laccase domain containing 1	144811	chr13	+	44453420	44468068	128	Coding	-0.554221	1.11111e-24	2.23167e-22
TC07000110.hg.1	BZW2	basic leucine zipper and W2 domains 2	28969	chr7	+	16685756	16746148	205	Coding	-0.881487	1.1565e-24	2.31556e-22
TC20000968.hg.1	AURKA	aurora kinase A	6790	chr20	-	54944445	54967393	259	Coding	-0.475127	1.28664e-24	2.5681e-22
TC18000415.hg.1	ANKRD29	ankyrin repeat domain 29	147463	chr18	-	21178890	21242849	114	Coding	0.955628	1.34535e-24	2.67696e-22
TC11000541.hg.1	FEN1	flap structure-specific endonuclease 1	2237	chr11	+	61560109	61564716	70	Coding	-0.55624	1.35881e-24	2.69537e-22
TC6_qbl_hap6000044.hg.1	MUC21	mucin 21, cell surface associated	394263	chr6	+	2244470	2250865	143	Coding	1.71921	1.40017e-24	2.76884e-22
TC02002204.hg.1	BUB1	BUB1 mitotic checkpoint serine/threonine kinase	699	chr2	-	111395275	111435691	397	Coding	-0.417093	1.42527e-24	2.80979e-22
TC6_cox_hap2000051.hg.1	MUC21	mucin 21, cell surface associated	394263	chr6	+	2463385	2469590	110	Coding	1.8476	1.54651e-24	3.03946e-22
TC09002032.hg.1	NA	NA	NA	chr9	+	82186892	82187391	30	NonCoding	-1.12147	1.5835e-24	3.10265e-22
TC10000569.hg.1	SFTPA1	surfactant protein A1	653509	chr10	+	81370695	81375199	223	Coding	1.91119	1.69283e-24	3.30674e-22
TC02001976.hg.1	CYP26B1	cytochrome P450 family 26 subfamily B member 1	56603	chr2	-	72356367	72375167	144	Coding	-0.774488	1.75618e-24	3.42006e-22
TC09000207.hg.1	MELK	maternal embryonic leucine zipper kinase	9833	chr9	+	36572859	36677679	260	Coding	-0.438189	1.94701e-24	3.7802e-22
TC01003159.hg.1	NA	NA	NA	chr1	-	149194106	149194269	30	Coding	-1.50801	2.05875e-24	3.98507e-22
TC09001503.hg.1	POLE3	DNA polymerase epsilon 3, accessory subunit	54107	chr9	-	116169515	116173029	110	Coding	-0.392776	2.08864e-24	4.03075e-22
TC06001422.hg.1	HIST1H2AJ	histone cluster 1 H2A family member j	8331	chr6	-	27782080	27782607	29	Coding	-0.548527	2.1387e-24	4.11497e-22
TC15000578.hg.1	TPM1	tropomyosin 1	7168	chr15	+	63334831	63364114	315	Coding	-1.01879	2.20958e-24	4.23861e-22
TC17000899.hg.1	BIRC5	baculoviral IAP repeat containing 5	332	chr17	+	76210277	76221716	108	Coding	-0.482234	2.28712e-24	4.37426e-22
TC20000844.hg.1	MAFB	MAF bZIP transcription factor B	9935	chr20	-	39314488	39317880	66	Coding	-0.703372	2.40807e-24	4.59189e-22
TC6_mann_hap4000046.hg.1	MUC21	mucin 21, cell surface associated	394263	chr6	+	2299571	2305861	137	Coding	1.76381	2.53171e-24	4.81333e-22
TC19001858.hg.1	TNNT1	troponin T1, slow skeletal type	7138	chr19	-	55644161	55660606	159	Coding	-1.12667	2.63266e-24	4.99044e-22
TC12002202.hg.1	NA	NA	NA	chr12	+	6619388	6619717	30	NonCoding	-1.56431	2.72497e-24	5.15019e-22
TC0X001230.hg.1	TMSB15A	thymosin beta 15a	11013	chrX	-	101768604	101771712	40	Coding	-0.72684	3.1248e-24	5.88849e-22
TC06000353.hg.1	MUC21	mucin 21, cell surface associated	394263	chr6	+	30951485	30957680	122	Coding	1.64714	3.33429e-24	6.26485e-22
TC15001594.hg.1	ANP32A	acidic nuclear phosphoprotein 32 family member A	8125	chr15	-	69039580	69113261	242	Coding	-0.519564	4.03016e-24	7.55019e-22
TC6_apd_hap1000031.hg.1	MUC21	mucin 21, cell surface associated	394263	chr6	+	2263124	2269314	87	Coding	2.04053	4.0745e-24	7.58888e-22
TC6_dbb_hap3000044.hg.1	MUC21	mucin 21, cell surface associated	394263	chr6	+	2245596	2251786	87	Coding	2.04053	4.0745e-24	7.58888e-22
TC06001340.hg.1	HIST1H1A	histone cluster 1 H1 family member a	3024	chr6	-	26017248	26018040	30	Coding	-0.734931	4.12488e-24	7.66044e-22
TC15000364.hg.1	SQOR	sulfide quinone oxidoreductase	58472	chr15	+	45923346	45983492	123	Coding	1.21174	4.2073e-24	7.76883e-22
TC10001110.hg.1	PRTFDC1	phosphoribosyl transferase domain containing 1	56952	chr10	-	25137554	25241535	140	Coding	-1.14933	4.21166e-24	7.76883e-22
TC06000421.hg.1	KIFC1	kinesin family member C1	3833	chr6	+	33359313	33377701	192	Coding	-0.441225	4.23174e-24	7.76883e-22
TC6_ssto_hap7000090.hg.1	KIFC1	kinesin family member C1	3833	chr6	+	4839529	4857920	192	Coding	-0.441225	4.23174e-24	7.76883e-22
TC08001063.hg.1	NA	NA	NA	chr8	-	23934510	23934671	30	Coding	-1.17815	4.5326e-24	8.29738e-22
TC03000844.hg.1	ARHGEF26	Rho guanine nucleotide exchange factor 26	26084	chr3	+	153838792	153975616	210	Coding	1.33046	4.89507e-24	8.93539e-22
TC14001250.hg.1	NA	NA	NA	chr14	-	69093883	69095162	30	Coding	-1.18907	5.10858e-24	9.29862e-22
TC03002118.hg.1	MB21D2	Mab-21 domain containing 2	151963	chr3	-	192514604	192635950	50	Coding	-1.05162	5.20431e-24	9.44604e-22
TC08001298.hg.1	C8orf34-AS1	C8orf34 antisense RNA 1	286189	chr8	-	69214472	69243727	50	Coding	1.59	6.0175e-24	1.08912e-21
TC6_mcf_hap5000038.hg.1	MUC21	mucin 21, cell surface associated	394263	chr6	+	2333431	2339631	87	Coding	2.03594	6.11072e-24	1.10287e-21
TC07000838.hg.1	CALD1	caldesmon 1	800	chr7	+	134429003	134655480	544	Coding	-1.10375	6.25627e-24	1.12597e-21
TC08001057.hg.1	NKX3-1	NK3 homeobox 1	4824	chr8	-	23536206	23540450	80	Coding	1.26843	6.41009e-24	1.15042e-21
TC11000312.hg.1	DEPDC7	DEP domain containing 7	91614	chr11	+	33037410	33055128	120	Coding	-0.921664	6.95791e-24	1.24525e-21
TC02002376.hg.1	MCM6	minichromosome maintenance complex component 6	4175	chr2	-	136597196	136634011	228	Coding	-0.961989	7.49936e-24	1.33842e-21
TC18000178.hg.1	SKA1	spindle and kinetochore associated complex subunit 1	220134	chr18	+	47901365	47920543	144	Coding	-0.413785	7.5375e-24	1.33968e-21
TC11001891.hg.1	HRASLS5	HRAS like suppressor family member 5	117245	chr11	-	63228876	63258680	108	Coding	-1.07966	7.56248e-24	1.33968e-21
TC01000781.hg.1	ST6GALNAC3	ST6 N-acetylgalactosaminide alpha-2,6-sialyltransferase 3	256435	chr1	+	76540389	77100286	99	Coding	-0.8473	7.56918e-24	1.33968e-21
TC10000053.hg.1	PFKFB3	6-phosphofructo-2-kinase/fructose-2,6-biphosphatase 3	5209	chr10	+	6186843	6277507	325	Coding	0.675359	7.70613e-24	1.36016e-21
TC19001232.hg.1	ASF1B	anti-silencing function 1B histone chaperone	55723	chr19	-	14230321	14247768	70	Coding	-0.644811	9.20199e-24	1.61973e-21
TC09001434.hg.1	ABCA1	ATP binding cassette subfamily A member 1	19	chr9	-	107543283	107690527	579	Coding	1.08236	9.7427e-24	1.7102e-21
TC14000956.hg.1	EFS	embryonal Fyn-associated substrate	10278	chr14	-	23825611	23834961	125	Coding	-0.543893	1.02e-23	1.78559e-21
TC11000313.hg.1	TCP11L1	t-complex 11 like 1	55346	chr11	+	33060963	33127488	220	Coding	-0.686646	1.13444e-23	1.98051e-21
TC01005830.hg.1	FLG	filaggrin	2312	chr1	-	152287087	152287969	30	NonCoding	2.63529	1.153e-23	2.00743e-21
TC03003399.hg.1	TRIM59	tripartite motif containing 59	286827	chr3	-	160150233	160203561	193	Coding	-0.479448	1.28267e-23	2.22138e-21
TC02000582.hg.1	NCAPH	non-SMC condensin I complex subunit H	23397	chr2	+	97001484	97041274	270	Coding	-0.512244	1.28281e-23	2.22138e-21
TC01002627.hg.1	PDZK1IP1	PDZK1 interacting protein 1	10158	chr1	-	47649261	47656716	90	Coding	0.754842	1.37118e-23	2.368e-21
TC10001550.hg.1	SORBS1	sorbin and SH3 domain containing 1	10580	chr10	-	97071528	97321171	580	Coding	0.630047	1.39785e-23	2.40758e-21
TC01004511.hg.1	CLCA4	chloride channel accessory 4	22802	chr1	+	87012759	87046432	130	NonCoding	1.99248	1.40361e-23	2.411e-21
TC04000645.hg.1	PLK4	polo like kinase 4	10733	chr4	+	128802016	128820377	340	Coding	-0.578329	1.42649e-23	2.43752e-21
TC6_cox_hap2000055.hg.1	TCF19	transcription factor 19	6941	chr6	+	2641060	2646745	117	Coding	-0.581921	1.42665e-23	2.43752e-21
TC12000060.hg.1	CCND2	cyclin D2	894	chr12	+	4382902	4414522	100	Coding	-1.81923	1.54485e-23	2.63245e-21
TC19000461.hg.1	FXYD5	FXYD domain containing ion transport regulator 5	53827	chr19	+	35645625	35660788	196	Coding	-0.783607	1.63766e-23	2.78319e-21
TC15002260.hg.1	THSD4	thrombospondin type 1 domain containing 4	79875	chr15	+	71389291	72030170	110	NonCoding	-0.911298	1.81093e-23	3.06952e-21
TC01001087.hg.1	NA	NA	NA	chr1	+	145382757	145382920	30	Coding	-1.41244	1.8192e-23	3.07263e-21
TC07000891.hg.1	NA	NA	NA	chr7	+	141427784	141427948	30	Coding	-1.45271	1.82235e-23	3.07263e-21
TC6_dbb_hap3000048.hg.1	TCF19	transcription factor 19	6941	chr6	+	2423431	2429116	120	Coding	-0.581305	1.91325e-23	3.21742e-21
TC06000675.hg.1	FAM83B	family with sequence similarity 83 member B	222584	chr6	+	54711569	54806880	60	Coding	-0.882139	1.97872e-23	3.31881e-21
TC12000227.hg.1	PDE3A	phosphodiesterase 3A	5139	chr12	+	20522179	20837315	200	Coding	-0.706267	2.03408e-23	3.40275e-21
TC20000833.hg.1	TGM2	transglutaminase 2	7052	chr20	-	36756863	36794980	259	Coding	-1.43253	2.05921e-23	3.43582e-21
TC06000164.hg.1	HIST1H3C	histone cluster 1 H3 family member c	8352	chr6	+	26045639	26046097	30	Coding	-0.524518	2.08609e-23	3.47164e-21
TC6_qbl_hap6000048.hg.1	TCF19	transcription factor 19	6941	chr6	+	2422154	2427844	120	Coding	-0.553257	2.22181e-23	3.67838e-21
TC6_ssto_hap7000042.hg.1	TCF19	transcription factor 19	6941	chr6	+	2461239	2466929	120	Coding	-0.553257	2.22181e-23	3.67838e-21
TC06000178.hg.1	HIST1H2BI	histone cluster 1 H2B family member i	8346	chr6	+	26273144	26273640	30	Coding	-1.37462	2.33341e-23	3.85319e-21
TC06001785.hg.1	CRISP3	cysteine rich secretory protein 3	10321	chr6	-	49695092	49712168	128	Coding	2.34508	2.388e-23	3.9332e-21
TC07001993.hg.1	EZH2	enhancer of zeste 2 polycomb repressive complex 2 subunit	2146	chr7	-	148504464	148581441	354	Coding	-0.568102	2.55936e-23	4.20464e-21
TC19001767.hg.1	KLK10	kallikrein related peptidase 10	5655	chr19	-	51516000	51523431	90	Coding	1.06736	2.61533e-23	4.28549e-21
TC09002347.hg.1	NA	NA	NA	chr9	+	138506142	138511218	70	NonCoding	-0.859293	2.62195e-23	4.28549e-21
TC09001653.hg.1	PTGES	prostaglandin E synthase	9536	chr9	-	132500610	132515344	64	Coding	-0.954854	2.68115e-23	4.37109e-21
TC08001045.hg.1	PEBP4	phosphatidylethanolamine binding protein 4	157310	chr8	-	22570765	22857513	110	Coding	1.19494	2.72431e-23	4.43018e-21
TC17001557.hg.1	NA	NA	NA	chr17	-	41464594	41464785	30	Coding	-1.05488	2.73734e-23	4.44011e-21
TC01003152.hg.1	NA	NA	NA	chr1	-	148604908	148605072	30	Coding	-1.42954	2.94788e-23	4.76954e-21
TC16000254.hg.1	SCNN1B	sodium channel epithelial 1 beta subunit	6338	chr16	+	23313591	23392620	150	Coding	1.35516	3.33161e-23	5.37682e-21
TC6_apd_hap1000118.hg.1	HLA-DMA	major histocompatibility complex, class II, DM alpha	3108	chr6	-	4203376	4207888	125	Coding	1.36602	3.44502e-23	5.54587e-21
TC07000927.hg.1	PIP	prolactin induced protein	5304	chr7	+	142829170	142836839	40	Coding	2.62902	3.46346e-23	5.56159e-21
TC08002241.hg.1	MTUS1	microtubule associated scaffold protein 1	57509	chr8	-	17542001	17658516	70	NonCoding	1.49947	3.65711e-23	5.85787e-21
TC05002108.hg.1	DBN1	drebrin 1	1627	chr5	-	176883609	176901402	335	Coding	-0.622893	3.69667e-23	5.90647e-21
TC0X001090.hg.1	SPIN4	spindlin family member 4	139886	chrX	-	62567107	62571223	70	Coding	-0.736688	3.83491e-23	6.1121e-21
TC07001219.hg.1	HOXA2	homeobox A2	3199	chr7	-	27139721	27142430	90	Coding	-0.463048	3.86279e-23	6.14127e-21
TC03001833.hg.1	RBP2	retinol binding protein 2	5948	chr3	-	139171726	139199589	88	Coding	-1.77712	4.0153e-23	6.36792e-21
TC01000841.hg.1	LRRC8D	leucine rich repeat containing 8 VRAC subunit D	55144	chr1	+	90286573	90402170	117	Coding	-0.491999	4.15225e-23	6.56886e-21
TC15002517.hg.1	NA	NA	NA	chr15	-	45115622	45154015	137	NonCoding	-0.983694	4.32689e-23	6.81935e-21
TC10002606.hg.1	NA	NA	NA	chr10	-	47011753	47174018	170	NonCoding	-1.01828	4.33188e-23	6.81935e-21
TC08000213.hg.1	ESCO2	establishment of sister chromatid cohesion N-acetyltransferase 2	157570	chr8	+	27629466	27670157	262	Coding	-0.39816	4.6107e-23	7.2405e-21
TC0X002321.hg.1	TCEAL1	transcription elongation factor A like 1	9338	chrX	+	102883632	102885881	110	Coding	-0.853134	4.70514e-23	7.35526e-21
TC12001214.hg.1	CLEC1A	C-type lectin domain family 1 member A	51267	chr12	-	10222153	10251613	80	Coding	-0.657425	4.70674e-23	7.35526e-21
TC11000332.hg.1	CD44	CD44 molecule (Indian blood group)	960	chr11	+	35160417	35253949	273	Coding	1.73336	4.77527e-23	7.44419e-21
TC06003970.hg.1	NA	NA	NA	chr6	-	161176480	161178657	30	NonCoding	1.27785	4.8539e-23	7.5484e-21
TC07001154.hg.1	DGKB	diacylglycerol kinase beta	1607	chr7	-	14184674	15014402	446	Coding	-0.567656	5.16752e-23	8.01666e-21
TC14001858.hg.1	NA	NA	NA	chr14	+	101201109	101201535	39	NonCoding	-1.08505	5.33594e-23	8.25795e-21
TC06000612.hg.1	TMEM63B	transmembrane protein 63B	55362	chr6	+	44094651	44123256	330	Coding	0.864624	5.39749e-23	8.33308e-21
TC12001426.hg.1	SLC38A1	solute carrier family 38 member 1	81539	chr12	-	46576841	46663208	267	Coding	-1.1606	5.5064e-23	8.48078e-21
TC0X001250.hg.1	H2BFXP	H2B histone family member X, pseudogene	767811	chrX	-	103315219	103317502	40	Coding	-0.743688	5.56357e-23	8.54829e-21
TC07002162.hg.1	BZW2	basic leucine zipper and W2 domains 2	28969	chr7	+	16685759	16746148	110	NonCoding	-1.20694	5.8466e-23	8.96167e-21
TC02004082.hg.1	NA	NA	NA	chr2	-	19562729	19563854	20	NonCoding	-0.808222	5.93626e-23	9.07738e-21
TC07002332.hg.1	NA	NA	NA	chr7	+	56646792	56666464	17	NonCoding	-0.885624	6.06601e-23	9.24337e-21
TC06000163.hg.1	HIST1H4A	histone cluster 1 H4 family member a	8359	chr6	+	26021907	26044555	45	Coding	-0.919013	6.07367e-23	9.24337e-21
TC16000657.hg.1	ATP2C2	ATPase secretory pathway Ca2+ transporting 2	9914	chr16	+	84402133	84497793	340	Coding	0.712485	6.29744e-23	9.56121e-21
TC18000426.hg.1	KCTD1	potassium channel tetramerization domain containing 1	284252	chr18	-	24034874	24220308	110	Coding	-0.769959	6.33233e-23	9.58391e-21
TC11002362.hg.1	H2AFX	H2A histone family member X	3014	chr11	-	118964564	118966177	30	Coding	-0.864561	6.3423e-23	9.58391e-21
TC08001875.hg.1	NA	NA	NA	chr8	+	32785452	32903006	148	NonCoding	-0.8988	6.36847e-23	9.6008e-21
TC06002022.hg.1	FYN	FYN proto-oncogene, Src family tyrosine kinase	2534	chr6	-	111981535	112194655	499	Coding	-0.429138	6.58737e-23	9.90749e-21
TC06001097.hg.1	MTHFD1L	methylenetetrahydrofolate dehydrogenase (NADP+ dependent) 1 like	25902	chr6	+	151186685	151423023	472	Coding	-0.436776	6.75529e-23	1.01363e-20
TC19001977.hg.1	NA	NA	NA	chr19	+	10396161	10396374	30	NonCoding	1.69139	6.81126e-23	1.01964e-20
TC06001273.hg.1	NEDD9	neural precursor cell expressed, developmentally down-regulated 9	4739	chr6	-	11183531	11382581	293	Coding	-0.501989	7.35368e-23	1.09827e-20
TC06001126.hg.1	SNX9	sorting nexin 9	51429	chr6	+	158244281	158366109	230	Coding	1.44838	7.59083e-23	1.13105e-20
TC07001906.hg.1	ATP6V0A4	ATPase H+ transporting V0 subunit a4	50617	chr7	-	138391039	138484305	300	Coding	0.999925	7.89699e-23	1.17394e-20
TC01005002.hg.1	SYT14	synaptotagmin 14	255928	chr1	+	210111538	210337633	100	NonCoding	-0.633222	8.01026e-23	1.18802e-20
TC04000587.hg.1	NA	NA	NA	chr4	+	114341479	114341642	30	Coding	-1.13588	8.26643e-23	1.22318e-20
TC0X000584.hg.1	NA	NA	NA	chrX	+	118557705	118557868	30	Coding	-1.67237	8.62877e-23	1.27386e-20
TC17001512.hg.1	KRT9	keratin 9	3857	chr17	-	39722094	39728310	100	Coding	-0.610752	8.67273e-23	1.2774e-20
TC06004055.hg.1	ROS1	ROS proto-oncogene 1, receptor tyrosine kinase	6098	chr6	-	117609463	117747018	493	Coding	1.9822	9.27216e-23	1.36256e-20
TC17001655.hg.1	NA	NA	NA	chr17	-	47026723	47026882	30	Coding	-1.46407	9.60252e-23	1.40788e-20
TC06000737.hg.1	CD109	CD109 molecule	135228	chr6	+	74405508	74538041	391	Coding	-0.611809	1.0064e-22	1.47217e-20
TC02001649.hg.1	ITSN2	intersectin 2	50618	chr2	-	24425733	24583583	599	Coding	1.08523	1.02039e-22	1.48923e-20
TC08000793.hg.1	DENND3	DENN domain containing 3	22898	chr8	+	142127377	142205907	548	Coding	0.653657	1.02497e-22	1.49252e-20
TC06000347.hg.1	TUBB	tubulin beta class I	203068	chr6	+	30687978	30693203	213	Coding	-0.882457	1.03428e-22	1.50266e-20
TC06000225.hg.1	HIST1H2AH	histone cluster 1 H2A family member h	85235	chr6	+	27114861	27115346	30	Coding	-0.520625	1.04401e-22	1.51337e-20
TC05001638.hg.1	ST8SIA4	ST8 alpha-N-acetyl-neuraminide alpha-2,8-sialyltransferase 4	7903	chr5	-	100142639	100238987	130	Coding	-0.415335	1.05812e-22	1.53036e-20
TC02001790.hg.1	ZFP36L2	ZFP36 ring finger protein like 2	678	chr2	-	43449541	43453748	50	Coding	-0.768169	1.09825e-22	1.58482e-20
TC19002126.hg.1	C19orf33	chromosome 19 open reading frame 33	64073	chr19	+	38794995	38795677	30	NonCoding	-1.31037	1.11916e-22	1.61137e-20
TC11000011.hg.1	IFITM1	interferon induced transmembrane protein 1	8519	chr11	+	313506	315272	99	Coding	-1.0286	1.20365e-22	1.7291e-20
TC6_mann_hap4000049.hg.1	TCF19	transcription factor 19	6941	chr6	+	2474681	2480336	130	Coding	-0.550792	1.20903e-22	1.7291e-20
TC6_mcf_hap5000042.hg.1	TCF19	transcription factor 19	6941	chr6	+	2508260	2513915	130	Coding	-0.550792	1.20903e-22	1.7291e-20
TC05001538.hg.1	DHFR	dihydrofolate reductase	1719	chr5	-	79922045	79950802	198	Coding	-0.579441	1.24227e-22	1.77269e-20
TC11002428.hg.1	RPUSD4	RNA pseudouridine synthase D4	84881	chr11	-	126071989	126081587	128	Coding	-0.421034	1.24742e-22	1.77607e-20
TC07001534.hg.1	HIP1	huntingtin interacting protein 1	3092	chr7	-	75162619	75368283	389	Coding	1.3822	1.28924e-22	1.83154e-20
TC17000499.hg.1	IGFBP4	insulin like growth factor binding protein 4	3487	chr17	+	38599676	38613983	80	Coding	-0.818721	1.30347e-22	1.84768e-20
TC06001425.hg.1	HIST1H2AK	histone cluster 1 H2A family member k	8330	chr6	-	27803286	27806153	40	Coding	-0.573284	1.3793e-22	1.95084e-20
TC6_dbb_hap3000210.hg.1	HLA-DMA	major histocompatibility complex, class II, DM alpha	3108	chr6	-	4197728	4202240	121	Coding	1.33682	1.41764e-22	2.00065e-20
TC10000314.hg.1	NA	NA	NA	chr10	+	48255225	48279199	209	Coding	-1.52942	1.48919e-22	2.09701e-20
TC17002760.hg.1	FAM20A	FAM20A, golgi associated secretory pathway pseudokinase	54757	chr17	-	66531257	66554568	104	NonCoding	1.0648	1.50877e-22	2.11992e-20
TC04001152.hg.1	ATP8A1	ATPase phospholipid transporting 8A1	10396	chr4	-	42410390	42659122	500	Coding	1.10904	1.51348e-22	2.12188e-20
TC09001056.hg.1	RMRP	RNA component of mitochondrial RNA processing endoribonuclease	6023	chr9	-	35657748	35658015	30	Coding	-2.23822	1.54019e-22	2.15462e-20
TC06000171.hg.1	HIST1H2BF	histone cluster 1 H2B family member f	8343	chr6	+	26199748	26200942	40	Coding	-0.871298	1.547e-22	2.15943e-20
TC03003395.hg.1	PFN2	profilin 2	5217	chr3	-	149682691	149768575	210	Coding	-0.600434	1.65909e-22	2.31087e-20
TC11000777.hg.1	PLEKHB1	pleckstrin homology domain containing B1	58473	chr11	+	73357223	73373864	173	Coding	0.541614	1.69835e-22	2.36041e-20
TC01001280.hg.1	CKS1B	CDC28 protein kinase regulatory subunit 1B	1163	chr1	+	154947118	154951725	114	Coding	-0.910739	1.72382e-22	2.39062e-20
TC20000660.hg.1	SNORD17	small nucleolar RNA, C/D box 17	692086	chr20	-	17943353	17943589	30	Coding	-0.97206	2.04008e-22	2.8213e-20
TC15000933.hg.1	NA	NA	NA	chr15	+	96289033	96289223	30	Coding	-0.949612	2.04317e-22	2.8213e-20
TC06001955.hg.1	GPR63	G protein-coupled receptor 63	81491	chr6	-	97241998	97285353	89	Coding	-0.731062	2.06898e-22	2.85079e-20
TC04001084.hg.1	PPARGC1A	PPARG coactivator 1 alpha	10891	chr4	-	23756664	23905712	421	Coding	0.683114	2.09922e-22	2.88624e-20
TC14000771.hg.1	DIO3	iodothyronine deiodinase 3	1735	chr14	+	102027688	102029789	30	Coding	-0.95737	2.12388e-22	2.9139e-20
TC03003348.hg.1	ACKR2	atypical chemokine receptor 2	1238	chr3	+	42846246	42941828	274	Coding	-0.461532	2.14917e-22	2.9423e-20
TC01004760.hg.1	CKS1B	CDC28 protein kinase regulatory subunit 1B	1163	chr1	+	154947118	154951725	30	NonCoding	-1.18815	2.27549e-22	3.10859e-20
TC14000983.hg.1	STXBP6	syntaxin binding protein 6	29091	chr14	-	25278862	25519503	210	Coding	-0.726418	2.4062e-22	3.28017e-20
TC06000268.hg.1	HIST1H2BN	histone cluster 1 H2B family member n	8341	chr6	+	27806323	27819974	50	Coding	-0.605931	2.64231e-22	3.59439e-20
TC10000309.hg.1	NA	NA	NA	chr10	+	47742393	47770871	224	Coding	-1.44592	2.71554e-22	3.68617e-20
TC02004159.hg.1	CRIM1-DT	CRIM1 divergent transcript	100288911	chr2	-	36581892	36582713	41	NonCoding	-1.26589	2.87846e-22	3.89907e-20
TC03001433.hg.1	CACNA2D2	calcium voltage-gated channel auxiliary subunit alpha2delta 2	9254	chr3	-	50400231	50541675	478	Coding	1.16842	2.90434e-22	3.92582e-20
TC01003079.hg.1	NA	NA	NA	chr1	-	143647014	143647177	30	Coding	-1.42506	2.98124e-22	4.01284e-20
TC01003143.hg.1	NA	NA	NA	chr1	-	147834502	147834665	30	Coding	-1.42506	2.98124e-22	4.01284e-20
TC12001532.hg.1	KRT1	keratin 1	3848	chr12	-	53068520	53074191	100	Coding	-1.51047	3.06068e-22	4.11113e-20
TC15000290.hg.1	KNL1	kinetochore scaffold 1	57082	chr15	+	40886218	40956540	373	Coding	-0.44947	3.09101e-22	4.14319e-20
TC11002624.hg.1	NA	NA	NA	chr11	+	33097696	33100999	30	NonCoding	-1.41425	3.10482e-22	4.15301e-20
TC01004622.hg.1	INKA2-AS1	INKA2 antisense RNA 1	100506343	chr1	+	112282463	112290420	40	NonCoding	-0.781808	3.12382e-22	4.16972e-20
TC19001571.hg.1	PAFAH1B3	platelet activating factor acetylhydrolase 1b catalytic subunit 3	5050	chr19	-	42801185	42806952	98	Coding	-0.508773	3.20498e-22	4.26916e-20
TC02002194.hg.1	MALL	mal, T cell differentiation protein like	7851	chr2	-	110841447	110874143	110	Coding	1.16031	3.28015e-22	4.36022e-20
TC0X001392.hg.1	NA	NA	NA	chrX	-	133677367	133680741	115	Coding	-0.791158	3.34537e-22	4.4377e-20
TC17000654.hg.1	ITGA3	integrin subunit alpha 3	3675	chr17	+	48133332	48167849	517	Coding	0.877807	3.43972e-22	4.55344e-20
TC12001328.hg.1	ITPR2	inositol 1,4,5-trisphosphate receptor type 2	3709	chr12	-	26488285	26986131	680	Coding	0.71497	3.49249e-22	4.61376e-20
TC09002189.hg.1	SLC31A2	solute carrier family 31 member 2	1318	chr9	+	115913265	115926417	70	NonCoding	1.00906	3.78227e-22	4.9863e-20
TC04001248.hg.1	NA	NA	NA	chr4	-	68295309	68295472	30	Coding	-1.15732	3.82693e-22	5.0348e-20
TC18000087.hg.1	GREB1L	GREB1 like retinoic acid receptor coactivator	80000	chr18	+	18822203	19102791	360	Coding	-0.583857	3.98529e-22	5.22464e-20
TC01000476.hg.1	CDCA8	cell division cycle associated 8	55143	chr1	+	38158090	38175391	146	Coding	-0.44214	3.98753e-22	5.22464e-20
TC01005413.hg.1	POU3F1	POU class 3 homeobox 1	5453	chr1	-	38511241	38511440	30	NonCoding	-0.793489	4.18563e-22	5.47301e-20
TC0X001160.hg.1	MIR545	microRNA 545	664614	chrX	-	73506939	73507044	30	Coding	-0.51814	4.41314e-22	5.75874e-20
TC07000625.hg.1	AGFG2	ArfGAP with FG repeats 2	3268	chr7	+	100136834	100165843	207	Coding	0.917402	4.56691e-22	5.94729e-20
TC15000827.hg.1	AKAP13	A-kinase anchoring protein 13	11214	chr15	+	85777817	86292586	485	Coding	1.45869	4.80027e-22	6.23851e-20
TC22000627.hg.1	XBP1	X-box binding protein 1	7494	chr22	-	29190543	29196585	93	Coding	0.729323	5.21463e-22	6.76329e-20
TC15002642.hg.1	CIB2	calcium and integrin binding family member 2	10518	chr15	-	78397567	78398200	30	NonCoding	-1.74731	5.35892e-22	6.93639e-20
TC0X000506.hg.1	H2BFXP	H2B histone family member X, pseudogene	767811	chrX	+	103230502	103232785	40	Coding	-0.752098	5.8073e-22	7.50161e-20
TC06001421.hg.1	HIST1H2BL	histone cluster 1 H2B family member l	8340	chr6	-	27775222	27775709	27	Coding	-0.694122	5.88395e-22	7.58533e-20
TC01003768.hg.1	PIGR	polymeric immunoglobulin receptor	5284	chr1	-	207101863	207119811	171	Coding	1.10085	6.29253e-22	8.09576e-20
TC20001451.hg.1	NA	NA	NA	chr20	-	17943353	17943589	30	NonCoding	-1.19074	6.41131e-22	8.23205e-20
TC05002605.hg.1	NA	NA	NA	chr5	+	125832580	125834296	30	NonCoding	-1.56284	6.70835e-22	8.59621e-20
TC01000575.hg.1	NASP	nuclear autoantigenic sperm protein	4678	chr1	+	46049518	46084578	340	Coding	-0.387172	6.86215e-22	8.77575e-20
TC14000645.hg.1	MEG3	maternally expressed 3	55384	chr14	+	101245747	101327368	451	Coding	-0.400125	6.97325e-22	8.90006e-20
TC06001428.hg.1	HIST1H4L	histone cluster 1 H4 family member l	8368	chr6	-	27840926	27841289	30	Coding	-1.0072	7.12684e-22	9.07801e-20
TC05001772.hg.1	2019-09-08	septin 8	23176	chr5	-	132086509	132142933	389	Coding	-0.516991	7.42853e-22	9.44351e-20
TC03001241.hg.1	THRB	thyroid hormone receptor beta	7068	chr3	-	24158645	24536773	281	Coding	-0.622584	7.99796e-22	1.01473e-19
TC03000625.hg.1	SLC15A2	solute carrier family 15 member 2	6565	chr3	+	121612936	121663034	339	Coding	0.744432	8.16774e-22	1.03422e-19
TC12000969.hg.1	MLXIP	MLX interacting protein	22877	chr12	+	122516628	122629266	280	Coding	0.616908	8.35086e-22	1.05532e-19
TC20000114.hg.1	MGME1	mitochondrial genome maintenance exonuclease 1	92667	chr20	+	17949556	17971765	115	Coding	-0.673395	8.67928e-22	1.09467e-19
TC11001257.hg.1	NA	NA	NA	chr11	-	1263526	1269227	30	Coding	1.67578	8.70102e-22	1.09525e-19
TC05001945.hg.1	ZNF300P1	zinc finger protein 300 pseudogene 1	134466	chr5	-	150309998	150326146	80	Coding	-0.418919	8.89263e-22	1.11718e-19
TC16000253.hg.1	SCNN1G	sodium channel epithelial 1 gamma subunit	6340	chr16	+	23194036	23228204	150	Coding	1.52996	9.23193e-22	1.15753e-19
TC10001829.hg.1	NA	NA	NA	chr10	+	3308195	3309207	30	NonCoding	-1.41643	9.28693e-22	1.16215e-19
TC10001092.hg.1	CASC10	cancer susceptibility 10	399726	chr10	-	21783421	21786213	40	Coding	-0.652162	9.41939e-22	1.17643e-19
TC04001830.hg.1	TRIML2	tripartite motif family like 2	205860	chr4	-	189012427	189030757	161	Coding	-0.381271	9.83685e-22	1.22618e-19
TC16000540.hg.1	HSD11B2	hydroxysteroid 11-beta dehydrogenase 2	3291	chr16	+	67465036	67471456	50	Coding	1.08302	1.10932e-21	1.38011e-19
TC15001507.hg.1	RORA	RAR related orphan receptor A	6095	chr15	-	60780483	61521518	225	Coding	0.645454	1.11639e-21	1.3862e-19
TC19002549.hg.1	NAPSB	napsin B aspartic peptidase, pseudogene	256236	chr19	-	50837057	50848005	90	NonCoding	0.653458	1.18262e-21	1.4656e-19
TC11000174.hg.1	WEE1	WEE1 G2 checkpoint kinase	7465	chr11	+	9595228	9615004	220	Coding	-0.846295	1.19981e-21	1.48404e-19
TC19001658.hg.1	AP2S1	adaptor related protein complex 2 subunit sigma 1	1175	chr19	-	47341423	47354203	60	Coding	-0.928756	1.20712e-21	1.48532e-19
TC01000218.hg.1	NA	NA	NA	chr1	+	17067011	17067174	30	Coding	-1.58492	1.21939e-21	1.48532e-19
TC01000225.hg.1	NA	NA	NA	chr1	+	17222475	17222638	30	Coding	-1.58492	1.21939e-21	1.48532e-19
TC01002265.hg.1	NA	NA	NA	chr1	-	16840617	16840780	30	Coding	-1.58492	1.21939e-21	1.48532e-19
TC01002274.hg.1	NA	NA	NA	chr1	-	16993280	16993443	30	Coding	-1.58492	1.21939e-21	1.48532e-19
TC01003162.hg.1	NA	NA	NA	chr1	-	149224058	149224221	30	Coding	-1.58492	1.21939e-21	1.48532e-19
TC14000214.hg.1	NA	NA	NA	chr14	+	35015920	35016083	30	Coding	-1.58492	1.21939e-21	1.48532e-19
TC14001027.hg.1	NA	NA	NA	chr14	-	35025432	35025595	30	Coding	-1.58492	1.21939e-21	1.48532e-19
TC02001033.hg.1	RAPGEF4	Rap guanine nucleotide exchange factor 4	11069	chr2	+	173600002	173917621	582	Coding	0.346187	1.29756e-21	1.57754e-19
TC03001680.hg.1	B4GALT4	beta-1,4-galactosyltransferase 4	8702	chr3	-	118930579	118959950	347	Coding	-0.323956	1.32397e-21	1.6066e-19
TC03001549.hg.1	EIF4E3	eukaryotic translation initiation factor 4E family member 3	317649	chr3	-	71728440	71803924	206	Coding	0.60608	1.44115e-21	1.74548e-19
TC08001308.hg.1	NA	NA	NA	chr8	-	70990141	70990267	30	Coding	-0.702795	1.46608e-21	1.77233e-19
TC0X000499.hg.1	TCEAL4	transcription elongation factor A like 4	79921	chrX	+	102831159	102842657	191	Coding	-0.59788	1.47307e-21	1.77743e-19
TC6_mcf_hap5000124.hg.1	SFTA2	surfactant associated 2	389376	chr6	-	2281066	2281891	50	Coding	1.54162	1.53496e-21	1.84515e-19
TC6_qbl_hap6000137.hg.1	SFTA2	surfactant associated 2	389376	chr6	-	2192098	2192923	50	Coding	1.54162	1.53496e-21	1.84515e-19
TC02004724.hg.1	TTN	titin	7273	chr2	-	179537189	179544381	60	NonCoding	2.15711	1.61266e-21	1.93492e-19
TC20000169.hg.1	GINS1	GINS complex subunit 1	9837	chr20	+	25388321	25433264	170	Coding	-0.500123	1.73112e-21	2.07317e-19
TC12003212.hg.1	ALDH2	aldehyde dehydrogenase 2 family member	217	chr12	+	112204691	112247789	190	Coding	0.902227	1.7428e-21	2.07939e-19
TC10002963.hg.1	NA	NA	NA	chr10	-	47157983	47174122	185	Coding	-1.5385	1.83884e-21	2.18989e-19
TC05001317.hg.1	CCL28	C-C motif chemokine ligand 28	56477	chr5	-	43376747	43412493	160	Coding	0.632842	1.85258e-21	2.20216e-19
TC6_dbb_hap3000136.hg.1	SFTA2	surfactant associated 2	389376	chr6	-	2193237	2194062	45	Coding	1.56088	1.87071e-21	2.2196e-19
TC16000783.hg.1	ABCA3	ATP binding cassette subfamily A member 3	21	chr16	-	2325877	2390747	370	Coding	1.70615	1.97827e-21	2.34287e-19
TC06001514.hg.1	SFTA2	surfactant associated 2	389376	chr6	-	30899127	30899952	50	Coding	1.55716	2.02913e-21	2.39426e-19
TC6_mann_hap4000125.hg.1	SFTA2	surfactant associated 2	389376	chr6	-	2247208	2248033	50	Coding	1.55716	2.02913e-21	2.39426e-19
TC20001661.hg.1	AURKA	aurora kinase A	6790	chr20	-	54944466	54965722	117	NonCoding	-0.701258	2.04801e-21	2.41209e-19
TC21000486.hg.1	TFF1	trefoil factor 1	7031	chr21	-	43782391	43786703	40	Coding	2.04522	2.08509e-21	2.45127e-19
TC04001176.hg.1	TEC	tec protein tyrosine kinase	7006	chr4	-	48137800	48271881	247	Coding	0.945085	2.20125e-21	2.58308e-19
TC19002140.hg.1	CYP2B7P	cytochrome P450 family 2 subfamily B member 7, pseudogene	1556	chr19	+	41430170	41456565	90	NonCoding	1.93949	2.20885e-21	2.58608e-19
TC05001936.hg.1	CD74	CD74 molecule	972	chr5	-	149781200	149792499	212	Coding	0.827194	2.21188e-21	2.58608e-19
TC02002648.hg.1	HSPD1	heat shock protein family D (Hsp60) member 1	3329	chr2	-	198351305	198381461	350	Coding	-0.406733	2.28306e-21	2.66444e-19
TC01001175.hg.1	NA	NA	NA	chr1	+	149824181	149825836	24	Coding	-0.665249	2.29164e-21	2.66959e-19
TC05001064.hg.1	NA	NA	NA	chr5	+	180156586	180156737	30	Coding	-1.00012	2.32377e-21	2.7021e-19
TC17001627.hg.1	MRPL10	mitochondrial ribosomal protein L10	124995	chr17	-	45900638	45908907	140	Coding	-0.335554	2.39376e-21	2.77342e-19
TC07003293.hg.1	HILPDA	hypoxia inducible lipid droplet associated	29923	chr7	+	128095884	128109251	132	Coding	1.30592	2.42913e-21	2.80933e-19
TC07001765.hg.1	BMT2	base methyltransferase of 25S rRNA 2 homolog	154743	chr7	-	112459202	112579971	119	Coding	-0.412665	2.47375e-21	2.85577e-19
TC11000198.hg.1	MICAL2	microtubule associated monooxygenase, calponin and LIM domain containing 2	9645	chr11	+	12115543	12285332	413	Coding	1.29969	2.50774e-21	2.8898e-19
TC06003578.hg.1	NA	NA	NA	chr6	-	30655827	30656316	30	NonCoding	-1.60172	2.55841e-21	2.9429e-19
TC18000429.hg.1	AQP4	aquaporin 4	361	chr18	-	24432002	24445749	129	Coding	1.30393	2.59273e-21	2.97704e-19
TC19000570.hg.1	CYP2B7P	cytochrome P450 family 2 subfamily B member 7, pseudogene	1556	chr19	+	41430170	41456565	120	Coding	1.63502	2.6746e-21	3.06555e-19
TC02005030.hg.1	ASPRV1	aspartic peptidase retroviral like 1	151516	chr2	-	70187221	70189397	30	Coding	1.25713	2.71228e-21	3.10319e-19
TC01003117.hg.1	NA	NA	NA	chr1	-	145969270	145969433	30	Coding	-1.55311	2.73761e-21	3.12102e-19
TC01003132.hg.1	NA	NA	NA	chr1	-	147511004	147511167	30	Coding	-1.55311	2.73761e-21	3.12102e-19
TC06003596.hg.1	TNXA	tenascin XA (pseudogene)	7146	chr6	-	31976197	31980800	130	NonCoding	-0.681796	2.91013e-21	3.31181e-19
TC17001824.hg.1	FAM20A	FAM20A, golgi associated secretory pathway pseudokinase	54757	chr17	-	66531257	66597095	180	Coding	0.590738	2.94344e-21	3.34377e-19
TC07000184.hg.1	PRR15	proline rich 15	222171	chr7	+	29603427	29606911	60	Coding	-0.934416	2.97205e-21	3.3703e-19
TC15000602.hg.1	NA	NA	NA	chr15	+	65588389	65588504	30	Coding	-2.1702	3.0695e-21	3.47466e-19
TC01003189.hg.1	NA	NA	NA	chr1	-	149811110	149812765	24	Coding	-0.630376	3.0997e-21	3.50267e-19
TC16000634.hg.1	CENPN	centromere protein N	55839	chr16	+	81040103	81066719	175	Coding	-0.666362	3.21548e-21	3.62709e-19
TC15000337.hg.1	WDR76	WD repeat domain 76	79968	chr15	+	44119112	44160617	190	Coding	-0.578039	3.35275e-21	3.77529e-19
TC20000529.hg.1	NA	NA	NA	chr20	+	62540308	62540472	30	Coding	-1.39558	3.40129e-21	3.82322e-19
TC05002418.hg.1	CCNB1	cyclin B1	891	chr5	+	68470753	68471373	30	NonCoding	-1.82181	3.4786e-21	3.90328e-19
TC04001562.hg.1	NA	NA	NA	chr4	-	136917084	136917247	30	Coding	-1.61724	3.49118e-21	3.91055e-19
TC01001142.hg.1	NA	NA	NA	chr1	+	148241465	148241628	30	Coding	-1.48038	3.50576e-21	3.92003e-19
TC11000314.hg.1	LINC00294	long intergenic non-protein coding RNA 294	283267	chr11	+	33097696	33101000	30	Coding	-1.41408	3.52317e-21	3.93263e-19
TC10001458.hg.1	SFTPD	surfactant protein D	6441	chr10	-	81697496	81742370	100	Coding	1.02573	3.56528e-21	3.97271e-19
TC02002544.hg.1	CHN1	chimerin 1	1123	chr2	-	175664042	175870107	384	Coding	-0.490063	3.57474e-21	3.97634e-19
TC22001299.hg.1	NA	NA	NA	chr22	-	30920673	30941110	100	NonCoding	2.52508	3.59739e-21	3.9946e-19
TC02001185.hg.1	FZD7	frizzled class receptor 7	8324	chr2	+	202899310	202903168	30	Coding	-0.905384	3.65739e-21	4.0542e-19
TC07001768.hg.1	SMIM30	small integral membrane protein 30	401397	chr7	-	112756773	112758668	100	Coding	-0.546141	3.99726e-21	4.40967e-19
TC04001139.hg.1	APBB2	amyloid beta precursor protein binding family B member 2	323	chr4	-	40812044	41218731	516	Coding	0.642003	3.99872e-21	4.40967e-19
TC03000231.hg.1	ABHD5	abhydrolase domain containing 5	51099	chr3	+	43731605	43775863	217	Coding	0.799433	4.03754e-21	4.44483e-19
TC09002470.hg.1	NA	NA	NA	chr9	-	35657750	35658014	30	NonCoding	-2.11523	4.06012e-21	4.46202e-19
TC10000659.hg.1	KIF11	kinesin family member 11	3832	chr10	+	94352825	94415152	240	Coding	-0.519887	4.1527e-21	4.55595e-19
TC14000316.hg.1	CDKN3	cyclin dependent kinase inhibitor 3	1033	chr14	+	54863673	54886936	120	Coding	-0.812117	4.4818e-21	4.9086e-19
TC05000402.hg.1	NA	NA	NA	chr5	+	80501462	80746718	20	Coding	-2.48809	4.50202e-21	4.92234e-19
TC17000718.hg.1	PRR11	proline rich 11	55771	chr17	+	57232860	57284070	150	Coding	-0.706823	5.04635e-21	5.50808e-19
TC04000214.hg.1	TBC1D1	TBC1 domain family member 1	23216	chr4	+	37892705	38140796	525	Coding	-0.713085	5.2532e-21	5.72411e-19
TC6_cox_hap2000260.hg.1	NA	NA	NA	chr6	-	3479583	3547813	532	Coding	-0.668724	5.29309e-21	5.75778e-19
TC03000104.hg.1	NA	NA	NA	chr3	+	16844159	17132098	167	Coding	-0.423481	5.49073e-21	5.96265e-19
TC21000187.hg.1	FAM3B	family with sequence similarity 3 member B	54097	chr21	+	42676139	42729654	190	Coding	0.528229	5.71848e-21	6.19947e-19
TC01000830.hg.1	LMO4	LIM domain only 4	8543	chr1	+	87794151	87814607	149	Coding	-0.435523	6.09696e-21	6.58749e-19
TC19000069.hg.1	NFIC	nuclear factor I C	4782	chr19	+	3359561	3469215	155	Coding	0.738444	6.1375e-21	6.61884e-19
TC01005853.hg.1	NA	NA	NA	chr1	-	155952170	155955240	40	NonCoding	1.01196	6.1503e-21	6.61884e-19
TC6_cox_hap2000147.hg.1	SFTA2	surfactant associated 2	389376	chr6	-	2411050	2411875	41	Coding	1.55625	6.15697e-21	6.61884e-19
TC05001752.hg.1	FBN2	fibrillin 2	2201	chr5	-	127593601	127994878	830	Coding	-0.468984	6.21647e-21	6.67161e-19
TC06001841.hg.1	NA	NA	NA	chr6	-	62340138	62390954	60	Coding	1.4888	7.09213e-21	7.59866e-19
TC15000437.hg.1	CGNL1	cingulin like 1	84952	chr15	+	57668703	57842925	230	Coding	1.33844	7.20045e-21	7.70184e-19
TC12000428.hg.1	IGFBP6	insulin like growth factor binding protein 6	3489	chr12	+	53491220	53496129	60	Coding	-1.08018	7.3702e-21	7.87027e-19
TC12002777.hg.1	ART4	ADP-ribosyltransferase 4 (Dombrock blood group)	420	chr12	-	14996036	14996382	30	NonCoding	-1.23106	7.80201e-21	8.31752e-19
TC12002858.hg.1	VDR	vitamin D receptor	7421	chr12	-	48258836	48272827	30	NonCoding	1.69547	8.38389e-21	8.92299e-19
TC06004120.hg.1	TNXB	tenascin XB	7148	chr6	-	32008931	32077151	535	Coding	-0.623615	9.27591e-21	9.856e-19
TC22000088.hg.1	HIC2	HIC ZBTB transcriptional repressor 2	23119	chr22	+	21771693	21805752	69	Coding	-0.489599	9.50359e-21	1.00812e-18
TC11001132.hg.1	VWA5A	von Willebrand factor A domain containing 5A	4013	chr11	+	123986069	124018428	267	Coding	-0.669856	9.89868e-21	1.0483e-18
TC01000448.hg.1	GJB5	gap junction protein beta 5	2709	chr1	+	35220648	35224113	40	Coding	-0.865415	1.01571e-20	1.07389e-18
TC19000174.hg.1	ICAM1	intercellular adhesion molecule 1	3383	chr19	+	10381517	10397291	100	Coding	0.782193	1.02433e-20	1.08122e-18
TC17000402.hg.1	TAF15	TATA-box binding protein associated factor 15	8148	chr17	+	34136486	34174238	219	Coding	-0.953628	1.0517e-20	1.10828e-18
TC06003703.hg.1	NA	NA	NA	chr6	-	62340207	62371274	40	NonCoding	1.44352	1.1126e-20	1.17054e-18
TC15000607.hg.1	SLC24A1	solute carrier family 24 member 1	9187	chr15	+	65903704	65953333	261	Coding	-0.616123	1.11586e-20	1.17204e-18
TC10001439.hg.1	KCNMA1	potassium calcium-activated channel subfamily M alpha 1	3778	chr10	-	78629359	79398353	612	Coding	-0.550159	1.14705e-20	1.20235e-18
TC08002334.hg.1	NA	NA	NA	chr8	-	57014015	57014848	30	NonCoding	-0.963941	1.14848e-20	1.20235e-18
TC11000394.hg.1	CREB3L1	cAMP responsive element binding protein 3 like 1	90993	chr11	+	46299212	46342972	190	Coding	0.5723	1.16369e-20	1.21629e-18
TC11001997.hg.1	NA	NA	NA	chr11	-	67612673	67616144	30	Coding	1.33929	1.18631e-20	1.23792e-18
TC22000615.hg.1	NA	NA	NA	chr22	-	27617310	27622760	60	Coding	-0.537981	1.20321e-20	1.25303e-18
TC02000567.hg.1	MAL	mal, T cell differentiation protein	4118	chr2	+	95691422	95719737	70	Coding	1.16711	1.2047e-20	1.25303e-18
TC03000138.hg.1	NA	NA	NA	chr3	+	27555362	27555523	30	Coding	-0.867952	1.22623e-20	1.27336e-18
TC09000395.hg.1	NA	NA	NA	chr9	+	89626696	89628066	30	Coding	-0.623985	1.29319e-20	1.34011e-18
TC10000610.hg.1	NA	NA	NA	chr10	+	88649326	88649490	30	Coding	-1.31461	1.29471e-20	1.34011e-18
TC01002578.hg.1	SLC2A1	solute carrier family 2 member 1	6513	chr1	-	43391046	43424847	293	Coding	-1.37912	1.31655e-20	1.36053e-18
TC12001658.hg.1	NA	NA	NA	chr12	-	63244518	63244681	30	Coding	-1.14248	1.34929e-20	1.39212e-18
TC04000887.hg.1	WWC2	WW and C2 domain containing 2	80014	chr4	+	184020446	184241930	417	Coding	1.04806	1.40285e-20	1.44505e-18
TC01004600.hg.1	NA	NA	NA	chr1	+	109642815	109643234	30	NonCoding	-0.999201	1.50149e-20	1.54364e-18
TC10000440.hg.1	SLC29A3	solute carrier family 29 member 3	55315	chr10	+	73079010	73123147	94	Coding	-0.81522	1.50338e-20	1.54364e-18
TC6_mcf_hap5000200.hg.1	TNXB	tenascin XB	7148	chr6	-	3388773	3456979	517	Coding	-0.671615	1.54154e-20	1.58029e-18
TC10001675.hg.1	AFAP1L2	actin filament associated protein 1 like 2	84632	chr10	-	116054583	116164515	340	Coding	-0.592166	1.66989e-20	1.70913e-18
TC19000662.hg.1	HIF3A	hypoxia inducible factor 3 subunit alpha	64344	chr19	+	46800303	46846690	350	Coding	-0.587985	1.6797e-20	1.71643e-18
TC6_dbb_hap3000237.hg.1	TNXB	tenascin XB	7148	chr6	-	3288148	3356325	514	Coding	-0.675947	1.71304e-20	1.74771e-18
TC15001471.hg.1	NEDD4	neural precursor cell expressed, developmentally down-regulated 4, E3 ubiquitin protein ligase	4734	chr15	-	56119120	56285835	440	Coding	-0.787771	1.77364e-20	1.80666e-18
TC0X002320.hg.1	TCEAL3	transcription elongation factor A like 3	85012	chrX	+	102862379	102864855	60	Coding	-0.508554	1.80119e-20	1.83181e-18
TC17000159.hg.1	ARHGAP44	Rho GTPase activating protein 44	9912	chr17	+	12692829	12894960	252	Coding	0.961995	1.86933e-20	1.8981e-18
TC21000157.hg.1	SIM2	SIM bHLH transcription factor 2	6493	chr21	+	38071433	38131815	226	Coding	0.926162	1.91719e-20	1.94361e-18
TC02000055.hg.1	KLF11	Kruppel like factor 11	8462	chr2	+	10182976	10194963	130	Coding	-0.491754	1.95562e-20	1.97944e-18
TC06003734.hg.1	NA	NA	NA	chr6	-	82553501	82811405	116	NonCoding	-0.462714	1.98297e-20	2.00396e-18
TC01000823.hg.1	CLCA4	chloride channel accessory 4	22802	chr1	+	87012759	87046437	197	Coding	1.58542	2.0396e-20	2.05794e-18
TC02001281.hg.1	IGFBP2	insulin like growth factor binding protein 2	3485	chr2	+	217497551	217529159	140	Coding	-0.492282	2.05455e-20	2.06907e-18
TC14001319.hg.1	NA	NA	NA	chr14	-	75668784	75668872	30	Coding	-1.45922	2.05709e-20	2.06907e-18
TC03003320.hg.1	NFKBIZ	NFKB inhibitor zeta	64332	chr3	+	101546834	101579869	267	Coding	0.878418	2.09311e-20	2.102e-18
TC10002226.hg.1	HELLS	helicase, lymphoid specific	3070	chr10	+	96305573	96314022	30	NonCoding	-1.2057	2.19864e-20	2.20452e-18
TC18000099.hg.1	CABLES1	Cdk5 and Abl enzyme substrate 1	91768	chr18	+	20714528	20840434	140	Coding	1.10874	2.31757e-20	2.32014e-18
TC03000742.hg.1	CLDN18	claudin 18	51208	chr3	+	137717577	137752494	140	Coding	0.893926	2.33633e-20	2.33527e-18
TC15000352.hg.1	DUOX1	dual oxidase 1	53905	chr15	+	45422131	45457774	450	Coding	0.44902	2.37323e-20	2.36847e-18
TC01004719.hg.1	NA	NA	NA	chr1	+	148928062	148953054	163	NonCoding	-0.538336	2.42953e-20	2.42088e-18
TC01006373.hg.1	RORC	RAR related orphan receptor C	6097	chr1	-	151778547	151804348	248	Coding	0.425715	2.44394e-20	2.43146e-18
TC15002181.hg.1	SORD	sorbitol dehydrogenase	6652	chr15	+	45315302	45367287	90	NonCoding	-0.851557	2.48699e-20	2.47045e-18
TC20000320.hg.1	MYBL2	MYB proto-oncogene like 2	4605	chr20	+	42295709	42345136	160	Coding	-0.459505	2.49985e-20	2.47938e-18
TC09001049.hg.1	FANCG	FA complementation group G	2189	chr9	-	35073832	35080013	320	Coding	-0.35707	2.51056e-20	2.48616e-18
TC20000273.hg.1	SRC	SRC proto-oncogene, non-receptor tyrosine kinase	6714	chr20	+	35973088	36034453	340	Coding	-0.435057	2.53104e-20	2.50257e-18
TC11002511.hg.1	TNNT3	troponin T3, fast skeletal type	7140	chr11	+	1940933	1959932	64	NonCoding	-1.20921	2.56019e-20	2.51377e-18
TC08002144.hg.1	PSCA	prostate stem cell antigen	8000	chr8	+	143751726	143764145	30	NonCoding	1.07084	2.56819e-20	2.51377e-18
TC6_cox_hap2000233.hg.1	HLA-DMA	major histocompatibility complex, class II, DM alpha	3108	chr6	-	4360916	4383031	155	Coding	0.951232	2.56983e-20	2.51377e-18
TC6_mann_hap4000210.hg.1	HLA-DMA	major histocompatibility complex, class II, DM alpha	3108	chr6	-	4373601	4395720	155	Coding	0.951232	2.56983e-20	2.51377e-18
TC6_mcf_hap5000231.hg.1	HLA-DMA	major histocompatibility complex, class II, DM alpha	3108	chr6	-	4253243	4275358	155	Coding	0.951232	2.56983e-20	2.51377e-18
TC6_qbl_hap6000237.hg.1	HLA-DMA	major histocompatibility complex, class II, DM alpha	3108	chr6	-	4148516	4170637	155	Coding	0.951232	2.56983e-20	2.51377e-18
TC6_ssto_hap7000220.hg.1	HLA-DMA	major histocompatibility complex, class II, DM alpha	3108	chr6	-	4347146	4369261	155	Coding	0.951232	2.56983e-20	2.51377e-18
TC06000090.hg.1	NA	NA	NA	chr6	+	13214288	13214451	30	Coding	-1.61627	2.58978e-20	2.52942e-18
TC11001101.hg.1	TMEM136	transmembrane protein 136	219902	chr11	+	120195838	120204391	90	Coding	-0.487336	2.79354e-20	2.72428e-18
TC03001691.hg.1	NA	NA	NA	chr3	-	120111140	120170100	338	Coding	-1.30682	2.81327e-20	2.73935e-18
TC02004970.hg.1	MXD1	MAX dimerization protein 1	4084	chr2	+	70142173	70170077	213	Coding	1.1078	2.89215e-20	2.81188e-18
TC01002708.hg.1	JUN	Jun proto-oncogene, AP-1 transcription factor subunit	3725	chr1	-	59246460	59249999	70	Coding	-0.782823	2.89696e-20	2.81229e-18
TC6_qbl_hap6000173.hg.1	NA	NA	NA	chr6	-	3269986	3314921	440	Coding	-0.698607	2.99155e-20	2.89973e-18
TC13000456.hg.1	GJB2	gap junction protein beta 2	2706	chr13	-	20761604	20767114	60	Coding	0.877603	3.00143e-20	2.90491e-18
TC19001244.hg.1	OR7A5	olfactory receptor family 7 subfamily A member 5	26659	chr19	-	14937139	14945960	50	Coding	-0.606018	3.06229e-20	2.95934e-18
TC22000046.hg.1	CDC45	cell division cycle 45	8318	chr22	+	19466982	19508135	288	Coding	-0.351033	3.07385e-20	2.96603e-18
TC03000480.hg.1	CRYBG3	crystallin beta-gamma domain containing 3	131544	chr3	+	97540884	97594133	40	Coding	1.33742	3.2819e-20	3.16202e-18
TC17001536.hg.1	PSMC3IP	PSMC3 interacting protein	29893	chr17	-	40724328	40729849	130	Coding	-0.513413	3.31784e-20	3.19185e-18
TC10002246.hg.1	NA	NA	NA	chr10	+	102123362	102133115	30	NonCoding	1.06406	3.3691e-20	3.23631e-18
TC02004836.hg.1	COL4A4	collagen type IV alpha 4 chain	1286	chr2	-	227867430	227869240	30	NonCoding	1.96899	3.37503e-20	3.23715e-18
TC0X002152.hg.1	NA	NA	NA	chrX	-	100110002	100143617	30	NonCoding	-0.816758	3.54486e-20	3.39496e-18
TC08000646.hg.1	CTHRC1	collagen triple helix repeat containing 1	115908	chr8	+	104383743	104395232	100	Coding	-0.491958	3.5768e-20	3.42044e-18
TC01005706.hg.1	INKA2	inka box actin regulator 2	55924	chr1	-	112265426	112268060	30	NonCoding	-0.981833	3.71738e-20	3.54957e-18
TC01000353.hg.1	SFN	stratifin	2810	chr1	+	27189629	27190948	60	Coding	-1.35104	3.83051e-20	3.65215e-18
TC05003309.hg.1	ZNF300P1	zinc finger protein 300 pseudogene 1	134466	chr5	-	150309998	150326146	50	NonCoding	-0.49108	3.8575e-20	3.67242e-18
TC09001375.hg.1	ZNF367	zinc finger protein 367	195828	chr9	-	99148223	99180669	90	Coding	-0.384331	3.88207e-20	3.69033e-18
TC08000808.hg.1	PSCA	prostate stem cell antigen	8000	chr8	+	143751726	143764145	80	Coding	0.775452	3.96935e-20	3.76771e-18
TC19002558.hg.1	VSIG10L	V-set and immunoglobulin domain containing 10 like	147645	chr19	-	51834788	51843407	90	NonCoding	1.13706	4.00425e-20	3.79522e-18
TC11001126.hg.1	NA	NA	NA	chr11	+	123634635	123634797	30	Coding	-0.831422	4.19744e-20	3.97244e-18
TC11000956.hg.1	BIRC3	baculoviral IAP repeat containing 3	330	chr11	+	102188181	102210135	160	Coding	0.714008	4.22248e-20	3.99024e-18
TC01003995.hg.1	GNG4	G protein subunit gamma 4	2786	chr1	-	235710985	235814054	98	Coding	-0.673922	4.28275e-20	4.04124e-18
TC08000310.hg.1	TCIM	transcriptional and immune response regulator	56892	chr8	+	40010974	40012827	40	Coding	-1.72323	4.33321e-20	4.08284e-18
TC01006361.hg.1	GBP2	guanylate binding protein 2	2634	chr1	-	89573310	89591799	180	Coding	-1.09127	4.33996e-20	4.0832e-18
TC10001309.hg.1	ZWINT	ZW10 interacting kinetochore protein	11130	chr10	-	58116989	58121036	219	Coding	-0.452765	4.38109e-20	4.11585e-18
TC01001018.hg.1	ATP1A1	ATPase Na+/K+ transporting subunit alpha 1	476	chr1	+	116915004	116952883	382	Coding	0.914653	4.41276e-20	4.13953e-18
TC01003343.hg.1	IQGAP3	IQ motif containing GTPase activating protein 3	128239	chr1	-	156495197	156542396	460	Coding	-0.52103	4.60958e-20	4.31784e-18
TC17000693.hg.1	HLF	HLF, PAR bZIP transcription factor	3131	chr17	+	53342321	53402426	110	Coding	1.53989	4.71195e-20	4.40729e-18
TC10001549.hg.1	PDLIM1	PDZ and LIM domain 1	9124	chr10	-	96997329	97050781	140	Coding	-1.10673	4.74318e-20	4.43003e-18
TC08000168.hg.1	POLR3D	RNA polymerase III subunit D	661	chr8	+	22102617	22109485	148	Coding	-0.399216	4.79266e-20	4.46973e-18
TC09000415.hg.1	CKS2	CDC28 protein kinase regulatory subunit 2	1164	chr9	+	91926113	91931618	38	Coding	-1.16877	5.05682e-20	4.70924e-18
TC02001139.hg.1	SLC39A10	solute carrier family 39 member 10	57181	chr2	+	196440701	196602426	277	Coding	-0.450758	5.12522e-20	4.7591e-18
TC01003756.hg.1	SLC26A9	solute carrier family 26 member 9	115019	chr1	-	205882176	205912588	292	Coding	0.836797	5.20284e-20	4.82418e-18
TC09001537.hg.1	MEGF9	multiple EGF like domains 9	1955	chr9	-	123363091	123476765	158	Coding	0.476375	5.29033e-20	4.89822e-18
TC6_mann_hap4000149.hg.1	TNXB	tenascin XB	7148	chr6	-	3375419	3408829	205	Coding	-0.737857	5.36292e-20	4.95718e-18
TC19001019.hg.1	MKNK2	MAP kinase interacting serine/threonine kinase 2	2872	chr19	-	2037470	2051243	219	Coding	0.945155	5.36948e-20	4.95718e-18
TC02001734.hg.1	CRIM1-DT	CRIM1 divergent transcript	100288911	chr2	-	36581892	36582713	30	Coding	-1.72517	5.52617e-20	5.09449e-18
TC03002721.hg.1	NA	NA	NA	chr3	+	188850043	188870789	60	NonCoding	0.543502	5.54197e-20	5.10172e-18
TC03001996.hg.1	NA	NA	NA	chr3	-	170712659	170712822	30	Coding	-2.12418	5.8575e-20	5.38445e-18
TC01003503.hg.1	METTL18	methyltransferase like 18	92342	chr1	-	169761670	169764107	70	Coding	-0.671869	6.1707e-20	5.65612e-18
TC17000477.hg.1	PPP1R1B	protein phosphatase 1 regulatory inhibitor subunit 1B	84152	chr17	+	37783177	37792879	152	Coding	0.537229	6.28812e-20	5.75551e-18
TC11001844.hg.1	PRPF19	pre-mRNA processing factor 19	27339	chr11	-	60658020	60674061	180	Coding	-0.448678	6.31659e-20	5.77333e-18
TC09002920.hg.1	AK1	adenylate kinase 1	203	chr9	-	130628759	130640022	161	Coding	0.564287	6.51383e-20	5.94512e-18
TC01001188.hg.1	ECM1	extracellular matrix protein 1	1893	chr1	+	150480487	150486265	226	Coding	1.1479	6.54949e-20	5.96917e-18
TC14001069.hg.1	NA	NA	NA	chr14	-	42057064	42074059	30	Coding	-0.875447	6.61097e-20	6.01664e-18
TC6_cox_hap2000125.hg.1	IFITM4P	interferon induced transmembrane protein 4 pseudogene	340198	chr6	-	1234756	1235098	30	Coding	-0.787413	6.65603e-20	6.04905e-18
TC01000643.hg.1	GPX7	glutathione peroxidase 7	2882	chr1	+	53068043	53074723	52	Coding	-0.771049	6.71491e-20	6.09392e-18
TC17001635.hg.1	CBX1	chromobox 1	10951	chr17	-	46147414	46178883	130	Coding	-0.334477	7.19035e-20	6.51617e-18
TC01002815.hg.1	TTLL7	tubulin tyrosine ligase like 7	79739	chr1	-	84330711	84464833	460	Coding	0.33222	7.34317e-20	6.64526e-18
TC03000204.hg.1	MYRIP	myosin VIIA and Rab interacting protein	25924	chr3	+	39850405	40301812	309	Coding	0.663592	7.37753e-20	6.66693e-18
TC02000270.hg.1	PLEKHH2	pleckstrin homology, MyTH4 and FERM domain containing H2	130271	chr2	+	43864412	43995126	470	Coding	0.743436	7.60037e-20	6.85863e-18
TC04001820.hg.1	SORBS2	sorbin and SH3 domain containing 2	8470	chr4	-	186506598	186877870	941	Coding	0.511055	7.89901e-20	7.11811e-18
TC17002115.hg.1	NA	NA	NA	chr17	+	20691384	20692897	50	NonCoding	0.935979	8.13988e-20	7.32486e-18
TC18000518.hg.1	NA	NA	NA	chr18	-	48810103	48810266	30	Coding	-0.753939	8.3441e-20	7.49811e-18
TC01003908.hg.1	WNT9A	Wnt family member 9A	7483	chr1	-	228106357	228135676	88	Coding	-0.435099	8.54555e-20	7.66837e-18
TC06001884.hg.1	NA	NA	NA	chr6	-	76183454	76183610	30	Coding	-0.834487	8.57743e-20	7.68622e-18
TC02004129.hg.1	SLC5A6	solute carrier family 5 member 6	8884	chr2	-	27422455	27435175	190	NonCoding	-0.527737	8.63487e-20	7.72688e-18
TC01003188.hg.1	HIST2H3D	histone cluster 2 H3 family member d	653604	chr1	-	149784780	149785236	30	Coding	-0.656711	8.78215e-20	7.83678e-18
TC17000230.hg.1	NA	NA	NA	chr17	+	19091329	19091544	30	Coding	-1.6955	8.88171e-20	7.9146e-18
TC11003496.hg.1	ESAM	endothelial cell adhesion molecule	90952	chr11	-	124622026	124632223	166	Coding	0.481922	9.20243e-20	8.18901e-18
TC07001767.hg.1	GPR85	G protein-coupled receptor 85	54329	chr7	-	112720468	112727833	114	Coding	-0.476115	9.26687e-20	8.23492e-18
TC03001941.hg.1	VEPH1	ventricular zone expressed PH domain containing 1	79674	chr3	-	156977531	157251408	433	Coding	1.49984	9.30691e-20	8.25905e-18
TC01000450.hg.1	GJB3	gap junction protein beta 3	2707	chr1	+	35246790	35251970	88	Coding	-0.746303	9.45686e-20	8.38051e-18
TC02001351.hg.1	KCNE4	potassium voltage-gated channel subfamily E regulatory subunit 4	23704	chr2	+	223916532	224063117	100	Coding	-0.366419	9.51165e-20	8.41742e-18
TC17001233.hg.1	NA	NA	NA	chr17	-	19015734	19015949	30	Coding	-1.68774	9.77832e-20	8.64148e-18
TC11000088.hg.1	NA	NA	NA	chr11	+	3876932	4114440	230	Coding	-0.533062	9.80924e-20	8.65685e-18
TC06000270.hg.1	HIST1H2BO	histone cluster 1 H2B family member o	8348	chr6	+	27861203	27861669	22	Coding	-0.827935	9.99398e-20	8.80776e-18
TC03000481.hg.1	CRYBG3	crystallin beta-gamma domain containing 3	131544	chr3	+	97595819	97663810	229	Coding	1.50261	1.00099e-19	8.80964e-18
TC18000433.hg.1	CDH2	cadherin 2	1000	chr18	-	25530930	25757445	260	Coding	-0.543964	1.02319e-19	8.9814e-18
TC02000758.hg.1	EPB41L5	erythrocyte membrane protein band 4.1 like 5	57669	chr2	+	120770581	120936697	394	Coding	1.087	1.02331e-19	8.9814e-18
TC0X000300.hg.1	XAGE2	X antigen family member 2	9502	chrX	+	52112078	52118823	60	Coding	-1.77969	1.06309e-19	9.3178e-18
TC09000359.hg.1	TLE4	transducin like enhancer of split 4	7091	chr9	+	82186688	82341658	512	Coding	-0.412817	1.0936e-19	9.57216e-18
TC11001814.hg.1	GLYATL2	glycine-N-acyltransferase like 2	219970	chr11	-	58601540	58671688	103	Coding	1.58953	1.13617e-19	9.93121e-18
TC20000473.hg.1	FAM217B	family with sequence similarity 217 member B	63939	chr20	+	58508819	58523735	149	Coding	-0.38315	1.144e-19	9.98596e-18
TC22001282.hg.1	NA	NA	NA	chr22	-	27617310	27622760	60	NonCoding	-0.566595	1.18507e-19	1.03304e-17
TC01003393.hg.1	IGSF9	immunoglobulin superfamily member 9	57549	chr1	-	159896829	159915394	283	Coding	-0.408076	1.20388e-19	1.04802e-17
TC16002053.hg.1	TBC1D24	TBC1 domain family member 24	57465	chr16	+	2525147	2555734	90	Coding	1.17517	1.22014e-19	1.05929e-17
TC06001385.hg.1	HIST1H2BJ	histone cluster 1 H2B family member j	8970	chr6	-	27092762	27100572	54	Coding	-0.456301	1.23379e-19	1.06969e-17
TC03001734.hg.1	NA	NA	NA	chr3	-	125879126	125879288	30	Coding	-1.04445	1.24152e-19	1.07494e-17
TC08000814.hg.1	LY6E	lymphocyte antigen 6 family member E	4061	chr8	+	144099399	144105249	173	Coding	-0.598819	1.27756e-19	1.10465e-17
TC14000683.hg.1	NA	NA	NA	chr14	+	101426846	101452987	218	Coding	-0.373653	1.36612e-19	1.17963e-17
TC20000655.hg.1	BFSP1	beaded filament structural protein 1	631	chr20	-	17474550	17549865	160	Coding	-0.373219	1.38559e-19	1.19484e-17
TC06001677.hg.1	NA	NA	NA	chr6	-	36607322	36607449	30	Coding	-1.80271	1.48071e-19	1.27514e-17
TC08002367.hg.1	PTTG3P	pituitary tumor-transforming 3, pseudogene	26255	chr8	-	67679632	67680240	30	NonCoding	-0.804262	1.48477e-19	1.27692e-17
TC01001461.hg.1	MPZL1	myelin protein zero like 1	9019	chr1	+	167690429	167761156	213	Coding	-0.388136	1.48945e-19	1.27923e-17
TC07000320.hg.1	NA	NA	NA	chr7	+	53433751	53433902	30	Coding	-1.36956	1.52395e-19	1.30711e-17
TC19001763.hg.1	KLK5	kallikrein related peptidase 5	25818	chr19	-	51446559	51456344	100	Coding	1.02823	1.54564e-19	1.32394e-17
TC03001447.hg.1	POC1A	POC1 centriolar protein A	25886	chr3	-	52109249	52188706	149	Coding	-0.379814	1.55376e-19	1.32912e-17
TC03002889.hg.1	ALS2CL	ALS2 C-terminal like	259173	chr3	-	46710485	46735194	260	NonCoding	0.514847	1.60428e-19	1.37051e-17
TC08001013.hg.1	MTUS1	microtubule associated scaffold protein 1	57509	chr8	-	17501303	17658426	599	Coding	0.770521	1.62128e-19	1.38318e-17
TC02003261.hg.1	NA	NA	NA	chr2	+	60647147	60651792	30	NonCoding	0.616678	1.64207e-19	1.39906e-17
TC13000223.hg.1	CKAP2	cytoskeleton associated protein 2	26586	chr13	+	53029495	53050763	224	Coding	-0.609806	1.65638e-19	1.40938e-17
TC03001028.hg.1	ST6GAL1	ST6 beta-galactoside alpha-2,6-sialyltransferase 1	6480	chr3	+	186648274	186796341	397	Coding	0.362476	1.70716e-19	1.45066e-17
TC07001582.hg.1	STEAP4	STEAP4 metalloreductase	79689	chr7	-	87900207	87936228	90	Coding	0.94584	1.74302e-19	1.47917e-17
TC04001349.hg.1	ABRAXAS1	abraxas 1, BRCA1 A complex subunit	84142	chr4	-	84382092	84444501	210	Coding	-0.504828	1.81311e-19	1.53661e-17
TC0X001052.hg.1	XAGE2	X antigen family member 2	9502	chrX	-	52380351	52387096	60	Coding	-1.79735	1.82679e-19	1.54616e-17
TC11002495.hg.1	NA	NA	NA	chr11	+	1151580	1261606	523	NonCoding	0.939384	1.82976e-19	1.54663e-17
TC11000327.hg.1	CAT	catalase	847	chr11	+	34460472	34493609	190	Coding	1.54362	1.83283e-19	1.54718e-17
TC06000946.hg.1	NA	NA	NA	chr6	+	122532794	122532957	30	Coding	-1.35943	1.88933e-19	1.59278e-17
TC05000805.hg.1	SPINK5	serine peptidase inhibitor, Kazal type 5	11005	chr5	+	147405246	147516925	432	Coding	1.73263	1.91196e-19	1.60974e-17
TC16000100.hg.1	NA	NA	NA	chr16	+	3136144	3136301	30	Coding	-0.736535	1.96541e-19	1.65257e-17
TC07003061.hg.1	CDK6	cyclin dependent kinase 6	1021	chr7	-	92240782	92243238	50	NonCoding	-1.55742	2.01845e-19	1.69494e-17
TC14001679.hg.1	NA	NA	NA	chr14	+	50502266	50517735	60	NonCoding	-0.436828	2.08471e-19	1.74829e-17
TC6_ssto_hap7000153.hg.1	TNXB	tenascin XB	7148	chr6	-	3341640	3368931	312	Coding	-0.666907	2.16858e-19	1.81625e-17
TC03000243.hg.1	NA	NA	NA	chr3	+	44903361	44907162	50	Coding	-0.486308	2.41137e-19	2.01433e-17
TC10000089.hg.1	DHTKD1	dehydrogenase E1 and transketolase domain containing 1	55526	chr10	+	12110934	12165224	273	Coding	0.800768	2.49199e-19	2.07896e-17
TC02004399.hg.1	NA	NA	NA	chr2	-	91802598	91848059	153	NonCoding	-1.01986	2.51743e-19	2.09609e-17
TC17000226.hg.1	NA	NA	NA	chr17	+	18965225	18965440	30	Coding	-1.63808	2.52234e-19	2.09609e-17
TC17001231.hg.1	NA	NA	NA	chr17	-	18967234	18967449	30	Coding	-1.63808	2.52234e-19	2.09609e-17
TC05001053.hg.1	SQSTM1	sequestosome 1	8878	chr5	+	179233388	179265078	381	Coding	0.542685	2.55364e-19	2.11936e-17
TC12001341.hg.1	PTHLH	parathyroid hormone like hormone	5744	chr12	-	28111017	28125638	194	Coding	-0.971548	2.57592e-19	2.13508e-17
TC07001548.hg.1	GSAP	gamma-secretase activating protein	54103	chr7	-	76940068	77046115	491	Coding	0.698453	2.63529e-19	2.18147e-17
TC01002342.hg.1	TCEA3	transcription elongation factor A3	6920	chr1	-	23707554	23751261	233	Coding	0.691967	2.70334e-19	2.23491e-17
TC6_mcf_hap5000153.hg.1	ZBTB12	zinc finger and BTB domain containing 12	221527	chr6	-	3247267	3249652	27	Coding	-0.509	2.87989e-19	2.37617e-17
TC05001674.hg.1	NREP	neuronal regeneration related protein	9315	chr5	-	110998318	111333161	335	Coding	-0.423325	2.88162e-19	2.37617e-17
TC12000490.hg.1	GDF11	growth differentiation factor 11	10220	chr12	+	56137064	56146665	40	Coding	-0.647966	2.90678e-19	2.39383e-17
TC12002425.hg.1	IRAK3	interleukin 1 receptor associated kinase 3	11213	chr12	+	66645119	66647711	30	NonCoding	1.81682	2.98796e-19	2.45753e-17
TC11000329.hg.1	EHF	ETS homologous factor	26298	chr11	+	34642588	34684834	220	Coding	0.910449	3.11654e-19	2.56e-17
TC02004195.hg.1	NA	NA	NA	chr2	-	43199538	43251311	60	NonCoding	-0.640674	3.17103e-19	2.60142e-17
TC12002039.hg.1	NA	NA	NA	chr12	-	120729566	120729706	30	Coding	-0.766295	3.2691e-19	2.67845e-17
TC15001183.hg.1	FMN1	formin 1	342184	chr15	-	33057747	33486897	320	Coding	0.67827	3.44591e-19	2.81971e-17
TC17001376.hg.1	MMP28	matrix metallopeptidase 28	79148	chr17	-	34083269	34122640	146	Coding	0.370629	3.54764e-19	2.89925e-17
TC19001542.hg.1	BLVRB	biliverdin reductase B	645	chr19	-	40953691	40971725	60	Coding	1.32831	3.89336e-19	3.17772e-17
TC03001532.hg.1	LRIG1	leucine rich repeats and immunoglobulin like domains 1	26018	chr3	-	66429221	66551687	340	Coding	0.671992	3.91148e-19	3.18845e-17
TC05000833.hg.1	SYNPO	synaptopodin	11346	chr5	+	149980642	150038792	136	Coding	0.628188	3.96652e-19	3.22921e-17
TC13000612.hg.1	EPSTI1	epithelial stromal interaction 1	94240	chr13	-	43460524	43566385	162	Coding	-1.47158	3.9771e-19	3.23372e-17
TC14001105.hg.1	POLE2	DNA polymerase epsilon 2, accessory subunit	5427	chr14	-	50110270	50155140	239	Coding	-0.322764	4.05642e-19	3.29403e-17
TC19001446.hg.1	SBSN	suprabasin	374897	chr19	-	36014269	36019253	70	Coding	1.77056	4.07033e-19	3.30114e-17
TC08000698.hg.1	DEPTOR	DEP domain containing MTOR interacting protein	64798	chr8	+	120879659	121063157	202	Coding	0.538796	4.10368e-19	3.32398e-17
TC12000679.hg.1	TMTC2	transmembrane and tetratricopeptide repeat containing 2	160335	chr12	+	83080659	83528649	210	Coding	-0.550175	4.21608e-19	3.40731e-17
TC15000936.hg.1	NA	NA	NA	chr15	+	96869157	96883492	169	Coding	-0.669091	4.21719e-19	3.40731e-17
TC05000135.hg.1	PDZD2	PDZ domain containing 2	23037	chr5	+	31639517	32111038	454	Coding	0.881108	4.24894e-19	3.42864e-17
TC01003154.hg.1	NA	NA	NA	chr1	-	148766938	148767102	30	Coding	-1.22231	4.2573e-19	3.43106e-17
TC04000826.hg.1	KLHL2	kelch like family member 2	11275	chr4	+	166128770	166244308	310	Coding	0.633409	4.29931e-19	3.46057e-17
TC06004007.hg.1	NA	NA	NA	chr6	-	168443712	168445643	29	NonCoding	-0.532332	4.36369e-19	3.50798e-17
TC22000656.hg.1	SEC14L6	SEC14 like lipid binding 6	730005	chr22	-	30920465	30942669	140	Coding	2.09697	4.58474e-19	3.68107e-17
TC19001032.hg.1	GNG7	G protein subunit gamma 7	2788	chr19	-	2511218	2702746	100	Coding	0.609721	4.59695e-19	3.68625e-17
TC17000790.hg.1	CACNG4	calcium voltage-gated channel auxiliary subunit gamma 4	27092	chr17	+	64960980	65029518	76	Coding	-0.547077	4.68406e-19	3.75141e-17
TC08001760.hg.1	ZNF251	zinc finger protein 251	90987	chr8	-	145946294	145980990	88	Coding	-0.3575	4.78637e-19	3.82856e-17
TC01000408.hg.1	SERINC2	serine incorporator 2	347735	chr1	+	31882412	31907527	224	Coding	0.720384	4.80856e-19	3.84152e-17
TC11001425.hg.1	DKK3	dickkopf WNT signaling pathway inhibitor 3	27122	chr11	-	11984543	12031316	200	Coding	-0.50676	4.84013e-19	3.86192e-17
TC17001238.hg.1	NA	NA	NA	chr17	-	19093343	19093558	30	Coding	-1.49982	4.89224e-19	3.89864e-17
TC19001572.hg.1	CNFN	cornifelin	84518	chr19	-	42891171	42894444	55	Coding	1.68421	5.14362e-19	4.09388e-17
TC01002430.hg.1	TMEM200B	transmembrane protein 200B	399474	chr1	-	29445937	29450447	62	Coding	-0.50154	5.1614e-19	4.10293e-17
TC14001474.hg.1	CLMN	calmin	79789	chr14	-	95648276	95786245	240	Coding	-0.998923	5.17873e-19	4.1116e-17
TC14002122.hg.1	CCDC88C	coiled-coil domain containing 88C	440193	chr14	-	91850735	91850973	30	NonCoding	-0.954832	5.28036e-19	4.1871e-17
TC02000041.hg.1	ID2	inhibitor of DNA binding 2	3398	chr2	+	8818975	8824583	100	Coding	-0.505918	5.3344e-19	4.22473e-17
TC19001765.hg.1	KLK7	kallikrein related peptidase 7	5650	chr19	-	51479729	51487320	110	Coding	0.888401	5.55022e-19	4.39022e-17
TC06002175.hg.1	NA	NA	NA	chr6	-	141902806	142351554	50	Coding	-0.801391	5.78597e-19	4.57106e-17
TC04000600.hg.1	SNORA24	small nucleolar RNA, H/ACA box 24	677809	chr4	+	119200345	119200475	30	Coding	-0.930331	5.96568e-19	4.70144e-17
TC0X001009.hg.1	SLC38A5	solute carrier family 38 member 5	92745	chrX	-	48316920	48328644	286	Coding	-0.567307	6.05442e-19	4.76551e-17
TC10001030.hg.1	SFTA1P	surfactant associated 1, pseudogene	207107	chr10	-	10826402	10836943	70	Coding	1.36895	6.13154e-19	4.82029e-17
TC05001944.hg.1	ZNF300	zinc finger protein 300	91975	chr5	-	150273954	150284545	105	Coding	-0.346067	6.20636e-19	4.87313e-17
TC16000871.hg.1	TXNDC11	thioredoxin domain containing 11	51061	chr16	-	11772941	11836704	160	Coding	0.710731	6.26506e-19	4.9132e-17
TC6_mcf_hap5000198.hg.1	NA	NA	NA	chr6	-	3356041	3406008	160	Coding	-0.529241	6.33199e-19	4.95962e-17
TC15000377.hg.1	DUT	deoxyuridine triphosphatase	1854	chr15	+	48623208	48635570	242	Coding	-0.473375	6.35259e-19	4.96968e-17
TC04000331.hg.1	PAICS	phosphoribosylaminoimidazole carboxylase and phosphoribosylaminoimidazolesuccinocarboxamide synthase	10606	chr4	+	57301907	57327534	190	Coding	-0.415091	6.42257e-19	5.0183e-17
TC19001754.hg.1	C19orf48	chromosome 19 open reading frame 48	84798	chr19	-	51300961	51307974	80	Coding	-0.501967	6.60936e-19	5.15796e-17
TC14000471.hg.1	FOS	Fos proto-oncogene, AP-1 transcription factor subunit	2353	chr14	+	75745477	75748937	165	Coding	-0.530821	6.63058e-19	5.16822e-17
TC15002690.hg.1	NTRK3	neurotrophic receptor tyrosine kinase 3	4916	chr15	-	88678422	88680719	40	NonCoding	-0.994708	6.76443e-19	5.26614e-17
TC06001907.hg.1	NA	NA	NA	chr6	-	82554902	82643197	30	Coding	-0.685584	7.24161e-19	5.63079e-17
TC01003096.hg.1	NA	NA	NA	chr1	-	144676437	145076186	1134	Coding	0.345203	7.28553e-19	5.65808e-17
TC06002090.hg.1	NA	NA	NA	chr6	-	127759551	127840500	439	Coding	0.778992	7.31516e-19	5.67421e-17
TC01003266.hg.1	S100A4	S100 calcium binding protein A4	6275	chr1	-	153516089	153522612	90	Coding	-0.829666	7.73484e-19	5.99249e-17
TC06003570.hg.1	NA	NA	NA	chr6	-	29718585	29718925	30	NonCoding	-0.83169	7.8536e-19	6.07715e-17
TC02000030.hg.1	SOX11	SRY-box 11	6664	chr2	+	5832799	5847791	80	Coding	-0.438144	7.87235e-19	6.08431e-17
TC15002016.hg.1	NA	NA	NA	chr15	-	102292974	102293005	8	Coding	1.51931	7.99868e-19	6.1745e-17
TC05001657.hg.1	EFNA5	ephrin A5	1946	chr5	-	106712590	107006596	120	Coding	-0.659999	8.88868e-19	6.84503e-17
TC03001752.hg.1	NA	NA	NA	chr3	-	127793916	127794092	30	Coding	-0.451565	9.52851e-19	7.32895e-17
TC11000054.hg.1	TNNT3	troponin T3, fast skeletal type	7140	chr11	+	1940792	1959936	236	Coding	-0.561164	9.93928e-19	7.63573e-17
TC6_ssto_hap7000151.hg.1	NA	NA	NA	chr6	-	3308907	3313760	140	Coding	-0.553375	9.95646e-19	7.63977e-17
TC12000471.hg.1	MUCL1	mucin like 1	118430	chr12	+	55224303	55252177	78	Coding	1.82071	1.03527e-18	7.92482e-17
TC01003226.hg.1	SELENBP1	selenium binding protein 1	8991	chr1	-	151336778	151345209	271	Coding	0.827573	1.04649e-18	8.00114e-17
TC01006058.hg.1	NA	NA	NA	chr1	-	205523401	205525763	30	NonCoding	1.79556	1.05598e-18	8.06408e-17
TC19002494.hg.1	NA	NA	NA	chr19	-	43130188	43130796	30	NonCoding	1.06882	1.08247e-18	8.25652e-17
TC6_cox_hap2000222.hg.1	NA	NA	NA	chr6	-	1234757	1235098	30	NonCoding	-0.704108	1.08609e-18	8.2743e-17
TC02002047.hg.1	NA	NA	NA	chr2	-	85955317	85955460	30	Coding	-1.28414	1.10853e-18	8.426e-17
TC12002970.hg.1	E2F7	E2F transcription factor 7	144455	chr12	-	77421732	77459347	110	NonCoding	-0.802556	1.10863e-18	8.426e-17
TC07001241.hg.1	NA	NA	NA	chr7	-	29638411	29725437	60	Coding	-0.377563	1.1498e-18	8.72852e-17
TC12000010.hg.1	WNK1	WNK lysine deficient protein kinase 1	65125	chr12	+	861759	1020618	410	Coding	0.878716	1.15128e-18	8.72946e-17
TC07001152.hg.1	ETV1	ETS variant 1	2115	chr7	-	13930853	14031050	485	Coding	1.22991	1.16092e-18	8.79211e-17
TC07001801.hg.1	NA	NA	NA	chr7	-	119646030	119646155	30	Coding	-1.70962	1.1973e-18	9.05691e-17
TC06001555.hg.1	NA	NA	NA	chr6	-	31976197	31981050	140	Coding	-0.596694	1.20031e-18	9.06902e-17
TC01003001.hg.1	SLC16A1	solute carrier family 16 member 1	6566	chr1	-	113454469	113499635	196	Coding	-0.377412	1.22123e-18	9.21616e-17
TC12001181.hg.1	MFAP5	microfibril associated protein 5	8076	chr12	-	8798540	8815480	201	Coding	-2.15921	1.28069e-18	9.65351e-17
TC13000164.hg.1	SERP2	stress associated endoplasmic reticulum protein family member 2	387923	chr13	+	44947801	44971850	100	Coding	-0.496467	1.349e-18	1.01565e-16
TC16000660.hg.1	CRISPLD2	cysteine rich secretory protein LCCL domain containing 2	83716	chr16	+	84853537	84943116	220	Coding	-0.4649	1.36187e-18	1.02413e-16
TC05001821.hg.1	NA	NA	NA	chr5	-	137222193	137222386	30	Coding	-0.601975	1.36925e-18	1.02848e-16
TC01000938.hg.1	SCARNA2	small Cajal body-specific RNA 2	677766	chr1	+	109642815	109643234	30	Coding	-0.893479	1.44882e-18	1.08697e-16
TC07001570.hg.1	SEMA3D	semaphorin 3D	223117	chr7	-	84624869	84816171	250	Coding	-0.701074	1.49676e-18	1.12163e-16
TC6_dbb_hap3000172.hg.1	NA	NA	NA	chr6	-	3261780	3266633	134	Coding	-0.547222	1.52301e-18	1.13996e-16
TC01000939.hg.1	KIAA1324	KIAA1324	57535	chr1	+	109656585	109749403	368	Coding	0.777928	1.56773e-18	1.17206e-16
TC10002118.hg.1	SLC29A3	solute carrier family 29 member 3	55315	chr10	+	73079010	73123147	50	NonCoding	-0.847172	1.64417e-18	1.22778e-16
TC15001737.hg.1	NA	NA	NA	chr15	-	82466565	82466726	30	Coding	-0.72439	1.66092e-18	1.23884e-16
TC01001139.hg.1	NA	NA	NA	chr1	+	147994146	147994313	30	Coding	-1.14921	1.72923e-18	1.28829e-16
TC10002964.hg.1	NA	NA	NA	chr10	-	75002582	75012451	240	Coding	-0.433178	1.75292e-18	1.30443e-16
TC06004128.hg.1	HLA-DMA	major histocompatibility complex, class II, DM alpha	3108	chr6	-	32916390	32938493	156	Coding	0.680079	1.77718e-18	1.32095e-16
TC19001243.hg.1	OR7C1	olfactory receptor family 7 subfamily C member 1	26664	chr19	-	14909958	14911023	25	Coding	-0.828848	1.80177e-18	1.33767e-16
TC11002840.hg.1	NA	NA	NA	chr11	+	94464169	94476109	40	NonCoding	-0.491381	1.91773e-18	1.42212e-16
TC12000591.hg.1	IRAK3	interleukin 1 receptor associated kinase 3	11213	chr12	+	66582659	66648402	183	Coding	1.76356	1.96868e-18	1.45821e-16
TC15001615.hg.1	LARP6	La ribonucleoprotein domain family member 6	55323	chr15	-	71121469	71146498	108	Coding	-0.356694	2.03401e-18	1.50486e-16
TC0X001808.hg.1	TCEAL4	transcription elongation factor A like 4	79921	chrX	+	102840434	102841429	30	NonCoding	-0.598582	2.07636e-18	1.53442e-16
TC19002636.hg.1	BCKDHA	branched chain keto acid dehydrogenase E1, alpha polypeptide	593	chr19	+	41903365	41937250	165	Coding	0.391505	2.08602e-18	1.53979e-16
TC03001644.hg.1	ZBED2	zinc finger BED-type containing 2	79413	chr3	-	111311747	111314290	70	Coding	-1.2312	2.0898e-18	1.5408e-16
TC12001539.hg.1	KRT8	keratin 8	3856	chr12	-	53290971	53343650	154	Coding	-0.896557	2.09305e-18	1.54142e-16
TC08000346.hg.1	MCM4	minichromosome maintenance complex component 4	4173	chr8	+	48872745	48890720	407	Coding	-0.486807	2.16745e-18	1.59438e-16
TC22000478.hg.1	MICAL3	microtubule associated monooxygenase, calponin and LIM domain containing 3	57553	chr22	-	18270416	18507325	606	Coding	-0.327732	2.1908e-18	1.60971e-16
TC01001473.hg.1	ATP1B1	ATPase Na+/K+ transporting subunit beta 1	481	chr1	+	169074935	169101960	170	Coding	0.541236	2.23839e-18	1.64279e-16
TC12000165.hg.1	PRH2	proline rich protein HaeIII subfamily 2	5555	chr12	+	11081834	11087444	120	Coding	1.0336	2.26365e-18	1.65943e-16
TC11002328.hg.1	APOA1	apolipoprotein A1	335	chr11	-	116706467	116708666	70	Coding	-0.750372	2.32378e-18	1.70157e-16
TC0X000175.hg.1	SYTL5	synaptotagmin like 5	94122	chrX	+	37865835	37988073	220	Coding	1.27076	2.39291e-18	1.74819e-16
TC06001343.hg.1	HIST1H2AB	histone cluster 1 H2A family member b	8335	chr6	-	26033320	26033796	30	Coding	-0.979605	2.43685e-18	1.77826e-16
TC16000193.hg.1	ABCC1	ATP binding cassette subfamily C member 1	4363	chr16	+	16043434	16236931	373	Coding	0.408523	2.45251e-18	1.78766e-16
TC13000645.hg.1	NA	NA	NA	chr13	-	46948536	46948725	30	Coding	-0.945007	2.51007e-18	1.82753e-16
TC11002361.hg.1	HYOU1	hypoxia up-regulated 1	10525	chr11	-	118914896	118927925	397	Coding	0.530553	2.51339e-18	1.82787e-16
TC17002860.hg.1	KPNA2	karyopherin subunit alpha 2	3838	chr17	+	66031848	66042970	147	Coding	-1.09811	2.52155e-18	1.83173e-16
TC17001903.hg.1	ST6GALNAC2	ST6 N-acetylgalactosaminide alpha-2,6-sialyltransferase 2	10610	chr17	-	74561461	74582145	120	Coding	0.914402	2.5318e-18	1.83709e-16
TC02004378.hg.1	SFTPB	surfactant protein B	6439	chr2	-	85886447	85888635	30	NonCoding	1.72828	2.65567e-18	1.92479e-16
TC10001866.hg.1	NA	NA	NA	chr10	+	6779344	6780988	30	NonCoding	-1.06483	2.81245e-18	2.03612e-16
TC11001042.hg.1	APOC3	apolipoprotein C3	345	chr11	+	116700422	116703788	96	Coding	-0.556521	3.17615e-18	2.29683e-16
TC16001197.hg.1	CENPT	centromere protein T	80152	chr16	-	67862060	67881361	220	Coding	-0.390567	3.26187e-18	2.35616e-16
TC12001756.hg.1	E2F7	E2F transcription factor 7	144455	chr12	-	77415026	77459360	180	Coding	-0.70031	3.30936e-18	2.38777e-16
TC15002231.hg.1	TLN2	talin 2	83660	chr15	+	63133190	63133700	30	NonCoding	-1.09779	3.38639e-18	2.4406e-16
TC13000622.hg.1	TSC22D1	TSC22 domain family member 1	8848	chr13	-	45006279	45151283	309	Coding	-0.379743	3.51363e-18	2.52946e-16
TC15000357.hg.1	NA	NA	NA	chr15	+	45722727	45725647	110	Coding	1.4121	3.63437e-18	2.61344e-16
TC01002693.hg.1	NA	NA	NA	chr1	-	55314138	55316072	30	Coding	0.955873	3.64463e-18	2.61789e-16
TC0X002148.hg.1	DIAPH2-AS1	DIAPH2 antisense RNA 1	10824	chrX	-	96788172	96872312	50	NonCoding	-0.591108	3.68609e-18	2.6447e-16
TC01001771.hg.1	PPP2R5A	protein phosphatase 2 regulatory subunit B'alpha	5525	chr1	+	212458782	212535205	270	Coding	0.954777	3.75594e-18	2.6918e-16
TC02001885.hg.1	BCL11A	B cell CLL/lymphoma 11A	53335	chr2	-	60678302	60780768	333	Coding	-0.562958	3.78253e-18	2.70783e-16
TC01000659.hg.1	LRRC42	leucine rich repeat containing 42	115353	chr1	+	54411750	54433841	169	Coding	-0.45949	3.78911e-18	2.70951e-16
TC15002792.hg.1	GANC	glucosidase alpha, neutral C	2595	chr15	+	42565856	42645864	341	Coding	0.894141	3.82281e-18	2.73056e-16
TC04000903.hg.1	SNX25	sorting nexin 25	83891	chr4	+	186125391	186291339	297	Coding	1.24534	3.86841e-18	2.76005e-16
TC01001951.hg.1	NA	NA	NA	chr1	+	236431080	236431258	30	Coding	-0.48996	3.87934e-18	2.76477e-16
TC02002136.hg.1	AFF3	AF4/FMR2 family member 3	3899	chr2	-	100163716	100759201	553	Coding	0.772779	3.93145e-18	2.7988e-16
TC06003152.hg.1	SNX9	sorting nexin 9	51429	chr6	+	158365007	158365576	30	NonCoding	1.41149	4.00871e-18	2.85063e-16
TC06000173.hg.1	HIST1H2AE	histone cluster 1 H2A family member e	3012	chr6	+	26217148	26217711	32	Coding	-1.15182	4.01638e-18	2.85292e-16
TC15000846.hg.1	FANCI	FA complementation group I	55215	chr15	+	89787180	89860492	470	Coding	-0.472575	4.02924e-18	2.85889e-16
TC16000087.hg.1	ZG16B	zymogen granule protein 16B	124220	chr16	+	2880170	2882285	50	Coding	0.777799	4.0565e-18	2.87504e-16
TC02002445.hg.1	NR4A2	nuclear receptor subfamily 4 group A member 2	4929	chr2	-	157180944	157198860	230	Coding	0.595047	4.12072e-18	2.91733e-16
TC02002645.hg.1	ANKRD44	ankyrin repeat domain 44	91526	chr2	-	197831741	198175897	472	Coding	0.446459	4.17874e-18	2.95514e-16
TC17000479.hg.1	PNMT	phenylethanolamine N-methyltransferase	5409	chr17	+	37824234	37826728	40	Coding	-0.628473	4.25618e-18	3.00659e-16
TC17002865.hg.1	TNFSF13	TNF superfamily member 13	8741	chr17	+	7461609	7464925	174	Coding	0.584905	4.45268e-18	3.14193e-16
TC04001744.hg.1	HAND2	heart and neural crest derivatives expressed 2	9464	chr4	-	174446120	174451380	192	Coding	-0.359578	4.48795e-18	3.16334e-16
TC11003147.hg.1	NA	NA	NA	chr11	-	46277871	46292165	30	NonCoding	1.43479	4.51617e-18	3.17973e-16
TC06001658.hg.1	SPDEF	SAM pointed domain containing ETS transcription factor	25803	chr6	-	34505579	34524110	70	Coding	0.910654	4.66389e-18	3.28013e-16
TC0X002232.hg.1	NA	NA	NA	chrX	-	133677300	133680662	105	NonCoding	-0.324002	4.68536e-18	3.29162e-16
TC01002444.hg.1	SDC3	syndecan 3	9672	chr1	-	31342313	31381608	140	Coding	-0.354961	4.70139e-18	3.29927e-16
TC19001524.hg.1	CLC	Charcot-Leyden crystal galectin	1178	chr19	-	40221893	40228669	60	Coding	-0.702905	4.76137e-18	3.3377e-16
TC06001813.hg.1	ELOVL5	ELOVL fatty acid elongase 5	60481	chr6	-	53132196	53213977	210	Coding	-0.578121	4.76759e-18	3.3384e-16
TC17000246.hg.1	ALDH3A2	aldehyde dehydrogenase 3 family member A2	224	chr17	+	19551459	19580909	192	Coding	0.577112	4.78726e-18	3.34852e-16
TC03002121.hg.1	ATP13A4	ATPase 13A4	84239	chr3	-	193119866	193310900	493	Coding	0.900573	4.90211e-18	3.42512e-16
TC6_cox_hap2000193.hg.1	NA	NA	NA	chr6	-	3934115	4028758	166	Coding	1.38431	5.02166e-18	3.50482e-16
TC02000094.hg.1	MYCN	MYCN proto-oncogene, bHLH transcription factor	4613	chr2	+	16080683	16087129	60	Coding	-0.459522	5.03225e-18	3.50839e-16
TC03000561.hg.1	NECTIN3	nectin cell adhesion molecule 3	25945	chr3	+	110788918	110994410	288	Coding	-0.572635	5.06399e-18	3.52668e-16
TC19001084.hg.1	FUT6	fucosyltransferase 6	2528	chr19	-	5830621	5839742	120	Coding	0.778442	5.18254e-18	3.60533e-16
TC04000548.hg.1	NPNT	nephronectin	255743	chr4	+	106815932	106925184	376	Coding	0.550686	5.23009e-18	3.63446e-16
TC02002847.hg.1	DNER	delta/notch like EGF repeat containing	92737	chr2	-	230222345	230579286	187	Coding	-0.462735	5.26094e-18	3.65193e-16
TC12000494.hg.1	NA	NA	NA	chr12	+	56268462	56268625	30	Coding	-0.740006	5.32433e-18	3.69194e-16
TC16001253.hg.1	SNORD71	small nucleolar RNA, C/D box 71	692111	chr16	-	71792305	71792390	30	Coding	-2.27184	5.48258e-18	3.79756e-16
TC01002971.hg.1	SLC16A4	solute carrier family 16 member 4	9122	chr1	-	110905470	110933704	160	Coding	-1.03398	5.67906e-18	3.92941e-16
TC12000272.hg.1	KLHL42	kelch like family member 42	57542	chr12	+	27932953	27955973	90	Coding	-0.670279	5.8027e-18	4.01062e-16
TC16000058.hg.1	SLC9A3R2	SLC9A3 regulator 2	9351	chr16	+	2076869	2089027	110	Coding	0.712847	5.85235e-18	4.04058e-16
TC6_cox_hap2000195.hg.1	HLA-DQB1	major histocompatibility complex, class II, DQ beta 1	3119	chr6	-	4072477	4080111	109	Coding	0.413723	5.89288e-18	4.06419e-16
TC09000945.hg.1	HACD4	3-hydroxyacyl-CoA dehydratase 4	401494	chr9	-	20995305	21031635	150	Coding	-0.79938	5.9104e-18	4.07188e-16
TC0X000494.hg.1	TCEAL7	transcription elongation factor A like 7	56849	chrX	+	102585114	102587254	71	Coding	-0.691974	5.93712e-18	4.0859e-16
TC05001610.hg.1	ELL2	elongation factor for RNA polymerase II 2	22936	chr5	-	95220802	95297775	270	Coding	0.623328	5.99552e-18	4.12166e-16
TC09000903.hg.1	DMAC1	distal membrane arm assembly complex 1	90871	chr9	-	7796490	7888380	92	Coding	-0.439529	6.21623e-18	4.26881e-16
TC20000153.hg.1	NXT1	nuclear transport factor 2 like export factor 1	29107	chr20	+	23331373	23335414	66	Coding	-0.425109	6.49008e-18	4.4521e-16
TC19001030.hg.1	LMNB2	lamin B2	84823	chr19	-	2428164	2456994	218	Coding	-0.433675	6.51942e-18	4.46744e-16
TC03002168.hg.1	NA	NA	NA	chr3	-	196474063	196474195	30	Coding	-0.520278	6.56433e-18	4.49341e-16
TC18000517.hg.1	MEX3C	mex-3 RNA binding family member C	51320	chr18	-	48700920	48724051	50	Coding	-0.558117	6.593e-18	4.50822e-16
TC22000146.hg.1	SUSD2	sushi domain containing 2	56241	chr22	+	24577227	24585078	200	Coding	0.423337	6.65155e-18	4.54341e-16
TC6_cox_hap2000178.hg.1	ZBTB12	zinc finger and BTB domain containing 12	221527	chr6	-	3377138	3379523	30	Coding	-0.485065	6.83436e-18	4.65834e-16
TC6_dbb_hap3000167.hg.1	ZBTB12	zinc finger and BTB domain containing 12	221527	chr6	-	3152966	3155351	30	Coding	-0.485065	6.83436e-18	4.65834e-16
TC01001559.hg.1	NA	NA	NA	chr1	+	180123968	180173165	190	Coding	1.17048	6.89527e-18	4.69487e-16
TC04001509.hg.1	NDNF	neuron derived neurotrophic factor	79625	chr4	-	121956768	121994176	120	Coding	0.843116	7.04973e-18	4.79494e-16
TC15000881.hg.1	SLCO3A1	solute carrier organic anion transporter family member 3A1	28232	chr15	+	92396925	92715665	190	Coding	0.374192	7.46956e-18	5.06972e-16
TC11001115.hg.1	UBASH3B	ubiquitin associated and SH3 domain containing B	84959	chr11	+	122526383	122685187	180	Coding	-1.31811	7.97595e-18	5.40198e-16
TC08000753.hg.1	NA	NA	NA	chr8	+	129011377	129011540	30	Coding	-1.11231	7.98767e-18	5.4042e-16
TC11001902.hg.1	PPP1R14B	protein phosphatase 1 regulatory inhibitor subunit 14B	26472	chr11	-	64011951	64016966	126	Coding	-0.490323	8.0173e-18	5.41853e-16
TC6_ssto_hap7000185.hg.1	NA	NA	NA	chr6	-	1056331	1056673	27	NonCoding	-0.768656	8.21377e-18	5.54547e-16
TC06001775.hg.1	ADGRF5	adhesion G protein-coupled receptor F5	221395	chr6	-	46820242	46922680	330	Coding	1.55586	8.29917e-18	5.59723e-16
TC07000715.hg.1	MDFIC	MyoD family inhibitor domain containing	29969	chr7	+	114562209	114659970	150	Coding	-0.407762	8.32783e-18	5.61065e-16
TC01006326.hg.1	HIST2H2AC	histone cluster 2 H2A family member c	8338	chr1	+	149858490	149858961	27	Coding	-0.928642	8.43441e-18	5.67648e-16
TC15002617.hg.1	NA	NA	NA	chr15	-	73191425	73192691	30	NonCoding	-0.605825	8.59208e-18	5.77653e-16
TC0X002317.hg.1	RPL36A	ribosomal protein L36a	6173	chrX	+	100645812	100651142	185	Coding	-0.366019	8.6855e-18	5.83322e-16
TC01001927.hg.1	MAP3K21	mitogen-activated protein kinase kinase kinase 21	84451	chr1	+	233463514	233520894	140	Coding	0.703627	8.80862e-18	5.90871e-16
TC16000402.hg.1	NA	NA	NA	chr16	+	33965426	33965577	22	Coding	-0.681087	8.8278e-18	5.9102e-16
TC6_qbl_hap6000182.hg.1	NA	NA	NA	chr6	-	3720949	3815217	181	Coding	1.32933	8.89624e-18	5.9498e-16
TC06001488.hg.1	IFITM4P	interferon induced transmembrane protein 4 pseudogene	340198	chr6	-	29718584	29718925	30	Coding	-0.831999	8.92715e-18	5.95803e-16
TC6_mcf_hap5000107.hg.1	IFITM4P	interferon induced transmembrane protein 4 pseudogene	340198	chr6	-	1019118	1019459	30	Coding	-0.831999	8.92715e-18	5.95803e-16
TC08000764.hg.1	NA	NA	NA	chr8	+	131175218	131175373	30	Coding	-0.754878	9.03617e-18	6.02452e-16
TC12003246.hg.1	MYL6B	myosin light chain 6B	140465	chr12	+	56546040	56551771	154	Coding	-0.428576	9.31247e-18	6.20228e-16
TC05000604.hg.1	LMNB1	lamin B1	4001	chr5	+	126112315	126172712	267	Coding	-0.385972	9.79361e-18	6.51595e-16
TC08001231.hg.1	PLAG1	PLAG1 zinc finger	5324	chr8	-	57073463	57123883	110	Coding	-0.768797	9.80757e-18	6.5178e-16
TC6_apd_hap1000101.hg.1	NA	NA	NA	chr6	-	3773805	3787550	64	Coding	1.43716	9.81673e-18	6.5178e-16
TC11000562.hg.1	TTC9C	tetratricopeptide repeat domain 9C	283237	chr11	+	62495584	62506108	109	Coding	-0.510375	9.87733e-18	6.55124e-16
TC01004671.hg.1	NA	NA	NA	chr1	+	120840137	120914842	105	NonCoding	-0.397259	1.00012e-17	6.62476e-16
TC06000425.hg.1	ZBTB9	zinc finger and BTB domain containing 9	221504	chr6	+	33422356	33425325	60	Coding	-0.454635	1.00937e-17	6.674e-16
TC16001246.hg.1	CMTR2	cap methyltransferase 2	55783	chr16	-	71316203	71323513	90	Coding	-0.328646	1.01426e-17	6.69943e-16
TC03000664.hg.1	MCM2	minichromosome maintenance complex component 2	4171	chr3	+	127317066	127341278	377	Coding	-0.328818	1.02539e-17	6.75905e-16
TC6_qbl_hap6000183.hg.1	HLA-DQB1	major histocompatibility complex, class II, DQ beta 1	3119	chr6	-	3858931	3866565	110	Coding	0.405722	1.05211e-17	6.92805e-16
TC01002576.hg.1	SVBP	small vasohibin binding protein	374969	chr1	-	43272723	43283059	97	Coding	-0.647176	1.06651e-17	7.01567e-16
TC18000653.hg.1	CABLES1	Cdk5 and Abl enzyme substrate 1	91768	chr18	+	20714528	20840434	70	NonCoding	1.1028	1.11327e-17	7.3157e-16
TC16000989.hg.1	NUPR1	nuclear protein 1, transcriptional regulator	26471	chr16	-	28548606	28550495	70	Coding	0.760445	1.11736e-17	7.32802e-16
TC12003210.hg.1	ETV6	ETS variant 6	2120	chr12	+	11802788	12048325	120	Coding	0.507718	1.11743e-17	7.32802e-16
TC11001354.hg.1	CAVIN3	caveolae associated protein 3	112464	chr11	-	6340176	6341877	50	Coding	-0.446776	1.12638e-17	7.3792e-16
TC15001305.hg.1	DUOX2	dual oxidase 2	50506	chr15	-	45384848	45406542	350	Coding	0.771171	1.14966e-17	7.52397e-16
TC10000061.hg.1	NA	NA	NA	chr10	+	6779344	6780988	30	Coding	-0.986561	1.15797e-17	7.57066e-16
TC11000397.hg.1	MDK	midkine	4192	chr11	+	46402306	46405375	218	Coding	-0.438503	1.15976e-17	7.5746e-16
TC06001351.hg.1	HIST1H1D	histone cluster 1 H1 family member d	3007	chr6	-	26234440	26235242	31	Coding	-0.376448	1.19588e-17	7.80259e-16
TC0X000512.hg.1	NRK	Nik related kinase	203447	chrX	+	105066536	105202602	360	Coding	-0.561523	1.20133e-17	7.83016e-16
TC21000762.hg.1	NA	NA	NA	chr21	+	44985070	44985529	29	NonCoding	-0.689723	1.20584e-17	7.8455e-16
TC6_dbb_hap3000114.hg.1	IFITM4P	interferon induced transmembrane protein 4 pseudogene	340198	chr6	-	1019459	1019801	30	Coding	-0.811725	1.21083e-17	7.8455e-16
TC6_mann_hap4000103.hg.1	IFITM4P	interferon induced transmembrane protein 4 pseudogene	340198	chr6	-	1019089	1019431	30	Coding	-0.811725	1.21083e-17	7.8455e-16
TC6_qbl_hap6000115.hg.1	IFITM4P	interferon induced transmembrane protein 4 pseudogene	340198	chr6	-	1019444	1019786	30	Coding	-0.811725	1.21083e-17	7.8455e-16
TC06004070.hg.1	GTF2H4	general transcription factor IIH subunit 4	2968	chr6	+	30875961	30881883	218	Coding	-0.391571	1.21348e-17	7.8455e-16
TC6_mann_hap4000191.hg.1	GTF2H4	general transcription factor IIH subunit 4	2968	chr6	+	2224040	2229962	218	Coding	-0.391571	1.21348e-17	7.8455e-16
TC6_mcf_hap5000208.hg.1	GTF2H4	general transcription factor IIH subunit 4	2968	chr6	+	2257916	2263838	218	Coding	-0.391571	1.21348e-17	7.8455e-16
TC6_qbl_hap6000220.hg.1	GTF2H4	general transcription factor IIH subunit 4	2968	chr6	+	2168946	2174868	218	Coding	-0.391571	1.21348e-17	7.8455e-16
TC08000239.hg.1	NA	NA	NA	chr8	+	30209389	30211034	30	Coding	-0.706648	1.22369e-17	7.90356e-16
TC20000228.hg.1	BPIFA1	BPI fold containing family A member 1	51297	chr20	+	31823801	31831115	130	Coding	1.88196	1.24895e-17	8.05856e-16
TC10001070.hg.1	CUBN	cubilin	8029	chr10	-	16865963	17171830	760	Coding	-0.481037	1.26518e-17	8.15506e-16
TC15001465.hg.1	RAB27A	RAB27A, member RAS oncogene family	5873	chr15	-	55495164	55582013	130	Coding	0.77054	1.26963e-17	8.17553e-16
TC6_mann_hap4000159.hg.1	HLA-DRB4	major histocompatibility complex, class II, DR beta 4	3126	chr6	-	3846059	3861007	46	Coding	1.02652	1.29131e-17	8.30681e-16
TC6_ssto_hap7000164.hg.1	HLA-DRB1	major histocompatibility complex, class II, DR beta 1	3123	chr6	-	3934937	3936832	24	Coding	1.61201	1.29897e-17	8.34769e-16
TC02002698.hg.1	GPR1	G protein-coupled receptor 1	2825	chr2	-	207040040	207082771	157	Coding	-0.344132	1.42285e-17	9.1255e-16
TC17000311.hg.1	KSR1	kinase suppressor of ras 1	8844	chr17	+	25783670	25953461	330	Coding	-0.392388	1.42734e-17	9.13595e-16
TC15002471.hg.1	FMN1	formin 1	342184	chr15	-	33057747	33059570	30	NonCoding	1.56738	1.44362e-17	9.23098e-16
TC6_dbb_hap3000205.hg.1	NA	NA	NA	chr6	-	1019459	1019801	29	NonCoding	-0.805031	1.45702e-17	9.30734e-16
TC01000594.hg.1	CYP4Z1	cytochrome P450 family 4 subfamily Z member 1	199974	chr1	+	47533160	47583992	150	Coding	0.696785	1.46213e-17	9.33071e-16
TC6_ssto_hap7000163.hg.1	NA	NA	NA	chr6	-	3850431	4011650	135	Coding	0.955987	1.46501e-17	9.33977e-16
TC08001462.hg.1	NIPAL2	NIPA like domain containing 2	79815	chr8	-	99202061	99306621	265	Coding	0.629546	1.48872e-17	9.48149e-16
TC15002137.hg.1	NA	NA	NA	chr15	+	35529527	35530262	30	NonCoding	-0.514015	1.49865e-17	9.53529e-16
TC11003222.hg.1	NA	NA	NA	chr11	-	67612673	67616144	30	NonCoding	1.02256	1.50784e-17	9.58421e-16
TC14000233.hg.1	PAX9	paired box 9	5083	chr14	+	37126773	37148920	170	Coding	0.619288	1.51669e-17	9.63093e-16
TC15000603.hg.1	NA	NA	NA	chr15	+	65597015	65597130	30	Coding	-0.457259	1.55841e-17	9.88604e-16
TC06001341.hg.1	HIST1H4B	histone cluster 1 H4 family member b	8366	chr6	-	26027043	26027480	30	Coding	-0.483351	1.57771e-17	9.99859e-16
TC6_cox_hap2000240.hg.1	GTF2H4	general transcription factor IIH subunit 4	2968	chr6	+	2388036	2393958	211	Coding	-0.405648	1.60479e-17	1.01602e-15
TC11000723.hg.1	FADD	Fas associated via death domain	8772	chr11	+	70049269	70053508	40	Coding	-0.439269	1.62342e-17	1.02679e-15
TC14000944.hg.1	C14orf93	chromosome 14 open reading frame 93	60686	chr14	-	23456110	23479375	222	Coding	-0.370907	1.64467e-17	1.03921e-15
TC02001347.hg.1	SGPP2	sphingosine-1-phosphate phosphatase 2	130367	chr2	+	223289236	223425667	80	Coding	0.578393	1.65324e-17	1.04327e-15
TC14001036.hg.1	NFKBIA	NFKB inhibitor alpha	4792	chr14	-	35870716	35873960	111	Coding	1.01112	1.65436e-17	1.04327e-15
TC03001418.hg.1	UBA7	ubiquitin like modifier activating enzyme 7	7318	chr3	-	49842638	49851391	408	Coding	0.426019	1.65949e-17	1.04548e-15
TC02005044.hg.1	CCNT2-AS1	CCNT2 antisense RNA 1	100129961	chr2	-	135624203	135676280	106	Coding	-0.443083	1.68439e-17	1.06012e-15
TC02004703.hg.1	CHN1	chimerin 1	1123	chr2	-	175664042	175870107	118	NonCoding	-0.961761	1.69053e-17	1.06294e-15
TC10002262.hg.1	RPARP-AS1	RPARP antisense RNA 1	100505761	chr10	+	104209574	104216051	56	NonCoding	0.757969	1.7318e-17	1.08783e-15
TC08000119.hg.1	TUSC3	tumor suppressor candidate 3	7991	chr8	+	15274724	15624158	260	Coding	-0.554283	1.823e-17	1.14399e-15
TC03001713.hg.1	MYLK	myosin light chain kinase	4638	chr3	-	123328896	123603178	579	Coding	-0.354807	1.83992e-17	1.15348e-15
TC11002531.hg.1	PGAP2	post-GPI attachment to proteins 2	27315	chr11	+	3818954	3847582	130	NonCoding	-0.348409	1.88391e-17	1.1799e-15
TC6_dbb_hap3000217.hg.1	GTF2H4	general transcription factor IIH subunit 4	2968	chr6	+	2170073	2175995	212	Coding	-0.392989	1.89529e-17	1.18587e-15
TC01002701.hg.1	PLPP3	phospholipid phosphatase 3	8613	chr1	-	56960419	57110974	161	Coding	-0.812967	1.924e-17	1.20266e-15
TC0X001814.hg.1	NA	NA	NA	chrX	+	103230502	103232785	77	NonCoding	-0.363413	1.93551e-17	1.20793e-15
TC02002046.hg.1	SFTPB	surfactant protein B	6439	chr2	-	85884437	85895864	230	Coding	1.13726	1.9362e-17	1.20793e-15
TC09000640.hg.1	MIR181A2HG	MIR181A2 host gene	100379345	chr9	+	127420691	127460910	47	Coding	-0.437565	1.94717e-17	1.21359e-15
TC04002674.hg.1	NA	NA	NA	chr4	-	110967002	110968478	30	NonCoding	-1.04468	1.98976e-17	1.23893e-15
TC15000575.hg.1	TLN2	talin 2	83660	chr15	+	62853564	63136830	709	Coding	-0.362974	2.013e-17	1.25219e-15
TC03003338.hg.1	SATB1	SATB homeobox 1	6304	chr3	-	18386864	18487080	448	Coding	0.419196	2.01722e-17	1.25359e-15
TC01001831.hg.1	FAM177B	family with sequence similarity 177 member B	400823	chr1	+	222910549	222924147	141	Coding	0.886988	2.09583e-17	1.30118e-15
TC19000191.hg.1	LDLR	low density lipoprotein receptor	3949	chr19	+	11200038	11244505	316	Coding	1.02172	2.10971e-17	1.30853e-15
TC6_apd_hap1000092.hg.1	TNXB	tenascin XB	7148	chr6	-	3356184	3368637	57	Coding	-0.830464	2.11514e-17	1.31063e-15
TC10001048.hg.1	PHYH	phytanoyl-CoA 2-hydroxylase	5264	chr10	-	13319796	13344412	190	Coding	-0.864122	2.11801e-17	1.31114e-15
TC21000516.hg.1	ICOSLG	inducible T cell costimulator ligand	23308	chr21	-	45642874	45660849	150	Coding	-0.39244	2.23289e-17	1.38092e-15
TC02004744.hg.1	TFPI	tissue factor pathway inhibitor	7035	chr2	-	188328960	188330769	30	NonCoding	-1.67336	2.30706e-17	1.42541e-15
TC12002281.hg.1	PDE3A	phosphodiesterase 3A	5139	chr12	+	20835231	20837006	30	NonCoding	-0.618293	2.32229e-17	1.43344e-15
TC18000374.hg.1	SPIRE1	spire type actin nucleation factor 1	56907	chr18	-	12446511	12658133	364	Coding	0.580929	2.32511e-17	1.4338e-15
TC17000495.hg.1	CDC6	cell division cycle 6	990	chr17	+	38443885	38459413	170	Coding	-0.507012	2.33796e-17	1.44034e-15
TC01002541.hg.1	PABPC4	poly(A) binding protein cytoplasmic 4	8761	chr1	-	40026485	40042521	403	Coding	-0.488232	2.37883e-17	1.46411e-15
TC06002196.hg.1	FBXO30	F-box protein 30	84085	chr6	-	146119271	146135921	47	Coding	-0.387966	2.53422e-17	1.55826e-15
TC09001989.hg.1	NA	NA	NA	chr9	+	70707658	70711592	40	NonCoding	1.74347	2.57169e-17	1.57978e-15
TC6_mann_hap4000180.hg.1	NA	NA	NA	chr6	-	1019090	1019431	30	NonCoding	-0.779528	2.61932e-17	1.60596e-15
TC6_qbl_hap6000205.hg.1	NA	NA	NA	chr6	-	1019445	1019786	30	NonCoding	-0.779528	2.61932e-17	1.60596e-15
TC08000125.hg.1	ZDHHC2	zinc finger DHHC-type containing 2	51201	chr8	+	17013538	17082308	242	Coding	0.698805	2.73165e-17	1.67163e-15
TC01003326.hg.1	SNORA80E	small nucleolar RNA, H/ACA box 80E	677823	chr1	-	155889700	155889836	30	Coding	-1.87283	2.73836e-17	1.67414e-15
TC08001062.hg.1	STC1	stanniocalcin 1	6781	chr8	-	23699428	23712320	80	Coding	1.13743	2.81058e-17	1.71665e-15
TC13000119.hg.1	RFC3	replication factor C subunit 3	5983	chr13	+	34392186	34540695	120	Coding	-0.497835	2.8289e-17	1.72619e-15
TC12001857.hg.1	SLC9A7P1	solute carrier family 9 member 7 pseudogene 1	121456	chr12	-	98847613	98850923	30	Coding	-0.609808	2.88403e-17	1.75649e-15
TC12003029.hg.1	SLC9A7P1	solute carrier family 9 member 7 pseudogene 1	121456	chr12	-	98847619	98850923	30	NonCoding	-0.609808	2.88403e-17	1.75649e-15
TC12000624.hg.1	LGR5	leucine rich repeat containing G protein-coupled receptor 5	8549	chr12	+	71833550	71980090	270	Coding	-0.54201	2.91728e-17	1.77337e-15
TC06000114.hg.1	CAP2	cyclase associated actin cytoskeleton regulatory protein 2	10486	chr6	+	17393447	17558023	260	Coding	-0.40011	2.96997e-17	1.8036e-15
TC15001571.hg.1	DENND4A	DENN domain containing 4A	10260	chr15	-	65952957	66084631	379	Coding	0.789946	2.97264e-17	1.8036e-15
TC03000288.hg.1	KLHDC8B	kelch domain containing 8B	200942	chr3	+	49209018	49213919	148	Coding	-0.35586	2.97998e-17	1.80634e-15
TC15001217.hg.1	RASGRP1	RAS guanyl releasing protein 1	10125	chr15	-	38780302	38857776	230	Coding	0.474525	3.002e-17	1.81797e-15
TC19000127.hg.1	ZNF358	zinc finger protein 358	140467	chr19	+	7581004	7585912	50	Coding	-0.428404	3.01521e-17	1.82425e-15
TC04002887.hg.1	SORBS2	sorbin and SH3 domain containing 2	8470	chr4	-	186515038	186696442	192	NonCoding	1.19314	3.02425e-17	1.82799e-15
TC6_ssto_hap7000106.hg.1	IFITM4P	interferon induced transmembrane protein 4 pseudogene	340198	chr6	-	1056331	1056673	28	Coding	-0.807936	3.2314e-17	1.95136e-15
TC12001837.hg.1	NTN4	netrin 4	59277	chr12	-	96051583	96184930	180	Coding	0.955398	3.37811e-17	2.03803e-15
TC17001871.hg.1	NT5C	5', 3'-nucleotidase, cytosolic	30833	chr17	-	73126320	73127890	60	Coding	-0.396658	3.42098e-17	2.06196e-15
TC01002191.hg.1	CASZ1	castor zinc finger 1	54897	chr1	-	10696661	10856707	360	Coding	0.347173	3.61896e-17	2.17923e-15
TC14000564.hg.1	SNORA11B	small nucleolar RNA, H/ACA box 11B	100124539	chr14	+	91592769	91592897	30	Coding	-0.793904	3.74447e-17	2.2527e-15
TC11000199.hg.1	MICALCL	MICAL C-terminal like	84953	chr11	+	12297627	12380691	140	Coding	0.885864	3.76443e-17	2.26258e-15
TC0X002175.hg.1	NA	NA	NA	chrX	-	103315076	103317502	90	NonCoding	-0.410328	3.78212e-17	2.26882e-15
TC07000364.hg.1	LINC01061	long intergenic non-protein coding RNA 1061	401149	chr7	+	63204515	63204575	30	Coding	1.32141	3.78898e-17	2.26882e-15
TC07001425.hg.1	NA	NA	NA	chr7	-	56900492	56900552	30	Coding	1.32141	3.78898e-17	2.26882e-15
TC19000977.hg.1	NA	NA	NA	chr19	-	204885	204945	30	Coding	1.32141	3.78898e-17	2.26882e-15
TC0X001020.hg.1	PIM2	Pim-2 proto-oncogene, serine/threonine kinase	11040	chrX	-	48770459	48776413	110	Coding	0.663387	3.90722e-17	2.33526e-15
TC06004141.hg.1	SOD2	superoxide dismutase 2	6648	chr6	-	160100096	160114360	173	Coding	1.24688	3.99573e-17	2.38593e-15
TC19001773.hg.1	VSIG10L	V-set and immunoglobulin domain containing 10 like	147645	chr19	-	51834790	51845378	140	Coding	0.775756	4.00732e-17	2.39062e-15
TC15000304.hg.1	CHP1	calcineurin like EF-hand protein 1	11261	chr15	+	41523037	41574088	179	Coding	0.55563	4.06313e-17	2.42166e-15
TC07002326.hg.1	NA	NA	NA	chr7	+	55713312	55714642	30	NonCoding	-0.611373	4.08393e-17	2.4318e-15
TC19000049.hg.1	DOT1L	DOT1 like histone lysine methyltransferase	84444	chr19	+	2164148	2232577	445	Coding	0.447537	4.11967e-17	2.4508e-15
TC11001465.hg.1	HPS5	HPS5, biogenesis of lysosomal organelles complex 2 subunit 2	11234	chr11	-	18300217	18343745	330	Coding	0.600814	4.30016e-17	2.55107e-15
TC08001495.hg.1	NA	NA	NA	chr8	-	102859484	102859588	30	Coding	-0.61703	4.30803e-17	2.55337e-15
TC16000824.hg.1	ADCY9	adenylate cyclase 9	115	chr16	-	4012650	4166186	170	Coding	0.64974	4.34183e-17	2.57103e-15
TC22001427.hg.1	APOBEC3D	apolipoprotein B mRNA editing enzyme catalytic subunit 3D	140564	chr22	+	39378458	39429256	110	Coding	-0.657214	4.39948e-17	2.60276e-15
TC10002623.hg.1	NA	NA	NA	chr10	-	49195626	49199881	30	NonCoding	-0.569682	4.41375e-17	2.6088e-15
TC6_dbb_hap3000208.hg.1	NA	NA	NA	chr6	-	3776252	3777348	17	NonCoding	1.51585	4.55111e-17	2.68503e-15
TC05002077.hg.1	BOD1	biorientation of chromosomes in cell division 1	91272	chr5	-	173034148	173043666	150	Coding	-0.395237	4.60786e-17	2.71601e-15
TC01001688.hg.1	ATP2B4	ATPase plasma membrane Ca2+ transporting 4	493	chr1	+	203595689	203713209	392	Coding	-0.909417	4.62531e-17	2.72129e-15
TC19000012.hg.1	FSTL3	follistatin like 3	10272	chr19	+	676389	683392	60	Coding	-0.433392	4.65078e-17	2.73376e-15
TC17000636.hg.1	IGF2BP1	insulin like growth factor 2 mRNA binding protein 1	10642	chr17	+	47074774	47133507	240	Coding	-0.820145	4.82522e-17	2.82851e-15
TC01003653.hg.1	B3GALT2	beta-1,3-galactosyltransferase 2	8707	chr1	-	193147860	193155784	70	Coding	-0.340651	4.86875e-17	2.85142e-15
TC07003323.hg.1	EPDR1	ependymin related 1	54749	chr7	+	37960163	37991543	90	Coding	0.618623	4.89957e-17	2.86685e-15
TC02002430.hg.1	CACNB4	calcium voltage-gated channel auxiliary subunit beta 4	785	chr2	-	152689286	152955593	315	Coding	0.342963	4.9884e-17	2.91617e-15
TC02004971.hg.1	INO80B	INO80 complex subunit B	83444	chr2	+	74682150	74685087	140	Coding	-0.336862	5.12012e-17	2.98771e-15
TC0X000277.hg.1	USP27X	ubiquitin specific peptidase 27 X-linked	389856	chrX	+	49644470	49647168	30	Coding	-0.882591	5.16352e-17	3.0103e-15
TC16000327.hg.1	KIF22	kinesin family member 22	3835	chr16	+	29802034	29816706	173	Coding	-0.398835	5.18749e-17	3.02152e-15
TC02001119.hg.1	MFSD6	major facilitator superfamily domain containing 6	54842	chr2	+	191273081	191373931	285	Coding	0.565978	5.1965e-17	3.02403e-15
TC07000268.hg.1	UBE2D4	ubiquitin conjugating enzyme E2 D4 (putative)	51619	chr7	+	43966035	43995735	176	Coding	0.582221	5.21385e-17	3.03137e-15
TC06001329.hg.1	RIPOR2	RHO family interacting cell polarization regulator 2	9750	chr6	-	24804513	25042398	340	Coding	-1.08808	5.56115e-17	3.23036e-15
TC09002074.hg.1	CKS2	CDC28 protein kinase regulatory subunit 2	1164	chr9	+	91926209	91931337	30	NonCoding	-1.44677	5.59027e-17	3.24433e-15
TC02002365.hg.1	NCKAP5	NCK associated protein 5	344148	chr2	-	133429372	134326034	290	Coding	1.12224	5.7059e-17	3.30844e-15
TC06001506.hg.1	NRM	nurim	11270	chr6	-	30655824	30659197	80	Coding	-0.378343	5.7656e-17	3.32201e-15
TC6_apd_hap1000076.hg.1	NRM	nurim	11270	chr6	-	1967470	1970843	80	Coding	-0.378343	5.7656e-17	3.32201e-15
TC6_cox_hap2000140.hg.1	NRM	nurim	11270	chr6	-	2167897	2171270	80	Coding	-0.378343	5.7656e-17	3.32201e-15
TC6_dbb_hap3000129.hg.1	NRM	nurim	11270	chr6	-	1949486	1952859	80	Coding	-0.378343	5.7656e-17	3.32201e-15
TC6_mann_hap4000118.hg.1	NRM	nurim	11270	chr6	-	2003920	2007293	80	Coding	-0.378343	5.7656e-17	3.32201e-15
TC6_mcf_hap5000119.hg.1	NRM	nurim	11270	chr6	-	2037709	2041082	80	Coding	-0.378343	5.7656e-17	3.32201e-15
TC6_qbl_hap6000130.hg.1	NRM	nurim	11270	chr6	-	1948757	1952130	80	Coding	-0.378343	5.7656e-17	3.32201e-15
TC05000942.hg.1	NPM1	nucleophosmin 1	4869	chr5	+	170814120	170838141	270	Coding	-0.56795	5.7767e-17	3.32542e-15
TC12001796.hg.1	DUSP6	dual specificity phosphatase 6	1848	chr12	-	89741050	89747048	139	Coding	0.800979	5.87695e-17	3.38009e-15
TC11000539.hg.1	MYRF	myelin regulatory factor	745	chr11	+	61520121	61555990	342	Coding	0.554304	5.93259e-17	3.40903e-15
TC0X000661.hg.1	HTATSF1	HIV-1 Tat specific factor 1	27336	chrX	+	135579238	135594505	170	Coding	-0.644591	6.07301e-17	3.4866e-15
TC12001226.hg.1	STYK1	serine/threonine/tyrosine kinase 1	55359	chr12	-	10771538	10826891	130	Coding	-0.538441	6.29446e-17	3.6105e-15
TC05001955.hg.1	SPARC	secreted protein acidic and cysteine rich	6678	chr5	-	151040657	151066726	238	Coding	-1.08265	6.47766e-17	3.71226e-15
TC18000187.hg.1	C18orf54	chromosome 18 open reading frame 54	162681	chr18	+	51884955	51908404	110	Coding	-0.509478	6.58658e-17	3.7713e-15
TC06001799.hg.1	MCM3	minichromosome maintenance complex component 3	4172	chr6	-	52128807	52149582	250	Coding	-0.556196	6.61888e-17	3.78641e-15
TC18000100.hg.1	RIOK3	RIO kinase 3	8780	chr18	+	21032787	21063104	190	Coding	1.09106	6.68419e-17	3.82036e-15
TC0X000446.hg.1	KLHL4	kelch like family member 4	56062	chrX	+	86772715	86925050	185	Coding	-0.611629	6.72291e-17	3.83907e-15
TC22000477.hg.1	MIR3198-1	microRNA 3198-1	100423025	chr22	-	18246946	18247025	30	Coding	-1.16387	6.9478e-17	3.96396e-15
TC13000534.hg.1	HMGB1	high mobility group box 1	3146	chr13	-	31032879	31191734	280	Coding	-0.460283	7.06084e-17	4.02487e-15
TC02001946.hg.1	GKN2	gastrokine 2	200504	chr2	-	69172364	69180102	97	Coding	2.17962	7.17614e-17	4.08696e-15
TC01004267.hg.1	RCC1	regulator of chromosome condensation 1	1104	chr1	+	28832455	28865708	159	NonCoding	-0.445179	7.18464e-17	4.08816e-15
TC07002602.hg.1	NA	NA	NA	chr7	+	134654853	134655339	30	NonCoding	-2.21216	7.36395e-17	4.18647e-15
TC13000569.hg.1	SMAD9	SMAD family member 9	4093	chr13	-	37418968	37494902	160	Coding	0.488798	7.66389e-17	4.34928e-15
TC01003749.hg.1	MFSD4A-AS1	MFSD4A antisense RNA 1	284578	chr1	-	205523401	205525763	30	Coding	1.46813	7.82568e-17	4.43716e-15
TC10001454.hg.1	NA	NA	NA	chr10	-	81315608	81320163	192	Coding	1.37553	7.84631e-17	4.44493e-15
TC20000365.hg.1	CD40	CD40 molecule	958	chr20	+	44746906	44758502	300	Coding	-0.542831	7.98201e-17	4.5178e-15
TC02000299.hg.1	MSH6	mutS homolog 6	2956	chr2	+	48010221	48034092	251	Coding	-0.424177	8.03253e-17	4.54238e-15
TC12002169.hg.1	WNK1	WNK lysine deficient protein kinase 1	65125	chr12	+	1009764	1017122	30	NonCoding	1.30734	8.04867e-17	4.5475e-15
TC06000931.hg.1	DCBLD1	discoidin, CUB and LCCL domain containing 1	285761	chr6	+	117803820	117891021	250	Coding	0.721847	8.27251e-17	4.66985e-15
TC0X001378.hg.1	GPC3	glypican 3	2719	chrX	-	132669773	133119922	180	Coding	-0.322623	8.29241e-17	4.67696e-15
TC07001603.hg.1	CDK6	cyclin dependent kinase 6	1021	chr7	-	92234235	92465941	171	Coding	-1.09238	8.39829e-17	4.73252e-15
TC14002320.hg.1	SFTA3	surfactant associated 3	253970	chr14	-	36942493	36983034	240	Coding	1.46372	8.41592e-17	4.73828e-15
TC10002813.hg.1	CALHM2	calcium homeostasis modulator family member 2	51063	chr10	-	105206543	105212162	40	NonCoding	-0.596765	8.44145e-17	4.74848e-15
TC06000408.hg.1	HLA-DPB1	major histocompatibility complex, class II, DP beta 1	3115	chr6	+	33043703	33057473	190	Coding	0.553287	8.47349e-17	4.76233e-15
TC0X002086.hg.1	XAGE-4	XAGE-4 protein	139629	chrX	-	55681154	55683398	28	NonCoding	-0.838105	8.58557e-17	4.82109e-15
TC01002500.hg.1	CLSPN	claspin	63967	chr1	-	36185819	36235568	313	Coding	-0.378601	8.70394e-17	4.88328e-15
TC01000593.hg.1	CYP4X1	cytochrome P450 family 4 subfamily X member 1	260293	chr1	+	47427036	47516423	160	Coding	0.742305	8.82568e-17	4.94725e-15
TC13000860.hg.1	EFNB2	ephrin B2	1948	chr13	-	107142079	107187462	90	Coding	-0.934422	8.87806e-17	4.97226e-15
TC05000831.hg.1	NDST1	N-deacetylase and N-sulfotransferase 1	3340	chr5	+	149865381	149937773	329	Coding	0.46585	8.98704e-17	5.02451e-15
TC10001276.hg.1	NA	NA	NA	chr10	-	50663414	50747584	458	Coding	-0.579851	9.10132e-17	5.08396e-15
TC06001427.hg.1	HIST1H3I	histone cluster 1 H3 family member i	8354	chr6	-	27839623	27840099	30	Coding	-0.969621	9.31051e-17	5.19629e-15
TC04000723.hg.1	NA	NA	NA	chr4	+	147501200	147501362	30	Coding	-0.748296	9.33576e-17	5.20584e-15
TC19002677.hg.1	RGL3	ral guanine nucleotide dissociation stimulator like 3	57139	chr19	-	11504732	11530018	251	Coding	0.453849	9.37436e-17	5.22282e-15
TC04001554.hg.1	PABPC4L	poly(A) binding protein cytoplasmic 4 like	132430	chr4	-	135117489	135122903	27	Coding	-0.595064	9.59783e-17	5.33804e-15
TC21000045.hg.1	NA	NA	NA	chr21	+	18091317	18091476	30	Coding	-0.62402	9.68202e-17	5.3802e-15
TC12002040.hg.1	NA	NA	NA	chr12	-	120730900	120731040	30	Coding	-0.60549	9.80164e-17	5.44195e-15
TC07001039.hg.1	INSIG1	insulin induced gene 1	3638	chr7	+	155089486	155101945	180	Coding	0.710648	1.01558e-16	5.63369e-15
TC07001761.hg.1	DOCK4	dedicator of cytokinesis 4	9732	chr7	-	111366164	111846466	809	Coding	0.634558	1.03613e-16	5.74273e-15
TC0X001375.hg.1	NA	NA	NA	chrX	-	132372685	132372844	30	Coding	-0.660605	1.07223e-16	5.93766e-15
TC13000893.hg.1	GRTP1	growth hormone regulated TBC protein 1	79774	chr13	-	113978505	114018463	156	Coding	-0.344209	1.07551e-16	5.95067e-15
TC02000767.hg.1	RNU4ATAC	RNA, U4atac small nuclear (U12-dependent splicing)	100151683	chr2	+	122288456	122288585	30	Coding	-1.11851	1.08966e-16	6.01861e-15
TC01000846.hg.1	CDC7	cell division cycle 7	8317	chr1	+	91966404	91991321	217	Coding	-0.375813	1.14993e-16	6.34602e-15
TC19000699.hg.1	EMP3	epithelial membrane protein 3	2014	chr19	+	48828629	48833810	60	Coding	-1.80652	1.20866e-16	6.66435e-15
TC02004598.hg.1	NCKAP5	NCK associated protein 5	344148	chr2	-	133541152	133542403	50	NonCoding	1.36106	1.22993e-16	6.77581e-15
TC01000007.hg.1	LINC01061	long intergenic non-protein coding RNA 1061	401149	chr1	+	321146	321207	30	Coding	1.22125	1.2409e-16	6.80697e-15
TC01001876.hg.1	LINC01061	long intergenic non-protein coding RNA 1061	401149	chr1	+	228155356	228155417	30	Coding	1.22125	1.2409e-16	6.80697e-15
TC01002067.hg.1	NA	NA	NA	chr1	-	668418	668479	30	Coding	1.22125	1.2409e-16	6.80697e-15
TC01002069.hg.1	NA	NA	NA	chr1	-	671824	671885	30	Coding	1.22125	1.2409e-16	6.80697e-15
TC01003863.hg.1	NA	NA	NA	chr1	-	222650320	222650381	30	Coding	1.22125	1.2409e-16	6.80697e-15
TC12000062.hg.1	RAD51AP1	RAD51 associated protein 1	10635	chr12	+	4647950	4669214	181	Coding	-0.324064	1.26418e-16	6.92876e-15
TC13000585.hg.1	LHFPL6	LHFPL tetraspan subfamily member 6	10186	chr13	-	39917029	40177665	100	Coding	-0.589899	1.32061e-16	7.23186e-15
TC06000662.hg.1	NA	NA	NA	chr6	+	53084059	53084222	30	Coding	-0.911567	1.32545e-16	7.25219e-15
TC06000726.hg.1	RIMS1	regulating synaptic membrane exocytosis 1	22999	chr6	+	72596406	73112845	607	Coding	0.685324	1.33104e-16	7.27656e-15
TC18000803.hg.1	LPIN2	lipin 2	9663	chr18	-	2917000	3011945	210	NonCoding	1.01926	1.34615e-16	7.35288e-15
TC17002467.hg.1	TMEM256-PLSCR3	TMEM256-PLSCR3 readthrough (NMD candidate)	100529211	chr17	-	7293047	7307450	98	NonCoding	-0.435114	1.38731e-16	7.57124e-15
TC11000752.hg.1	NA	NA	NA	chr11	+	71869908	71870905	30	Coding	0.588953	1.39302e-16	7.59593e-15
TC12000753.hg.1	RMST	rhabdomyosarcoma 2 associated transcript	196475	chr12	+	97825431	97958793	180	Coding	0.416019	1.42486e-16	7.75634e-15
TC02004712.hg.1	HAGLR	HOXD antisense growth-associated long non-coding RNA	401022	chr2	-	177037923	177053686	186	NonCoding	0.656041	1.45117e-16	7.89289e-15
TC08001184.hg.1	NA	NA	NA	chr8	-	42704780	42751866	130	Coding	-0.447576	1.51516e-16	8.23391e-15
TC12003122.hg.1	NA	NA	NA	chr12	-	120718115	120720608	30	NonCoding	-0.662157	1.52298e-16	8.2694e-15
TC08000453.hg.1	C8orf34	chromosome 8 open reading frame 34	116328	chr8	+	69242957	69731258	273	Coding	0.425583	1.5281e-16	8.29015e-15
TC04001808.hg.1	CENPU	centromere protein U	79682	chr4	-	185615219	185655287	252	Coding	-0.522572	1.584e-16	8.58615e-15
TC15002355.hg.1	NA	NA	NA	chr15	+	89904810	89941720	165	NonCoding	-0.334296	1.61871e-16	8.75209e-15
TC15000872.hg.1	MAN2A2	mannosidase alpha class 2A member 2	4122	chr15	+	91446222	91465815	360	Coding	0.343329	1.6743e-16	9.04501e-15
TC06002240.hg.1	FBXO5	F-box protein 5	26271	chr6	-	153291658	153304740	92	Coding	-0.359	1.71077e-16	9.23424e-15
TC16000426.hg.1	GPT2	glutamic--pyruvic transaminase 2	84706	chr16	+	46918290	46965201	170	Coding	0.612509	1.76249e-16	9.50229e-15
TC10000756.hg.1	RPARP-AS1	RPARP antisense RNA 1	100505761	chr10	+	104209574	104216051	66	Coding	0.576643	1.76339e-16	9.50229e-15
TC20000702.hg.1	THBD	thrombomodulin	7056	chr20	-	23026270	23030378	140	Coding	-0.508703	1.77808e-16	9.57342e-15
TC03000745.hg.1	ESYT3	extended synaptotagmin 3	83850	chr3	+	138153415	138200528	355	Coding	0.694242	1.78648e-16	9.60437e-15
TC03001583.hg.1	VGLL3	vestigial like family member 3	389136	chr3	-	86987119	87040269	80	Coding	-1.3113	1.78683e-16	9.60437e-15
TC12001489.hg.1	RACGAP1	Rac GTPase activating protein 1	29127	chr12	-	50370706	50419307	281	Coding	-0.445248	1.8139e-16	9.74171e-15
TC06001137.hg.1	SYTL3	synaptotagmin like 3	94120	chr6	+	159071046	159185908	262	Coding	0.596337	1.85316e-16	9.94422e-15
TC17002887.hg.1	PLSCR3	phospholipid scramblase 3	57048	chr17	-	7293047	7298162	120	Coding	-0.387894	1.90991e-16	1.02402e-14
TC08001671.hg.1	NA	NA	NA	chr8	-	136754586	136754738	30	Coding	-0.874995	2.10395e-16	1.12711e-14
TC11002999.hg.1	NA	NA	NA	chr11	-	2004360	2011197	133	NonCoding	-0.436985	2.12499e-16	1.13743e-14
TC06001722.hg.1	PGC	progastricsin	5225	chr6	-	41704449	41721847	155	Coding	1.36157	2.19205e-16	1.17235e-14
TC06004063.hg.1	HIST1H2AI	histone cluster 1 H2A family member i	8329	chr6	+	27775899	27776479	30	Coding	-0.530557	2.20784e-16	1.1798e-14
TC19001812.hg.1	ZNF415	zinc finger protein 415	55786	chr19	-	53611132	53636173	135	Coding	-0.32681	2.22412e-16	1.18751e-14
TC07001766.hg.1	NA	NA	NA	chr7	-	112594701	112635689	80	Coding	-0.358196	2.25168e-16	1.20123e-14
TC02001610.hg.1	NA	NA	NA	chr2	-	19167729	19546509	140	Coding	-0.389831	2.25694e-16	1.20303e-14
TC03000607.hg.1	ARHGAP31	Rho GTPase activating protein 31	57514	chr3	+	119013220	119139561	210	Coding	1.37003	2.36533e-16	1.25871e-14
TC19001292.hg.1	CRLF1	cytokine receptor like factor 1	9244	chr19	-	18704035	18717660	100	Coding	-0.340755	2.38264e-16	1.26687e-14
TC09002585.hg.1	APBA1	amyloid beta precursor protein binding family A member 1	320	chr9	-	72042449	72044751	30	NonCoding	-0.780141	2.39929e-16	1.27426e-14
TC15001453.hg.1	GNB5	G protein subunit beta 5	10681	chr15	-	52413117	52483566	220	Coding	-0.328979	2.40052e-16	1.27426e-14
TC01001313.hg.1	LMNA	lamin A/C	4000	chr1	+	156052364	156109880	580	Coding	-0.410747	2.49886e-16	1.32537e-14
TC13000717.hg.1	PCDH9	protocadherin 9	5101	chr13	-	66876966	67804577	159	Coding	-0.528658	2.56133e-16	1.35738e-14
TC16000167.hg.1	SNX29	sorting nexin 29	92017	chr16	+	12070602	12668146	267	Coding	0.476829	2.57391e-16	1.36292e-14
TC02000576.hg.1	LOC101926959	uncharacterized LOC101926959	101926959	chr2	+	96331832	96334463	30	Coding	1.47758	2.59412e-16	1.37248e-14
TC20001169.hg.1	NA	NA	NA	chr20	+	24911303	24912191	30	NonCoding	0.946272	2.67302e-16	1.41306e-14
TC10001362.hg.1	PPA1	pyrophosphatase (inorganic) 1	5464	chr10	-	71962586	71993667	163	Coding	1.01159	2.75972e-16	1.45649e-14
TC05000967.hg.1	CPEB4	cytoplasmic polyadenylation element binding protein 4	80315	chr5	+	173315283	173388979	248	Coding	0.46711	2.84906e-16	1.5024e-14
TC15001539.hg.1	NA	NA	NA	chr15	-	63362224	63364110	30	Coding	-0.97461	2.96972e-16	1.56474e-14
TC0X001082.hg.1	NA	NA	NA	chrX	-	55681154	55683398	28	Coding	-0.826218	3.06303e-16	1.61258e-14
TC04002853.hg.1	NA	NA	NA	chr4	-	180087670	180091375	40	NonCoding	1.05333	3.0814e-16	1.62063e-14
TC11000246.hg.1	TMEM86A	transmembrane protein 86A	144110	chr11	+	18714669	18726332	80	Coding	0.571572	3.08338e-16	1.62063e-14
TC04000890.hg.1	ING2	inhibitor of growth family member 2	3622	chr4	+	184426147	184432249	70	Coding	-0.611234	3.10935e-16	1.63294e-14
TC11001230.hg.1	IFITM3	interferon induced transmembrane protein 3	10410	chr11	-	319669	321340	115	Coding	-0.904679	3.12208e-16	1.63829e-14
TC13001100.hg.1	CKAP2	cytoskeleton associated protein 2	26586	chr13	+	53029617	53035443	40	NonCoding	-0.933897	3.20309e-16	1.67805e-14
TC19001270.hg.1	NR2F6	nuclear receptor subfamily 2 group F member 6	2063	chr19	-	17342692	17356151	90	Coding	-0.384266	3.415e-16	1.78622e-14
TC12000818.hg.1	C12orf75	chromosome 12 open reading frame 75	387882	chr12	+	105720744	105789875	116	Coding	-1.13027	3.41516e-16	1.78622e-14
TC06003720.hg.1	FILIP1	filamin A interacting protein 1	27145	chr6	-	76001574	76003213	30	NonCoding	1.36806	3.45821e-16	1.80727e-14
TC6_dbb_hap3000181.hg.1	HLA-DQB1	major histocompatibility complex, class II, DQ beta 1	3119	chr6	-	3905881	3915822	105	Coding	0.815363	3.50758e-16	1.83158e-14
TC17000563.hg.1	C17orf53	chromosome 17 open reading frame 53	78995	chr17	+	42219274	42239844	140	Coding	-0.451468	3.63014e-16	1.89403e-14
TC17000776.hg.1	SNORA50C	small nucleolar RNA, H/ACA box 50C	677842	chr17	+	62223697	62223831	30	Coding	-0.539464	3.72924e-16	1.94415e-14
TC09001226.hg.1	GNA14	G protein subunit alpha 14	9630	chr9	-	80037995	80263232	100	Coding	-1.05859	3.80044e-16	1.97965e-14
TC01003089.hg.1	NA	NA	NA	chr1	-	144311213	144311376	30	Coding	-0.498668	3.80661e-16	1.97965e-14
TC01003093.hg.1	NA	NA	NA	chr1	-	144491442	144491605	30	Coding	-0.498668	3.80661e-16	1.97965e-14
TC03001560.hg.1	PDZRN3	PDZ domain containing ring finger 3	23024	chr3	-	73431582	73674091	365	Coding	-0.422164	3.86658e-16	2.00921e-14
TC14000433.hg.1	SIPA1L1	signal induced proliferation associated 1 like 1	26037	chr14	+	71933902	72207946	311	Coding	0.735931	3.88817e-16	2.01879e-14
TC03000817.hg.1	NA	NA	NA	chr3	+	150421351	150437933	70	Coding	-0.589457	3.95098e-16	2.04974e-14
TC10002062.hg.1	NA	NA	NA	chr10	+	48949292	48980342	90	NonCoding	-0.482003	3.96003e-16	2.05277e-14
TC0Y000046.hg.1	NA	NA	NA	chrY	+	10037764	10037915	30	Coding	-0.696754	4.07699e-16	2.1117e-14
TC08001438.hg.1	CCNE2	cyclin E2	9134	chr8	-	95891998	95908906	224	Coding	-0.327506	4.09069e-16	2.11708e-14
TC11001277.hg.1	ASCL2	achaete-scute family bHLH transcription factor 2	430	chr11	-	2289725	2292182	60	Coding	-0.460444	4.10186e-16	2.12115e-14
TC19001589.hg.1	XRCC1	X-ray repair cross complementing 1	7515	chr19	-	44047463	44079730	190	Coding	-0.45232	4.14167e-16	2.14001e-14
TC0X001901.hg.1	NA	NA	NA	chrX	+	140232676	140233372	30	NonCoding	-0.783214	4.18655e-16	2.16146e-14
TC20000592.hg.1	PCNA	proliferating cell nuclear antigen	5111	chr20	-	5095599	5107272	105	Coding	-0.41243	4.27951e-16	2.2059e-14
TC11001875.hg.1	UBXN1	UBX domain protein 1	51035	chr11	-	62443970	62446562	162	Coding	-0.349166	4.41872e-16	2.27582e-14
TC06002276.hg.1	NA	NA	NA	chr6	-	160141447	160141572	30	Coding	-1.08301	4.43857e-16	2.28421e-14
TC6_qbl_hap6000047.hg.1	PSORS1C1	psoriasis susceptibility 1 candidate 1	170679	chr6	+	2378345	2403713	112	Coding	-0.322271	4.44307e-16	2.28468e-14
TC03001357.hg.1	LTF	lactotransferrin	4057	chr3	-	46477136	46526724	330	Coding	0.548509	4.46822e-16	2.29578e-14
TC03001845.hg.1	NA	NA	NA	chr3	-	141583849	141584121	30	Coding	-0.624459	4.64096e-16	2.38262e-14
TC09000644.hg.1	OLFML2A	olfactomedin like 2A	169611	chr9	+	127539437	127577164	150	Coding	-0.328165	4.82928e-16	2.47138e-14
TC08000684.hg.1	AARD	alanine and arginine rich domain containing protein	441376	chr8	+	117950438	117956726	63	Coding	-0.663678	4.88096e-16	2.49584e-14
TC07000785.hg.1	FLNC	filamin C	2318	chr7	+	128470431	128499328	508	Coding	-0.419511	4.88849e-16	2.49769e-14
TC04000379.hg.1	NA	NA	NA	chr4	+	70999321	71042516	223	Coding	0.331378	4.97709e-16	2.54093e-14
TC06000719.hg.1	NA	NA	NA	chr6	+	71892315	71892421	30	Coding	0.678298	5.00345e-16	2.55235e-14
TC11000916.hg.1	PANX1	pannexin 1	24145	chr11	+	93862094	93915138	70	Coding	-0.660665	5.412e-16	2.75857e-14
TC01000388.hg.1	RNU11	RNA, U11 small nuclear	26824	chr1	+	28975112	28975246	30	Coding	-0.923102	5.43652e-16	2.76887e-14
TC12001427.hg.1	SLC38A2	solute carrier family 38 member 2	54407	chr12	-	46751971	46766650	210	Coding	-0.865229	5.4971e-16	2.79749e-14
TC01001045.hg.1	FAM72B	family with sequence similarity 72 member B	653820	chr1	+	120837272	120855681	199	Coding	-0.393082	5.50779e-16	2.80071e-14
TC01001152.hg.1	LSP1P5	LSP1 pseudogene 5	645166	chr1	+	148928286	148953054	80	Coding	-0.561007	5.51439e-16	2.80184e-14
TC19001764.hg.1	KLK6	kallikrein related peptidase 6	5653	chr19	-	51461887	51472929	128	Coding	0.99599	5.55331e-16	2.81939e-14
TC02002830.hg.1	IRS1	insulin receptor substrate 1	3667	chr2	-	227596033	227664475	70	Coding	-0.515257	5.65876e-16	2.87064e-14
TC01006233.hg.1	CHML	CHM like, Rab escort protein 2	1122	chr1	-	241792155	241794724	30	NonCoding	-0.769382	5.79645e-16	2.93817e-14
TC07000111.hg.1	TSPAN13	tetraspanin 13	27075	chr7	+	16793160	16824161	130	Coding	0.745629	5.80641e-16	2.94089e-14
TC02000386.hg.1	MEIS1	Meis homeobox 1	4211	chr2	+	66660584	66799891	400	Coding	-0.545171	5.81435e-16	2.94258e-14
TC10001238.hg.1	HNRNPA1P33	heterogeneous nuclear ribonucleoprotein A1 pseudogene 33	728643	chr10	-	47133295	47133836	30	Coding	-0.96031	5.86524e-16	2.966e-14
TC10000028.hg.1	NA	NA	NA	chr10	+	3308195	3309207	30	Coding	-0.952761	5.87369e-16	2.96793e-14
TC12001752.hg.1	NAP1L1	nucleosome assembly protein 1 like 1	4673	chr12	-	76438670	76478813	354	Coding	-0.924717	5.88873e-16	2.97318e-14
TC02004721.hg.1	LOC100130691	uncharacterized LOC100130691	100130691	chr2	-	178148236	178257419	107	NonCoding	0.404198	5.9206e-16	2.98496e-14
TC09000497.hg.1	NANS	N-acetylneuraminate synthase	54187	chr9	+	100818959	100845365	145	Coding	0.350172	5.92137e-16	2.98496e-14
TC06000970.hg.1	C6orf58	chromosome 6 open reading frame 58	352999	chr6	+	127840600	127912962	100	Coding	1.6307	5.98194e-16	3.01236e-14
TC04001682.hg.1	FAM198B	family with sequence similarity 198 member B	51313	chr4	-	159045626	159094470	190	Coding	-0.378832	5.98514e-16	3.01236e-14
TC18000242.hg.1	SOCS6	suppressor of cytokine signaling 6	9306	chr18	+	67956137	67997436	78	Coding	-0.417315	6.05847e-16	3.04688e-14
TC01001728.hg.1	IL19	interleukin 19	29949	chr1	+	206972215	207016326	102	Coding	0.641735	6.27631e-16	3.15396e-14
TC04000375.hg.1	STATH	statherin	6779	chr4	+	70861647	70868287	125	Coding	0.879393	6.34529e-16	3.18612e-14
TC01004046.hg.1	ADSS	adenylosuccinate synthase	159	chr1	-	244571794	244615436	259	Coding	-0.402224	6.38905e-16	3.20558e-14
TC10000558.hg.1	RPS24	ribosomal protein S24	6229	chr10	+	79793518	79816571	219	Coding	-0.323425	6.40975e-16	3.21345e-14
TC19001541.hg.1	SERTAD3	SERTA domain containing 3	29946	chr19	-	40946748	40950282	50	Coding	-0.5087	6.54626e-16	3.27676e-14
TC12001269.hg.1	PLBD1	phospholipase B domain containing 1	79887	chr12	-	14656595	14721283	140	Coding	1.11049	6.55516e-16	3.27865e-14
TC05001408.hg.1	CENPK	centromere protein K	64105	chr5	-	64813593	64858998	277	Coding	-0.330346	6.85217e-16	3.42454e-14
TC01001071.hg.1	NA	NA	NA	chr1	+	143687359	143687519	30	Coding	-0.604267	6.93906e-16	3.46256e-14
TC01001136.hg.1	NA	NA	NA	chr1	+	147874868	147875028	30	Coding	-0.604267	6.93906e-16	3.46256e-14
TC05000733.hg.1	ZMAT2	zinc finger matrin-type 2	153527	chr5	+	140079747	140086266	147	Coding	-0.43744	7.22133e-16	3.6006e-14
TC03000419.hg.1	MITF	melanocyte inducing transcription factor	4286	chr3	+	69788586	70017488	345	Coding	0.342416	7.23483e-16	3.60453e-14
TC03001380.hg.1	SHISA5	shisa family member 5	51246	chr3	-	48509197	48542259	337	Coding	-0.380999	7.2556e-16	3.61207e-14
TC11000576.hg.1	SPINDOC	spindlin interactor and repressor of chromatin binding	144097	chr11	+	63580860	63595190	90	Coding	-0.335073	7.31948e-16	3.64104e-14
TC18000551.hg.1	RNF152	ring finger protein 152	220441	chr18	-	59475296	59560992	68	Coding	0.62037	7.4708e-16	3.71343e-14
TC15000351.hg.1	DUOXA2	dual oxidase maturation factor 2	405753	chr15	+	45406519	45410619	103	Coding	0.811265	7.61803e-16	3.78368e-14
TC17002261.hg.1	IGF2BP1	insulin like growth factor 2 mRNA binding protein 1	10642	chr17	+	47129177	47132517	30	NonCoding	-1.07679	7.62845e-16	3.78592e-14
TC08000547.hg.1	DECR1	2,4-dienoyl-CoA reductase 1	1666	chr8	+	91013580	91064320	310	Coding	-0.44141	7.91777e-16	3.92647e-14
TC09002131.hg.1	NA	NA	NA	chr9	+	100807889	100845327	70	NonCoding	0.617267	7.93703e-16	3.93297e-14
TC05000232.hg.1	GPX8	glutathione peroxidase 8 (putative)	493869	chr5	+	54455946	54463129	170	Coding	-0.96986	8.0125e-16	3.9673e-14
TC01003130.hg.1	PDZK1P1	PDZ domain containing 1 pseudogene 1	100034743	chr1	-	147466094	147484331	90	Coding	-0.6827	8.24979e-16	4.08164e-14
TC16000487.hg.1	CCL22	C-C motif chemokine ligand 22	6367	chr16	+	57392684	57400102	40	Coding	0.948633	8.27683e-16	4.08954e-14
TC02002606.hg.1	TFPI	tissue factor pathway inhibitor	7035	chr2	-	188328957	188430487	219	Coding	-0.631187	8.2835e-16	4.08954e-14
TC22000802.hg.1	PDGFB	platelet derived growth factor subunit B	5155	chr22	-	39619364	39640957	170	Coding	-0.336324	8.2849e-16	4.08954e-14
TC12002158.hg.1	NA	NA	NA	chr12	-	133571776	133571888	30	Coding	-1.03532	8.37668e-16	4.13166e-14
TC16000378.hg.1	TGFB1I1	transforming growth factor beta 1 induced transcript 1	7041	chr16	+	31483394	31489281	130	Coding	-0.430749	8.41103e-16	4.14541e-14
TC08002364.hg.1	MYBL1	MYB proto-oncogene like 1	4603	chr8	-	67476954	67525175	160	NonCoding	-0.417793	8.64697e-16	4.25514e-14
TC17002607.hg.1	NA	NA	NA	chr17	-	36606298	36609907	115	NonCoding	-0.482557	8.66627e-16	4.26137e-14
TC07001565.hg.1	PCLO	piccolo presynaptic cytomatrix protein	27445	chr7	-	82383321	82792246	413	Coding	0.339172	8.70328e-16	4.27629e-14
TC0X000992.hg.1	SLC9A7	solute carrier family 9 member A7	84679	chrX	-	46464753	46618490	228	Coding	0.470825	8.7927e-16	4.31691e-14
TC16001184.hg.1	FHOD1	formin homology 2 domain containing 1	29109	chr16	-	67263292	67281561	270	Coding	0.424294	9.00209e-16	4.41633e-14
TC11001284.hg.1	CDKN1C	cyclin dependent kinase inhibitor 1C	1028	chr11	-	2904443	2907111	135	Coding	-0.394009	9.03002e-16	4.42664e-14
TC16000841.hg.1	C16orf89	chromosome 16 open reading frame 89	146556	chr16	-	5094123	5116146	150	Coding	0.436451	9.12313e-16	4.46887e-14
TC17000377.hg.1	CDK5R1	cyclin dependent kinase 5 regulatory subunit 1	8851	chr17	+	30813637	30818274	120	Coding	-0.402017	9.27604e-16	4.5403e-14
TC01003129.hg.1	GJA5	gap junction protein alpha 5	2702	chr1	-	147228332	147245484	85	Coding	-0.51749	9.31781e-16	4.55726e-14
TC17000796.hg.1	SNORA38B	small nucleolar RNA, H/ACA box 38B	100124536	chr17	+	65736785	65736917	30	Coding	-2.10176	9.51979e-16	4.6525e-14
TC18000285.hg.1	LPIN2	lipin 2	9663	chr18	-	2916992	3013313	240	Coding	0.889453	9.56772e-16	4.67236e-14
TC01000889.hg.1	SNX7	sorting nexin 7	51375	chr1	+	99127236	99226056	147	Coding	-0.456501	9.7038e-16	4.7352e-14
TC19000416.hg.1	CCNE1	cyclin E1	898	chr19	+	30302901	30315216	127	Coding	-0.53765	9.82808e-16	4.7922e-14
TC11000547.hg.1	SCGB1D1	secretoglobin family 1D member 1	10648	chr11	+	61957688	61961011	40	Coding	2.75969	9.84784e-16	4.79676e-14
TC19000023.hg.1	ARID3A	AT-rich interaction domain 3A	1820	chr19	+	926037	972803	90	Coding	-0.760989	9.85241e-16	4.79676e-14
TC11000572.hg.1	RARRES3	retinoic acid receptor responder 3	5920	chr11	+	63304273	63313934	50	Coding	0.581623	9.87418e-16	4.80371e-14
TC11000542.hg.1	FADS2	fatty acid desaturase 2	9415	chr11	+	61583728	61634826	331	Coding	0.358499	9.94129e-16	4.83269e-14
TC08002416.hg.1	NA	NA	NA	chr8	-	91546765	91566828	30	NonCoding	-0.793005	1.01719e-15	4.94106e-14
TC14000409.hg.1	ARG2	arginase 2	384	chr14	+	68086515	68118437	120	Coding	0.986239	1.02237e-15	4.96246e-14
TC17001370.hg.1	SLFN12	schlafen family member 12	55106	chr17	-	33738079	33760218	154	Coding	-0.339437	1.03669e-15	5.02815e-14
TC11002370.hg.1	USP2	ubiquitin specific peptidase 2	9099	chr11	-	119225925	119252436	190	Coding	0.997828	1.05219e-15	5.09562e-14
TC0X000455.hg.1	NA	NA	NA	chrX	+	91053092	91053282	30	Coding	-0.45873	1.06224e-15	5.1404e-14
TC06000170.hg.1	HIST1H2BE	histone cluster 1 H2B family member e	8344	chr6	+	26183958	26184458	30	Coding	-0.442109	1.06516e-15	5.15062e-14
TC19001097.hg.1	SLC25A23	solute carrier family 25 member 23	79085	chr19	-	6436092	6459781	180	Coding	0.851374	1.07512e-15	5.19096e-14
TC15001301.hg.1	NA	NA	NA	chr15	-	45295062	45295226	30	Coding	-0.80868	1.08103e-15	5.21558e-14
TC12000696.hg.1	NA	NA	NA	chr12	+	88975416	88975573	30	Coding	-0.382496	1.10106e-15	5.30819e-14
TC03001540.hg.1	FRMD4B	FERM domain containing 4B	23150	chr3	-	69219141	69591734	542	Coding	0.377945	1.1085e-15	5.34005e-14
TC13000896.hg.1	NA	NA	NA	chr13	-	114133230	114133393	30	Coding	-0.626378	1.11141e-15	5.35004e-14
TC12002096.hg.1	NCOR2	nuclear receptor corepressor 2	9612	chr12	-	124808957	125052010	775	Coding	0.547336	1.11334e-15	5.35533e-14
TC21000988.hg.1	HMGN1	high mobility group nucleosome binding domain 1	3150	chr21	-	40715039	40720989	53	NonCoding	-0.586994	1.11606e-15	5.36438e-14
TC11000182.hg.1	ADM	adrenomedullin	133	chr11	+	10326227	10328944	151	Coding	0.629315	1.13258e-15	5.43563e-14
TC02002758.hg.1	IGFBP5	insulin like growth factor binding protein 5	3488	chr2	-	217536828	217560272	100	Coding	-1.40124	1.14908e-15	5.5107e-14
TC08001459.hg.1	SNORA72	small nucleolar RNA, H/ACA box 72	26775	chr8	-	99054314	99054445	30	Coding	-1.25795	1.15535e-15	5.53662e-14
TC12002761.hg.1	NA	NA	NA	chr12	-	10998448	11324224	109	NonCoding	0.922588	1.16071e-15	5.55816e-14
TC15000971.hg.1	ALDH1A3	aldehyde dehydrogenase 1 family member A3	220	chr15	+	101419581	101456831	173	Coding	0.825603	1.17131e-15	5.60472e-14
TC01000542.hg.1	TMEM125	transmembrane protein 125	128218	chr1	+	43735665	43739673	111	Coding	0.523853	1.18606e-15	5.67105e-14
TC05000501.hg.1	NA	NA	NA	chr5	+	103434575	103434739	30	Coding	-0.599981	1.21547e-15	5.80736e-14
TC05003305.hg.1	CD74	CD74 molecule	972	chr5	-	149782674	149782885	30	NonCoding	0.973542	1.22891e-15	5.86719e-14
TC03003185.hg.1	SCARNA7	small Cajal body-specific RNA 7	677767	chr3	-	160232695	160233024	30	NonCoding	-1.67737	1.23723e-15	5.90249e-14
TC11001309.hg.1	TRIM21	tripartite motif containing 21	6737	chr11	-	4406127	4414926	75	Coding	-0.451077	1.24682e-15	5.94385e-14
TC15001335.hg.1	FBN1	fibrillin 1	2200	chr15	-	48700503	48938046	750	Coding	-1.30677	1.25827e-15	5.99393e-14
TC11000754.hg.1	FOLR1	folate receptor 1	2348	chr11	+	71900602	71907367	100	Coding	0.568812	1.28211e-15	6.10299e-14
TC03001957.hg.1	SCARNA7	small Cajal body-specific RNA 7	677767	chr3	-	160232695	160233024	30	Coding	-1.65985	1.28445e-15	6.10959e-14
TC02000423.hg.1	ATP6V1B1	ATPase H+ transporting V1 subunit B1	525	chr2	+	71162998	71192561	302	Coding	0.431236	1.28966e-15	6.1298e-14
TC18000128.hg.1	DSG2	desmoglein 2	1829	chr18	+	29078027	29128814	170	Coding	-0.98645	1.29507e-15	6.15094e-14
TC02001062.hg.1	NA	NA	NA	chr2	+	178077291	178088685	334	Coding	-0.579287	1.31064e-15	6.22028e-14
TC10002924.hg.1	AKR1C1	aldo-keto reductase family 1 member C1	1645	chr10	+	4934796	5022159	220	Coding	0.479587	1.31295e-15	6.22667e-14
TC0X000727.hg.1	HMGB3	high mobility group box 3	3149	chrX	+	150148982	150159248	120	Coding	-0.362617	1.3257e-15	6.27978e-14
TC12001439.hg.1	VDR	vitamin D receptor	7421	chr12	-	48235320	48336831	160	Coding	0.557931	1.32611e-15	6.27978e-14
TC19000584.hg.1	CEACAM6	carcinoembryonic antigen related cell adhesion molecule 6	4680	chr19	+	42259329	42276113	90	Coding	1.12908	1.33594e-15	6.32164e-14
TC10002925.hg.1	AKR1C3	aldo-keto reductase family 1 member C3	8644	chr10	+	5077549	5149878	191	Coding	0.507015	1.35263e-15	6.39589e-14
TC17002490.hg.1	NA	NA	NA	chr17	-	10698227	10707354	30	NonCoding	1.34745	1.36413e-15	6.44553e-14
TC07002047.hg.1	XRCC2	X-ray repair cross complementing 2	7516	chr7	-	152341864	152373250	70	Coding	-0.374654	1.37652e-15	6.49927e-14
TC11002197.hg.1	NA	NA	NA	chr11	-	93800140	93862566	30	Coding	-1.03728	1.39595e-15	6.58613e-14
TC14001862.hg.1	NA	NA	NA	chr14	+	101360441	101382294	189	NonCoding	-0.361887	1.39911e-15	6.5962e-14
TC11002392.hg.1	NA	NA	NA	chr11	-	122929617	122929703	30	Coding	-0.651182	1.40295e-15	6.60945e-14
TC04000466.hg.1	ARHGAP24	Rho GTPase activating protein 24	83478	chr4	+	86396267	86923823	310	Coding	0.380364	1.424e-15	6.7037e-14
TC09002528.hg.1	NA	NA	NA	chr9	-	44170438	44174635	60	NonCoding	1.5528	1.43483e-15	6.74969e-14
TC20000436.hg.1	TFAP2C	transcription factor AP-2 gamma	7022	chr20	+	55204358	55214339	130	Coding	-0.510756	1.45658e-15	6.847e-14
TC09000350.hg.1	GCNT1	glucosaminyl (N-acetyl) transferase 1, core 2	2650	chr9	+	79034752	79122332	163	Coding	-0.521085	1.47279e-15	6.91811e-14
TC19000571.hg.1	CYP2B6	cytochrome P450 family 2 subfamily B member 6	1555	chr19	+	41497204	41524301	120	Coding	0.848082	1.47982e-15	6.94605e-14
TC06000501.hg.1	HMGA1	high mobility group AT-hook 1	3159	chr6	+	34204577	34214008	179	Coding	-0.394566	1.51728e-15	7.11668e-14
TC04000706.hg.1	HHIP	hedgehog interacting protein	64399	chr4	+	145567148	145666423	310	Coding	1.40637	1.54154e-15	7.22516e-14
TC11002038.hg.1	DHCR7	7-dehydrocholesterol reductase	1717	chr11	-	71145457	71159481	120	Coding	0.846347	1.56647e-15	7.33663e-14
TC17001589.hg.1	KIF18B	kinesin family member 18B	146909	chr17	-	43002082	43025082	208	Coding	-0.351023	1.57693e-15	7.38022e-14
TC07001185.hg.1	RAPGEF5	Rap guanine nucleotide exchange factor 5	9771	chr7	-	22157908	22396763	476	Coding	0.611275	1.59177e-15	7.44428e-14
TC08000415.hg.1	NA	NA	NA	chr8	+	62491130	62492230	30	Coding	-1.0111	1.64685e-15	7.69625e-14
TC02002553.hg.1	HAGLR	HOXD antisense growth-associated long non-coding RNA	401022	chr2	-	177037923	177053686	173	Coding	0.534882	1.6484e-15	7.69784e-14
TC10002467.hg.1	NA	NA	NA	chr10	-	10825867	10837007	100	NonCoding	0.885447	1.65153e-15	7.70688e-14
TC18000167.hg.1	C18orf25	chromosome 18 open reading frame 25	147339	chr18	+	43753988	43846955	90	Coding	1.05159	1.65739e-15	7.72857e-14
TC05000515.hg.1	MAN2A1	mannosidase alpha class 2A member 1	4124	chr5	+	109025067	109205326	390	Coding	-0.48728	1.66183e-15	7.74366e-14
TC05001112.hg.1	SDHAP3	succinate dehydrogenase complex flavoprotein subunit A pseudogene 3	728609	chr5	-	1567597	1594735	130	Coding	0.579919	1.69147e-15	7.87602e-14
TC03001651.hg.1	CCDC80	coiled-coil domain containing 80	151887	chr3	-	112323407	112368377	297	Coding	-1.64866	1.72658e-15	8.03367e-14
TC0X000575.hg.1	IL13RA1	interleukin 13 receptor subunit alpha 1	3597	chrX	+	117861535	117928502	180	Coding	0.593616	1.73164e-15	8.04973e-14
TC02000620.hg.1	IL1R1	interleukin 1 receptor type 1	3554	chr2	+	102681004	102796334	326	Coding	0.649738	1.74264e-15	8.09076e-14
TC02004835.hg.1	IRS1	insulin receptor substrate 1	3667	chr2	-	227599938	227664475	50	NonCoding	-0.509693	1.76548e-15	8.18495e-14
TC02004505.hg.1	NA	NA	NA	chr2	-	111953743	112253382	602	NonCoding	-0.429316	1.77864e-15	8.23432e-14
TC14001441.hg.1	TC2N	tandem C2 domains, nuclear	123036	chr14	-	92246095	92333880	218	Coding	0.764541	1.77935e-15	8.23432e-14
TC19002196.hg.1	SNRNP70	small nuclear ribonucleoprotein U1 subunit 70	6625	chr19	+	49588690	49589700	29	NonCoding	-0.740375	1.77998e-15	8.23432e-14
TC02001394.hg.1	NA	NA	NA	chr2	+	232571605	232578251	259	Coding	-0.433616	1.85416e-15	8.57127e-14
TC17002685.hg.1	MRPL10	mitochondrial ribosomal protein L10	124995	chr17	-	45900638	45908907	50	NonCoding	-0.647186	1.88198e-15	8.69362e-14
TC19000027.hg.1	CNN2	calponin 2	1265	chr19	+	1026298	1039064	152	Coding	0.559838	1.89163e-15	8.73188e-14
TC03000853.hg.1	TIPARP	TCDD inducible poly(ADP-ribose) polymerase	25976	chr3	+	156391024	156424559	141	Coding	0.322331	1.9479e-15	8.98515e-14
TC06001882.hg.1	FILIP1	filamin A interacting protein 1	27145	chr6	-	76004607	76203496	150	Coding	0.917886	1.95219e-15	8.99849e-14
TC06002113.hg.1	MOXD1	monooxygenase DBH like 1	26002	chr6	-	132617194	132722684	178	Coding	-0.355847	1.95552e-15	9.00734e-14
TC01003725.hg.1	ETNK2	ethanolamine kinase 2	55224	chr1	-	204100190	204121307	246	Coding	-0.58639	1.96126e-15	9.02731e-14
TC03000734.hg.1	NA	NA	NA	chr3	+	136307051	136307153	30	Coding	-0.748089	2.01976e-15	9.28323e-14
TC6_cox_hap2000194.hg.1	HLA-DRB6	major histocompatibility complex, class II, DR beta 6 (pseudogene)	3128	chr6	-	3973650	3974855	9	Coding	1.38514	2.06026e-15	9.46258e-14
TC10002476.hg.1	PHYH	phytanoyl-CoA 2-hydroxylase	5264	chr10	-	13320305	13342042	90	NonCoding	-1.21453	2.06476e-15	9.47646e-14
TC12002305.hg.1	NA	NA	NA	chr12	+	31902349	31908213	30	NonCoding	-0.342797	2.09182e-15	9.59375e-14
TC01003976.hg.1	NA	NA	NA	chr1	-	232967763	232967933	30	Coding	-0.519814	2.13443e-15	9.77521e-14
TC20000620.hg.1	NA	NA	NA	chr20	-	10594084	10594842	30	Coding	-0.383159	2.14984e-15	9.83876e-14
TC01002382.hg.1	PAQR7	progestin and adipoQ receptor family member 7	164091	chr1	-	26187701	26197744	50	Coding	-0.482557	2.15837e-15	9.87071e-14
TC02001100.hg.1	ITGAV	integrin subunit alpha V	3685	chr2	+	187454790	187545628	448	Coding	-0.520997	2.16749e-15	9.90538e-14
TC03000208.hg.1	ENTPD3	ectonucleoside triphosphate diphosphohydrolase 3	956	chr3	+	40428647	40470110	163	Coding	0.550568	2.2559e-15	1.02947e-13
TC12001453.hg.1	NA	NA	NA	chr12	-	49048165	49048313	30	Coding	-1.88962	2.27269e-15	1.03639e-13
TC05001182.hg.1	RETREG1	reticulophagy regulator 1	54463	chr5	-	16473147	16617167	184	Coding	-0.342794	2.29743e-15	1.04693e-13
TC06001152.hg.1	IGF2R	insulin like growth factor 2 receptor	3482	chr6	+	160390131	160534539	579	Coding	0.544214	2.34433e-15	1.06725e-13
TC17001039.hg.1	CAMTA2	calmodulin binding transcription activator 2	23125	chr17	-	4871287	4890960	256	Coding	0.470483	2.34535e-15	1.06725e-13
TC01001805.hg.1	TGFB2	transforming growth factor beta 2	7042	chr1	+	218518676	218617961	190	Coding	0.851709	2.40298e-15	1.0927e-13
TC01002326.hg.1	RAP1GAP	RAP1 GTPase activating protein	5909	chr1	-	21922708	21995856	447	Coding	0.549659	2.41519e-15	1.09705e-13
TC04001299.hg.1	CDKL2	cyclin dependent kinase like 2	8999	chr4	-	76501704	76555900	210	Coding	1.3044	2.41597e-15	1.09705e-13
TC0X000353.hg.1	MSN	moesin	4478	chrX	+	64887511	64961793	173	Coding	1.40265	2.47696e-15	1.12315e-13
TC03000431.hg.1	NA	NA	NA	chr3	+	73160143	73160333	30	Coding	-0.581995	2.53245e-15	1.1475e-13
TC13000274.hg.1	NA	NA	NA	chr13	+	73765665	73765804	30	Coding	-0.370251	2.53569e-15	1.14816e-13
TC01002624.hg.1	CYP4Z2P	cytochrome P450 family 4 subfamily Z member 2, pseudogene	163720	chr1	-	47308767	47366147	160	Coding	0.360044	2.62763e-15	1.18727e-13
TC01000149.hg.1	NA	NA	NA	chr1	+	11866207	11908136	492	Coding	0.414926	2.63758e-15	1.19092e-13
TC19001768.hg.1	KLK11	kallikrein related peptidase 11	11012	chr19	-	51525487	51531290	100	Coding	0.529312	2.646e-15	1.19389e-13
TC11000618.hg.1	NA	NA	NA	chr11	+	64915055	64915249	30	Coding	-0.468897	2.6784e-15	1.20765e-13
TC12001909.hg.1	SLC41A2	solute carrier family 41 member 2	84102	chr12	-	105196331	105352522	300	Coding	0.8024	2.77748e-15	1.25145e-13
TC19001592.hg.1	CADM4	cell adhesion molecule 4	199731	chr19	-	44126522	44143991	110	Coding	-0.35119	2.78087e-15	1.25175e-13
TC04000430.hg.1	2019-09-11	septin 11	55752	chr4	+	77870856	77961537	409	Coding	-0.857187	2.78206e-15	1.25175e-13
TC03001366.hg.1	NA	NA	NA	chr3	-	47292013	47292116	30	Coding	-1.90138	2.79621e-15	1.25563e-13
TC14001863.hg.1	NA	NA	NA	chr14	+	101402075	101402816	30	NonCoding	-0.705253	2.79656e-15	1.25563e-13
TC20000130.hg.1	SLC24A3	solute carrier family 24 member 3	57419	chr20	+	19193290	19703545	162	Coding	0.631312	2.80089e-15	1.2567e-13
TC6_ssto_hap7000172.hg.1	HLA-DPA1	major histocompatibility complex, class II, DP alpha 1	3113	chr6	-	4512850	4529059	226	Coding	0.92398	2.8109e-15	1.26001e-13
TC14001423.hg.1	PTPN21	protein tyrosine phosphatase, non-receptor type 21	11099	chr14	-	88932122	89021123	250	Coding	0.923846	2.81417e-15	1.26001e-13
TC03000006.hg.1	CNTN6	contactin 6	27255	chr3	+	1134260	1445901	360	Coding	0.423048	2.85886e-15	1.27912e-13
TC01000156.hg.1	VPS13D	vacuolar protein sorting 13 homolog D	55187	chr1	+	12290113	12572099	917	Coding	0.521991	2.88997e-15	1.29083e-13
TC05001910.hg.1	JAKMIP2	janus kinase and microtubule interacting protein 2	9832	chr5	-	146967990	147162338	290	Coding	-0.737497	2.89107e-15	1.29083e-13
TC05001366.hg.1	IL6ST	interleukin 6 signal transducer	3572	chr5	-	55230923	55290821	325	Coding	0.988373	2.92393e-15	1.30459e-13
TC0X001133.hg.1	NA	NA	NA	chrX	-	70994970	71004228	30	Coding	-1.19366	2.9331e-15	1.30777e-13
TC02002880.hg.1	NGEF	neuronal guanine nucleotide exchange factor	25791	chr2	-	233743396	233877982	327	Coding	-0.426976	3.01205e-15	1.34204e-13
TC01002372.hg.1	NA	NA	NA	chr1	-	25451544	25451870	30	Coding	-0.747955	3.04292e-15	1.35485e-13
TC06000966.hg.1	CENPW	centromere protein W	387103	chr6	+	126661253	126670021	70	Coding	-1.14344	3.05303e-15	1.35841e-13
TC12002967.hg.1	NAP1L1	nucleosome assembly protein 1 like 1	4673	chr12	-	76441478	76441891	30	NonCoding	-1.4923	3.06457e-15	1.3626e-13
TC15001577.hg.1	SCARNA14	small Cajal body-specific RNA 14	692149	chr15	-	66639544	66639680	30	Coding	-0.432269	3.18272e-15	1.41317e-13
TC07001377.hg.1	COBL	cordon-bleu WH2 repeat protein	23242	chr7	-	51083909	51384515	347	Coding	0.648666	3.23829e-15	1.43585e-13
TC21000211.hg.1	NA	NA	NA	chr21	+	44985070	44985529	30	Coding	-0.53699	3.2489e-15	1.43956e-13
TC09002522.hg.1	NA	NA	NA	chr9	-	43184317	43189410	60	NonCoding	1.37018	3.30881e-15	1.46509e-13
TC12001792.hg.1	KITLG	KIT ligand	4254	chr12	-	88885885	88974628	181	Coding	0.40321	3.31368e-15	1.46623e-13
TC12000672.hg.1	ACSS3	acyl-CoA synthetase short chain family member 3	79611	chr12	+	81470990	81650533	211	Coding	1.54667	3.34579e-15	1.4784e-13
TC02000694.hg.1	ACOXL	acyl-CoA oxidase like	55289	chr2	+	111490150	111875799	333	Coding	0.732431	3.38379e-15	1.49416e-13
TC6_dbb_hap3000091.hg.1	HLA-DPB1	major histocompatibility complex, class II, DP beta 1	3115	chr6	+	4325042	4338804	180	Coding	0.466444	3.3918e-15	1.49496e-13
TC6_ssto_hap7000085.hg.1	HLA-DPB1	major histocompatibility complex, class II, DP beta 1	3115	chr6	+	4524207	4537977	180	Coding	0.466444	3.3918e-15	1.49496e-13
TC12001803.hg.1	LUM	lumican	4060	chr12	-	91496406	91505608	105	Coding	-1.13612	3.39305e-15	1.49496e-13
TC15000346.hg.1	NA	NA	NA	chr15	+	45176814	45176978	30	Coding	-0.649327	3.39494e-15	1.49496e-13
TC6_ssto_hap7000165.hg.1	HLA-DQB1	major histocompatibility complex, class II, DQ beta 1	3119	chr6	-	4055996	4063243	76	Coding	0.778428	3.42939e-15	1.5091e-13
TC22000814.hg.1	SLC25A17	solute carrier family 25 member 17	10478	chr22	-	41165634	41215403	273	Coding	-0.345573	3.45922e-15	1.52091e-13
TC01001276.hg.1	IL6R	interleukin 6 receptor	3570	chr1	+	154377669	154441926	227	Coding	0.44001	3.46098e-15	1.52091e-13
TC19000724.hg.1	SNRNP70	small nuclear ribonucleoprotein U1 subunit 70	6625	chr19	+	49588465	49611870	164	Coding	-0.325609	3.49246e-15	1.53369e-13
TC17001973.hg.1	FASN	fatty acid synthase	2194	chr17	-	80036214	80056106	466	Coding	1.16637	3.51386e-15	1.54203e-13
TC02002083.hg.1	LSP1P4	LSP1 pseudogene 4	654342	chr2	-	91805188	91847975	50	Coding	-1.0696	3.52238e-15	1.54471e-13
TC10002162.hg.1	SFTPA1	surfactant protein A1	653509	chr10	+	81370701	81371651	27	NonCoding	1.43326	3.54531e-15	1.55371e-13
TC02000923.hg.1	ACVR2A	activin A receptor type 2A	92	chr2	+	148602086	148688393	247	Coding	-0.686607	3.6399e-15	1.59407e-13
TC12002654.hg.1	NA	NA	NA	chr12	+	126842580	126843442	30	NonCoding	-0.623075	3.79985e-15	1.66298e-13
TC06001424.hg.1	HIST1H4K	histone cluster 1 H4 family member k	8362	chr6	-	27798952	27799306	26	Coding	-0.711086	3.82978e-15	1.67493e-13
TC04001467.hg.1	ELOVL6	ELOVL fatty acid elongase 6	79071	chr4	-	110967002	111120355	177	Coding	-0.423219	3.85718e-15	1.68577e-13
TC0X002161.hg.1	NA	NA	NA	chrX	-	101396054	101396289	30	NonCoding	-0.475577	3.86372e-15	1.68747e-13
TC14001974.hg.1	SFTA3	surfactant associated 3	253970	chr14	-	36942412	36988726	50	NonCoding	1.65165	3.8826e-15	1.69307e-13
TC07000286.hg.1	NA	NA	NA	chr7	+	45847217	45847251	11	Coding	1.12434	3.8871e-15	1.69307e-13
TC07001383.hg.1	NA	NA	NA	chr7	-	51460267	51460301	11	Coding	1.12434	3.8871e-15	1.69307e-13
TC07001414.hg.1	NA	NA	NA	chr7	-	56446067	56446101	11	Coding	1.12434	3.8871e-15	1.69307e-13
TC11002082.hg.1	KCNE3	potassium voltage-gated channel subfamily E regulatory subunit 3	10008	chr11	-	74165886	74178673	140	Coding	0.588092	3.96067e-15	1.72394e-13
TC01000272.hg.1	ALPL	alkaline phosphatase, biomineralization associated	249	chr1	+	21835858	21904905	185	Coding	0.974017	4.02742e-15	1.75155e-13
TC0X001624.hg.1	SAT1	spermidine/spermine N1-acetyltransferase 1	6303	chrX	+	23801275	23804327	80	NonCoding	0.924171	4.02956e-15	1.75155e-13
TC18000436.hg.1	DSC2	desmocollin 2	1824	chr18	-	28645940	28682388	240	Coding	-0.790436	4.06508e-15	1.76579e-13
TC0X000571.hg.1	SLC6A14	solute carrier family 6 member 14	11254	chrX	+	115567747	115592625	190	Coding	1.07153	4.13292e-15	1.79404e-13
TC09002672.hg.1	NA	NA	NA	chr9	-	97109392	97109900	27	NonCoding	-0.457847	4.17181e-15	1.8097e-13
TC12000083.hg.1	SCARNA10	small Cajal body-specific RNA 10	692148	chr12	+	6619388	6619717	25	Coding	-0.550739	4.22532e-15	1.83167e-13
TC01003050.hg.1	HMGCS2	3-hydroxy-3-methylglutaryl-CoA synthase 2	3158	chr1	-	120290619	120311555	133	Coding	0.954868	4.31941e-15	1.87119e-13
TC11000951.hg.1	CFAP300	cilia and flagella associated protein 300	85016	chr11	+	101918169	101955291	110	Coding	-0.731053	4.36328e-15	1.88892e-13
TC14001178.hg.1	TIMM9	translocase of inner mitochondrial membrane 9	26520	chr14	-	58875212	58894332	150	Coding	-0.608102	4.45299e-15	1.92645e-13
TC04001252.hg.1	TMPRSS11D	transmembrane serine protease 11D	9407	chr4	-	68686594	68749750	236	Coding	1.34409	4.47975e-15	1.93659e-13
TC02000880.hg.1	NA	NA	NA	chr2	+	135894198	135894325	30	Coding	-1.5358	4.48248e-15	1.93659e-13
TC20000772.hg.1	NECAB3	N-terminal EF-hand calcium binding protein 3	63941	chr20	-	32244893	32262269	300	Coding	0.34881	4.5944e-15	1.98361e-13
TC21000911.hg.1	KRTAP7-1	keratin associated protein 7-1 (gene/pseudogene)	337878	chr21	-	32201357	32202078	30	NonCoding	-1.00015	4.6986e-15	2.02723e-13
TC03001341.hg.1	KIAA1143	KIAA1143	57456	chr3	-	44779153	44803173	69	Coding	-0.594414	4.75302e-15	2.04933e-13
TC09001472.hg.1	C9orf152	chromosome 9 open reading frame 152	401546	chr9	-	112952328	112970469	70	Coding	0.436958	4.85669e-15	2.08981e-13
TC19002390.hg.1	NA	NA	NA	chr19	-	20929683	20934053	10	NonCoding	1.38087	4.92195e-15	2.11505e-13
TC16000990.hg.1	SULT1A2	sulfotransferase family 1A member 2	6799	chr16	-	28603264	28608430	150	Coding	0.373867	4.93115e-15	2.11618e-13
TC01002093.hg.1	MXRA8	matrix remodeling associated 8	54587	chr1	-	1288069	1297157	230	Coding	-0.419258	4.93119e-15	2.11618e-13
TC18000035.hg.1	PTPRM	protein tyrosine phosphatase, receptor type M	5797	chr18	+	7566780	8406859	383	Coding	0.871352	5.13685e-15	2.20002e-13
TC06001578.hg.1	HLA-DPA1	major histocompatibility complex, class II, DP alpha 1	3113	chr6	-	33032346	33048555	230	Coding	0.900004	5.32039e-15	2.27559e-13
TC6_dbb_hap3000188.hg.1	HLA-DPA1	major histocompatibility complex, class II, DP alpha 1	3113	chr6	-	4313685	4329894	230	Coding	0.900004	5.32039e-15	2.27559e-13
TC15001263.hg.1	TMEM87A	transmembrane protein 87A	25963	chr15	-	42502726	42565755	257	Coding	0.701236	5.34255e-15	2.28354e-13
TC12000890.hg.1	TPCN1	two pore segment channel 1	53373	chr12	+	113659243	113736390	375	Coding	0.402849	5.52996e-15	2.36207e-13
TC05003369.hg.1	LOC202181	SUMO interacting motifs containing 1 pseudogene	202181	chr5	-	177045501	177099278	85	NonCoding	0.609858	5.64296e-15	2.40712e-13
TC02000754.hg.1	CFAP221	cilia and flagella associated protein 221	200373	chr2	+	120302008	120419827	357	Coding	0.878715	5.74381e-15	2.44851e-13
TC19001460.hg.1	CLIP3	CAP-Gly domain containing linker protein 3	25999	chr19	-	36505562	36523797	210	Coding	-0.431372	5.76286e-15	2.455e-13
TC06001354.hg.1	HIST1H3G	histone cluster 1 H3 family member g	8355	chr6	-	26269633	26272043	30	Coding	-0.407557	5.81704e-15	2.47479e-13
TC17000072.hg.1	PIMREG	PICALM interacting mitotic regulator	54478	chr17	+	6347735	6354385	73	Coding	-0.407853	5.84632e-15	2.48395e-13
TC01003877.hg.1	NA	NA	NA	chr1	-	224139722	224139941	30	Coding	1.19057	5.96019e-15	2.53065e-13
TC03001767.hg.1	H1FX	H1 histone family member X	8971	chr3	-	129033614	129035120	30	Coding	-0.661369	6.03749e-15	2.56178e-13
TC03002088.hg.1	RFC4	replication factor C subunit 4	5984	chr3	-	186507669	186524847	283	Coding	-0.327357	6.04515e-15	2.56333e-13
TC6_apd_hap1000107.hg.1	HLA-DPA1	major histocompatibility complex, class II, DP alpha 1	3113	chr6	-	4319165	4335362	230	Coding	0.893288	6.14449e-15	2.60201e-13
TC6_mcf_hap5000177.hg.1	HLA-DPA1	major histocompatibility complex, class II, DP alpha 1	3113	chr6	-	4369219	4385416	230	Coding	0.893288	6.14449e-15	2.60201e-13
TC09002396.hg.1	NA	NA	NA	chr9	-	7782483	7788916	59	NonCoding	-0.419977	6.16133e-15	2.60741e-13
TC04002681.hg.1	NA	NA	NA	chr4	-	115233102	115286113	73	NonCoding	-0.493203	6.18414e-15	2.61534e-13
TC09002184.hg.1	HSDL2	hydroxysteroid dehydrogenase like 2	84263	chr9	+	115142189	115234685	100	NonCoding	0.805767	6.20062e-15	2.62058e-13
TC11002773.hg.1	FOLR1	folate receptor 1	2348	chr11	+	71903174	71906461	30	NonCoding	0.889936	6.23183e-15	2.63203e-13
TC05000888.hg.1	NA	NA	NA	chr5	+	158745050	158745175	30	Coding	-0.666794	6.46181e-15	2.72557e-13
TC16000094.hg.1	CLDN9	claudin 9	9080	chr16	+	3062206	3064506	32	Coding	-0.392683	6.47995e-15	2.73143e-13
TC10001401.hg.1	NA	NA	NA	chr10	-	74885838	74885965	30	Coding	-0.960605	6.53293e-15	2.75195e-13
TC01003624.hg.1	FAM129A	family with sequence similarity 129 member A	116496	chr1	-	184759858	184943682	279	Coding	0.770709	6.54996e-15	2.75731e-13
TC09001116.hg.1	NA	NA	NA	chr9	-	43184023	43189411	50	Coding	1.392	6.6494e-15	2.79733e-13
TC01001179.hg.1	NA	NA	NA	chr1	+	150209315	150209504	30	Coding	-0.429791	6.89571e-15	2.89715e-13
TC10002499.hg.1	CASC10	cancer susceptibility 10	399726	chr10	-	21783421	21786193	30	NonCoding	-0.592046	7.00448e-15	2.94092e-13
TC01002710.hg.1	NA	NA	NA	chr1	-	59348540	59362375	50	Coding	-0.506436	7.02646e-15	2.9471e-13
TC20000403.hg.1	PTPN1	protein tyrosine phosphatase, non-receptor type 1	5770	chr20	+	49126891	49201299	126	Coding	0.812768	7.1547e-15	2.9981e-13
TC6_mann_hap4000170.hg.1	HLA-DPA1	major histocompatibility complex, class II, DP alpha 1	3113	chr6	-	4489886	4506101	230	Coding	0.891295	7.19321e-15	3.01029e-13
TC6_qbl_hap6000190.hg.1	HLA-DPA1	major histocompatibility complex, class II, DP alpha 1	3113	chr6	-	4264797	4281012	230	Coding	0.891295	7.19321e-15	3.01029e-13
TC03000017.hg.1	EDEM1	ER degradation enhancing alpha-mannosidase like protein 1	9695	chr3	+	5229331	5261650	239	Coding	0.392423	7.2115e-15	3.01598e-13
TC08000172.hg.1	PPP3CC	protein phosphatase 3 catalytic subunit gamma	5533	chr8	+	22298332	22398657	237	Coding	-0.463582	7.43823e-15	3.10877e-13
TC16000158.hg.1	CIITA	class II major histocompatibility complex transactivator	4261	chr16	+	10971039	11023624	260	Coding	0.70994	7.46041e-15	3.11601e-13
TC11001653.hg.1	NA	NA	NA	chr11	-	45721296	45721329	10	Coding	-1.26451	7.48483e-15	3.12214e-13
TC09001295.hg.1	GAS1	growth arrest specific 1	2619	chr9	-	89559277	89562104	50	Coding	-0.419296	7.67642e-15	3.19997e-13
TC17000349.hg.1	CPD	carboxypeptidase D	1362	chr17	+	28705942	28796730	276	Coding	0.490289	7.75232e-15	3.22741e-13
TC10000126.hg.1	VIM	vimentin	7431	chr10	+	17270258	17279592	270	Coding	-0.76988	7.79538e-15	3.24323e-13
TC19001301.hg.1	NR2C2AP	nuclear receptor 2C2 associated protein	126382	chr19	-	19312224	19314238	90	Coding	-0.376809	8.07879e-15	3.35592e-13
TC02001126.hg.1	MYO1B	myosin IB	4430	chr2	+	192109911	192290115	508	Coding	0.901727	8.08194e-15	3.35592e-13
TC10001236.hg.1	SYT15	synaptotagmin 15	83849	chr10	-	46952762	46971400	257	Coding	0.963778	8.14174e-15	3.37856e-13
TC01005783.hg.1	PDZK1P1	PDZ domain containing 1 pseudogene 1	100034743	chr1	-	145924388	145942619	90	NonCoding	-0.660787	8.16642e-15	3.38661e-13
TC17002078.hg.1	LRRC75A-AS1	LRRC75A antisense RNA 1	125144	chr17	+	16342289	16373962	280	NonCoding	-0.33414	8.20235e-15	3.39931e-13
TC14001915.hg.1	LOC101929718	uncharacterized LOC101929718	101929718	chr14	-	21463996	21467322	40	NonCoding	-0.418609	8.39043e-15	3.47501e-13
TC01002409.hg.1	AHDC1	AT-hook DNA binding motif containing 1	27245	chr1	-	27860546	27930942	238	Coding	-0.328892	8.53336e-15	3.52964e-13
TC12000384.hg.1	AQP5	aquaporin 5	362	chr12	+	50355279	50359461	63	Coding	0.690447	8.67904e-15	3.58758e-13
TC01004261.hg.1	NA	NA	NA	chr1	+	27533429	27535176	50	NonCoding	-0.753236	8.69889e-15	3.59346e-13
TC17002522.hg.1	NA	NA	NA	chr17	-	16915230	16918304	30	NonCoding	-0.672004	8.78303e-15	3.62589e-13
TC12000793.hg.1	DRAM1	DNA damage regulated autophagy modulator 1	55332	chr12	+	102271105	102317401	100	Coding	0.849197	8.83577e-15	3.64531e-13
TC06002667.hg.1	ZSCAN12P1	zinc finger and SCAN domain containing 12 pseudogene 1	221584	chr6	+	28058929	28063493	30	NonCoding	-0.573549	8.88185e-15	3.66196e-13
TC11001508.hg.1	CCDC34	coiled-coil domain containing 34	91057	chr11	-	27352374	27385415	105	Coding	-0.777349	8.96331e-15	3.69317e-13
TC04000376.hg.1	HTN3	histatin 3	3347	chr4	+	70894130	70902255	66	Coding	1.42699	8.99989e-15	3.70586e-13
TC22000644.hg.1	NA	NA	NA	chr22	-	30306777	30306829	20	Coding	-0.381395	9.0105e-15	3.70785e-13
TC08000531.hg.1	CA2	carbonic anhydrase 2	760	chr8	+	86376081	86393722	154	Coding	0.486376	9.03333e-15	3.71486e-13
TC01001733.hg.1	C4BPA	complement component 4 binding protein alpha	722	chr1	+	207277511	207318317	184	Coding	1.30073	9.05696e-15	3.72219e-13
TC08000259.hg.1	NA	NA	NA	chr8	+	33370993	33371096	30	Coding	-2.06013	9.1239e-15	3.74729e-13
TC04002067.hg.1	CXCL8	C-X-C motif chemokine ligand 8	3576	chr4	+	74608856	74609068	30	NonCoding	2.79568	9.21628e-15	3.78281e-13
TC01003115.hg.1	NA	NA	NA	chr1	-	145924388	145942619	100	Coding	-0.68441	9.3503e-15	3.83536e-13
TC02002579.hg.1	ZNF385B	zinc finger protein 385B	151126	chr2	-	180306709	180726232	366	Coding	1.00324	9.52858e-15	3.90598e-13
TC04002698.hg.1	NA	NA	NA	chr4	-	121954487	121956383	30	NonCoding	1.29074	9.74981e-15	3.99412e-13
TC05001719.hg.1	NA	NA	NA	chr5	-	121780354	121812785	30	Coding	0.566736	1.0093e-14	4.13208e-13
TC09001031.hg.1	KIF24	kinesin family member 24	347240	chr9	-	34211974	34329198	210	Coding	-0.451438	1.01539e-14	4.15433e-13
TC07000796.hg.1	AHCYL2	adenosylhomocysteinase like 2	23382	chr7	+	128864855	129070052	339	Coding	1.0526	1.02865e-14	4.20516e-13
TC06001997.hg.1	SESN1	sestrin 1	27244	chr6	-	109307640	109416022	229	Coding	0.413995	1.02912e-14	4.20516e-13
TC03003162.hg.1	NA	NA	NA	chr3	-	153742190	153838999	40	NonCoding	0.538745	1.03486e-14	4.22591e-13
TC05002815.hg.1	SDHAP3	succinate dehydrogenase complex flavoprotein subunit A pseudogene 3	728609	chr5	-	1567598	1594646	168	NonCoding	0.541543	1.04121e-14	4.24914e-13
TC05002053.hg.1	NA	NA	NA	chr5	-	169910810	169913411	30	Coding	-0.816127	1.05544e-14	4.30402e-13
TC16001165.hg.1	CDH11	cadherin 11	1009	chr16	-	64977656	65156101	234	Coding	-0.613912	1.056e-14	4.30402e-13
TC20000603.hg.1	FERMT1	fermitin family member 1	55612	chr20	-	6055492	6104191	262	Coding	-0.412311	1.0671e-14	4.34372e-13
TC12002391.hg.1	NA	NA	NA	chr12	+	56904734	56906923	30	NonCoding	-0.456982	1.07144e-14	4.35861e-13
TC10000581.hg.1	PRXL2A	peroxiredoxin like 2A	84293	chr10	+	82167585	82192753	110	Coding	0.63534	1.08435e-14	4.40554e-13
TC06000307.hg.1	NA	NA	NA	chr6	+	28956779	28956860	30	Coding	-0.997739	1.08709e-14	4.41389e-13
TC15001468.hg.1	PYGO1	pygopus family PHD finger 1	26108	chr15	-	55831082	55881145	90	Coding	-0.437263	1.09768e-14	4.45124e-13
TC02004429.hg.1	NA	NA	NA	chr2	-	99242186	99347589	150	NonCoding	0.96401	1.10718e-14	4.4869e-13
TC12002850.hg.1	SLC38A1	solute carrier family 38 member 1	81539	chr12	-	46581574	46581823	30	NonCoding	-1.50523	1.11085e-14	4.49896e-13
TC01002478.hg.1	RNF19B	ring finger protein 19B	127544	chr1	-	33402046	33430349	160	Coding	0.693648	1.11169e-14	4.49949e-13
TC21000167.hg.1	KCNJ15	potassium voltage-gated channel subfamily J member 15	3772	chr21	+	39628663	39673748	240	Coding	0.690787	1.11278e-14	4.50108e-13
TC01003054.hg.1	NOTCH2	notch 2	4853	chr1	-	120454176	120612317	502	Coding	0.411448	1.1222e-14	4.5363e-13
TC04001578.hg.1	NA	NA	NA	chr4	-	140036084	140036528	30	Coding	-0.881555	1.12306e-14	4.53692e-13
TC10000801.hg.1	DUSP5	dual specificity phosphatase 5	1847	chr10	+	112257596	112271302	109	Coding	0.725391	1.12585e-14	4.54533e-13
TC04000703.hg.1	NA	NA	NA	chr4	+	144621410	144786225	70	Coding	1.0018	1.1269e-14	4.54669e-13
TC08001000.hg.1	DLC1	DLC1 Rho GTPase activating protein	10395	chr8	-	12940870	13373167	459	Coding	0.6495	1.14165e-14	4.60333e-13
TC06001842.hg.1	KHDRBS2	KH RNA binding domain containing, signal transduction associated 2	202559	chr6	-	62389865	62996132	154	Coding	0.517285	1.14545e-14	4.61575e-13
TC04000275.hg.1	NA	NA	NA	chr4	+	47916159	48042188	210	Coding	-0.347566	1.18495e-14	4.77191e-13
TC01003267.hg.1	S100A3	S100 calcium binding protein A3	6274	chr1	-	153519805	153521848	60	Coding	-0.567855	1.18789e-14	4.77773e-13
TC6_cox_hap2000202.hg.1	HLA-DPA1	major histocompatibility complex, class II, DP alpha 1	3113	chr6	-	4476526	4492734	219	Coding	0.959363	1.19645e-14	4.80914e-13
TC15001287.hg.1	MFAP1	microfibril associated protein 1	4236	chr15	-	44096690	44117000	150	Coding	-0.532428	1.20097e-14	4.82428e-13
TC12002043.hg.1	MSI1	musashi RNA binding protein 1	4440	chr12	-	120779133	120806983	170	Coding	-0.480133	1.20769e-14	4.84823e-13
TC17002097.hg.1	NA	NA	NA	chr17	+	19122456	19125840	30	NonCoding	-0.525449	1.25868e-14	5.04979e-13
TC19002616.hg.1	EFNA2	ephrin A2	1943	chr19	+	1286153	1301429	50	Coding	-0.416768	1.27879e-14	5.12726e-13
TC11001333.hg.1	NA	NA	NA	chr11	-	5269313	5667019	405	Coding	-0.343277	1.2798e-14	5.12808e-13
TC03001345.hg.1	CDCP1	CUB domain containing protein 1	64866	chr3	-	45123769	45187914	140	Coding	0.486442	1.3096e-14	5.24423e-13
TC09000697.hg.1	SET	SET nuclear proto-oncogene	6418	chr9	+	131445934	131458679	258	Coding	-0.443253	1.31516e-14	5.26321e-13
TC12000183.hg.1	GPRC5D-AS1	GPRC5D and HEBP1 antisense RNA 1	100506314	chr12	+	13080660	13137579	187	Coding	-0.338109	1.33731e-14	5.34848e-13
TC0X000390.hg.1	NA	NA	NA	chrX	+	70917046	70926305	40	Coding	-1.08794	1.33945e-14	5.35371e-13
TC0Y000001.hg.1	PLCXD1	phosphatidylinositol specific phospholipase C X domain containing 1	55344	chrY	+	142989	170023	150	Coding	1.00809	1.34514e-14	5.37311e-13
TC6_dbb_hap3000062.hg.1	SNORA38	small nucleolar RNA, H/ACA box 38	677820	chr6	+	2876431	2876562	30	Coding	-0.538788	1.35509e-14	5.40272e-13
TC6_mcf_hap5000057.hg.1	SNORA38	small nucleolar RNA, H/ACA box 38	677820	chr6	+	2970549	2970680	30	Coding	-0.538788	1.35509e-14	5.40272e-13
TC01002385.hg.1	SLC30A2	solute carrier family 30 member 2	7780	chr1	-	26363743	26372624	140	Coding	-0.354473	1.35705e-14	5.40719e-13
TC16001920.hg.1	NA	NA	NA	chr16	-	65261690	65310258	69	NonCoding	0.669395	1.36055e-14	5.41775e-13
TC06000572.hg.1	MDFI	MyoD family inhibitor	4188	chr6	+	41604620	41621984	206	Coding	-0.382777	1.39942e-14	5.56908e-13
TC15000191.hg.1	NA	NA	NA	chr15	+	30965953	30966046	30	Coding	-0.588966	1.40768e-14	5.59847e-13
TC13000111.hg.1	BRCA2	BRCA2, DNA repair associated	675	chr13	+	32889611	32973809	340	Coding	-0.668987	1.40932e-14	5.60153e-13
TC14001439.hg.1	CATSPERB	cation channel sperm associated auxiliary subunit beta	79820	chr14	-	92047118	92198430	284	Coding	0.622565	1.43558e-14	5.70235e-13
TC6_mcf_hap5000127.hg.1	CDSN	corneodesmosin	1041	chr6	-	2464790	2470173	52	Coding	1.38009	1.45193e-14	5.76373e-13
TC02002069.hg.1	FABP1	fatty acid binding protein 1	2168	chr2	-	88422508	88427650	85	Coding	-1.033	1.46195e-14	5.7999e-13
TC16001321.hg.1	EMC8	ER membrane protein complex subunit 8	10328	chr16	-	85812230	85833148	70	Coding	-0.502524	1.47935e-14	5.86532e-13
TC14002318.hg.1	HEATR5A	HEAT repeat containing 5A	25938	chr14	-	31760994	31889788	406	Coding	0.862309	1.4869e-14	5.89162e-13
TC09002250.hg.1	MIR181A2HG	MIR181A2 host gene	100379345	chr9	+	127420691	127460907	40	NonCoding	-0.475696	1.49689e-14	5.92752e-13
TC14000417.hg.1	SUSD6	sushi domain containing 6	9766	chr14	+	70078310	70181861	100	Coding	0.619974	1.49976e-14	5.93521e-13
TC10001486.hg.1	GLUD1	glutamate dehydrogenase 1	2746	chr10	-	88809959	88854776	314	Coding	-0.354733	1.51345e-14	5.98384e-13
TC02001499.hg.1	TMEM18	transmembrane protein 18	129787	chr2	-	667335	677439	179	Coding	-0.395164	1.51479e-14	5.98384e-13
TC17001138.hg.1	TMEM238L	transmembrane protein 238 like	100289255	chr17	-	10698230	10707416	30	Coding	0.892381	1.52519e-14	6.01726e-13
TC05003415.hg.1	GALNT10	polypeptide N-acetylgalactosaminyltransferase 10	55568	chr5	+	153570290	153800544	296	Coding	0.327356	1.57259e-14	6.20045e-13
TC10000986.hg.1	AKR1C2	aldo-keto reductase family 1 member C2	1646	chr10	-	5029967	5060225	170	Coding	0.600485	1.58355e-14	6.23983e-13
TC19001628.hg.1	SNRPD2	small nuclear ribonucleoprotein D2 polypeptide	6633	chr19	-	46190712	46195443	44	Coding	-0.634046	1.61038e-14	6.34166e-13
TC17000053.hg.1	PLD2	phospholipase D2	5338	chr17	+	4710391	4726727	295	Coding	-0.487207	1.62743e-14	6.40486e-13
TC6_apd_hap1000123.hg.1	HLA-DPB1	major histocompatibility complex, class II, DP beta 1	3115	chr6	+	4330504	4344264	180	Coding	0.460983	1.66338e-14	6.53028e-13
TC6_mcf_hap5000227.hg.1	HLA-DPB1	major histocompatibility complex, class II, DP beta 1	3115	chr6	+	4380558	4394318	180	Coding	0.460983	1.66338e-14	6.53028e-13
TC01003034.hg.1	TRIM45	tripartite motif containing 45	80263	chr1	-	117653677	117665209	163	Coding	-0.392379	1.66707e-14	6.54077e-13
TC07000553.hg.1	GNGT1	G protein subunit gamma transducin 1	2792	chr7	+	93220885	93540577	120	Coding	-0.342223	1.71717e-14	6.73322e-13
TC18000539.hg.1	NA	NA	NA	chr18	-	55686021	55686293	30	Coding	-0.594665	1.72959e-14	6.77777e-13
TC6_qbl_hap6000140.hg.1	CDSN	corneodesmosin	1041	chr6	-	2378683	2384073	49	Coding	1.31956	1.75709e-14	6.87714e-13
TC15000224.hg.1	SCG5	secretogranin V	6447	chr15	+	32933870	32989299	140	Coding	-0.427525	1.8118e-14	7.08691e-13
TC17001912.hg.1	TNRC6C-AS1	TNRC6C antisense RNA 1	100131096	chr17	-	76103480	76107880	40	Coding	-0.46731	1.8372e-14	7.18189e-13
TC16001319.hg.1	C16orf74	chromosome 16 open reading frame 74	404550	chr16	-	85741123	85784689	40	Coding	-0.551519	1.8563e-14	7.25212e-13
TC12001916.hg.1	NUAK1	NUAK family kinase 1	9891	chr12	-	106457118	106533811	155	Coding	-0.437135	1.85935e-14	7.25961e-13
TC01000261.hg.1	CDA	cytidine deaminase	978	chr1	+	20915441	20945401	78	Coding	0.695825	1.86378e-14	7.27247e-13
TC12001011.hg.1	NA	NA	NA	chr12	+	126842580	126843442	30	Coding	-0.604053	1.87045e-14	7.29409e-13
TC22000510.hg.1	DGCR6L	DiGeorge syndrome critical region gene 6 like	85359	chr22	-	20301761	20307628	108	Coding	-0.351442	1.87482e-14	7.30607e-13
TC03000534.hg.1	ALCAM	activated leukocyte cell adhesion molecule	214	chr3	+	105085557	105295757	327	Coding	0.508496	1.87581e-14	7.30607e-13
TC01004027.hg.1	CHML	CHM like, Rab escort protein 2	1122	chr1	-	241792155	241799232	40	Coding	-0.709168	1.946e-14	7.57487e-13
TC01003892.hg.1	TMEM63A	transmembrane protein 63A	9725	chr1	-	226033233	226070420	470	Coding	0.380042	1.95642e-14	7.61081e-13
TC0X001705.hg.1	USP27X	ubiquitin specific peptidase 27 X-linked	389856	chrX	+	49645465	49645871	30	NonCoding	-0.929118	1.99106e-14	7.73734e-13
TC15001462.hg.1	WDR72	WD repeat domain 72	256764	chr15	-	53805938	54055075	284	Coding	0.521463	1.99137e-14	7.73734e-13
TC19002108.hg.1	WDR62	WD repeat domain 62	284403	chr19	+	36594394	36594818	30	NonCoding	-0.643537	1.99451e-14	7.74447e-13
TC6_dbb_hap3000139.hg.1	CDSN	corneodesmosin	1041	chr6	-	2380037	2385420	53	Coding	1.39624	1.99562e-14	7.74447e-13
TC03003371.hg.1	NA	NA	NA	chr3	+	197879237	197955678	274	Coding	0.6528	2.02113e-14	7.83873e-13
TC07002782.hg.1	NA	NA	NA	chr7	-	6992469	6993674	30	NonCoding	0.89464	2.05351e-14	7.95949e-13
TC05001421.hg.1	NA	NA	NA	chr5	-	66759637	66771420	70	Coding	0.717848	2.07898e-14	8.05334e-13
TC11002977.hg.1	LINC01001	long intergenic non-protein coding RNA 1001	100133161	chr11	-	126987	139099	198	NonCoding	0.636364	2.08631e-14	8.07685e-13
TC05001389.hg.1	PDE4D	phosphodiesterase 4D	5144	chr5	-	58264865	59817947	705	Coding	-0.330888	2.11137e-14	8.16893e-13
TC09001501.hg.1	HDHD3	haloacid dehalogenase like hydrolase domain containing 3	81932	chr9	-	116135698	116139279	104	Coding	-0.37376	2.15052e-14	8.31538e-13
TC12001457.hg.1	NA	NA	NA	chr12	-	49159975	49182820	282	Coding	0.353168	2.15712e-14	8.33586e-13
TC06002733.hg.1	HLA-DPB2	major histocompatibility complex, class II, DP beta 2 (pseudogene)	3116	chr6	+	33080293	33096890	50	NonCoding	0.378022	2.1811e-14	8.42345e-13
TC09001602.hg.1	SNORA65	small nucleolar RNA, H/ACA box 65	26783	chr9	-	130210780	130210916	30	Coding	-1.16783	2.18686e-14	8.44062e-13
TC11001924.hg.1	CDCA5	cell division cycle associated 5	113130	chr11	-	64844924	64851623	140	Coding	-0.341037	2.2227e-14	8.5738e-13
TC04001334.hg.1	HNRNPDL	heterogeneous nuclear ribonucleoprotein D like	9987	chr4	-	83343717	83351378	160	Coding	-0.443483	2.22814e-14	8.58959e-13
TC21000386.hg.1	KRTAP7-1	keratin associated protein 7-1 (gene/pseudogene)	337878	chr21	-	32201357	32202078	21	Coding	-0.786454	2.25189e-14	8.67593e-13
TC02000701.hg.1	MERTK	MER proto-oncogene, tyrosine kinase	10461	chr2	+	112656056	112787138	364	Coding	-0.395731	2.31809e-14	8.92026e-13
TC01006383.hg.1	MUC1	mucin 1, cell surface associated	4582	chr1	-	155158300	155162707	288	Coding	0.690166	2.344e-14	9.01456e-13
TC6_qbl_hap6000210.hg.1	HLA-DPB1	major histocompatibility complex, class II, DP beta 1	3115	chr6	+	4276154	4289926	176	Coding	0.439806	2.35502e-14	9.0515e-13
TC6_mann_hap4000213.hg.1	HLA-DPB1	major histocompatibility complex, class II, DP beta 1	3115	chr6	+	4501243	4554476	179	Coding	0.451347	2.46579e-14	9.46023e-13
TC17000044.hg.1	LINC01996	long intergenic non-protein coding RNA 1996	400568	chr17	+	4513744	4520942	30	Coding	0.856225	2.49209e-14	9.55538e-13
TC11000551.hg.1	ASRGL1	asparaginase like 1	80150	chr11	+	62104774	62160887	133	Coding	0.601111	2.58749e-14	9.90932e-13
TC07000055.hg.1	FSCN1	fascin actin-bundling protein 1	6624	chr7	+	5632436	5646287	188	Coding	-0.437531	2.61637e-14	1.00139e-12
TC6_mann_hap4000127.hg.1	CDSN	corneodesmosin	1041	chr6	-	2431222	2436605	54	Coding	1.37247	2.63682e-14	1.00862e-12
TC02003592.hg.1	NA	NA	NA	chr2	+	133036673	133039086	20	NonCoding	-0.7631	2.70333e-14	1.03344e-12
TC01000110.hg.1	CA6	carbonic anhydrase 6	765	chr1	+	9005922	9035151	160	Coding	0.688609	2.72609e-14	1.04127e-12
TC12000158.hg.1	TMEM52B	transmembrane protein 52B	120939	chr12	+	10323141	10344403	139	Coding	0.927361	2.72751e-14	1.04127e-12
TC04002239.hg.1	LOC101927636	uncharacterized LOC101927636	101927636	chr4	+	144833484	144903607	120	NonCoding	0.625201	2.72867e-14	1.04127e-12
TC08000525.hg.1	NA	NA	NA	chr8	+	84824948	85052518	40	Coding	-0.682034	2.73412e-14	1.04273e-12
TC0X000267.hg.1	PLP2	proteolipid protein 2	5355	chrX	+	49028184	49031588	90	Coding	-1.08961	2.746e-14	1.04663e-12
TC6_mcf_hap5000169.hg.1	HLA-DRB4	major histocompatibility complex, class II, DR beta 4	3126	chr6	-	3882321	3897292	50	Coding	0.832492	2.75784e-14	1.05052e-12
TC15000439.hg.1	NA	NA	NA	chr15	+	57884102	58074960	484	Coding	0.423356	2.77314e-14	1.05572e-12
TC01005141.hg.1	CHRM3	cholinergic receptor muscarinic 3	1131	chr1	+	240074963	240078744	30	NonCoding	0.689647	2.77572e-14	1.05608e-12
TC17000892.hg.1	TNRC6C	trinucleotide repeat containing 6C	57690	chr17	+	76000249	76104916	298	Coding	0.513198	2.80983e-14	1.06842e-12
TC04002772.hg.1	ZNF827	zinc finger protein 827	152485	chr4	-	146859746	146859971	30	NonCoding	-1.18414	2.83503e-14	1.07736e-12
TC05000974.hg.1	MSX2	msh homeobox 2	4488	chr5	+	174151536	174158144	81	Coding	-0.346744	2.84143e-14	1.07915e-12
TC01003174.hg.1	NA	NA	NA	chr1	-	149438750	149459549	50	Coding	-0.361915	2.89871e-14	1.10026e-12
TC17002197.hg.1	NA	NA	NA	chr17	+	38519773	38521704	30	NonCoding	0.596265	2.91086e-14	1.10421e-12
TC21000737.hg.1	BACE2	beta-secretase 2	25825	chr21	+	42617886	42647465	30	NonCoding	0.95775	2.99988e-14	1.13664e-12
TC17001301.hg.1	ALDOC	aldolase, fructose-bisphosphate C	230	chr17	-	26900133	26903952	160	Coding	0.526962	3.03963e-14	1.15102e-12
TC04000333.hg.1	ARL9	ADP ribosylation factor like GTPase 9	132946	chr4	+	57371375	57390058	40	Coding	-0.508293	3.11511e-14	1.1789e-12
TC07000595.hg.1	NA	NA	NA	chr7	+	99067307	99067378	30	Coding	-0.612751	3.1253e-14	1.18206e-12
TC07000768.hg.1	LEP	leptin	3952	chr7	+	127881331	127897682	49	Coding	-1.27751	3.1469e-14	1.18953e-12
TC14000819.hg.1	ADSSL1	adenylosuccinate synthase like 1	122622	chr14	+	105190523	105213647	198	Coding	0.334927	3.16251e-14	1.19402e-12
TC05003443.hg.1	NA	NA	NA	chr5	+	180743354	180755196	260	Coding	0.604646	3.16251e-14	1.19402e-12
TC02001089.hg.1	DNAJC10	DnaJ heat shock protein family (Hsp40) member C10	54431	chr2	+	183580999	183653542	406	Coding	0.561815	3.22465e-14	1.21677e-12
TC0X001559.hg.1	PLCXD1	phosphatidylinositol specific phospholipase C X domain containing 1	55344	chrX	+	192991	220022	90	NonCoding	1.07187	3.33609e-14	1.25659e-12
TC06001518.hg.1	CDSN	corneodesmosin	1041	chr6	-	31082865	31088252	45	Coding	1.19456	3.35015e-14	1.26115e-12
TC03003362.hg.1	PHLDB2	pleckstrin homology like domain family B member 2	90102	chr3	+	111578027	111695364	402	Coding	-0.534904	3.42375e-14	1.28734e-12
TC12001115.hg.1	CRACR2A	calcium release activated channel regulator 2A	84766	chr12	-	3716318	3873985	320	Coding	0.506951	3.44951e-14	1.29627e-12
TC02002568.hg.1	TTC30B	tetratricopeptide repeat domain 30B	150737	chr2	-	178414881	178417742	60	Coding	-0.400383	3.45478e-14	1.29749e-12
TC02002730.hg.1	KANSL1L	KAT8 regulatory NSL complex subunit 1 like	151050	chr2	-	210885435	211036107	339	Coding	0.382109	3.46132e-14	1.29918e-12
TC11000559.hg.1	SNORA57	small nucleolar RNA, H/ACA box 57	692158	chr11	+	62432894	62433042	30	Coding	-0.540421	3.50409e-14	1.31369e-12
TC09000335.hg.1	ANXA1	annexin A1	301	chr9	+	75766673	75785309	228	Coding	0.577844	3.54793e-14	1.32935e-12
TC07000799.hg.1	NA	NA	NA	chr7	+	129124345	129124497	30	Coding	-0.536175	3.62217e-14	1.35638e-12
TC17001328.hg.1	BLMH	bleomycin hydrolase	642	chr17	-	28575213	28619184	160	Coding	-0.422422	3.69907e-14	1.38436e-12
TC08002271.hg.1	DUSP4	dual specificity phosphatase 4	1846	chr8	-	29190580	29192682	30	NonCoding	-1.19414	3.71524e-14	1.38961e-12
TC04002847.hg.1	NA	NA	NA	chr4	-	177567677	177592811	38	NonCoding	-0.488736	3.71895e-14	1.39018e-12
TC13000633.hg.1	NA	NA	NA	chr13	-	45964486	45964983	30	Coding	-0.770408	3.72292e-14	1.39085e-12
TC07001895.hg.1	PTN	pleiotrophin	5764	chr7	-	136912088	137028611	80	Coding	-0.522883	3.73409e-14	1.39421e-12
TC12002037.hg.1	PXN	paxillin	5829	chr12	-	120648242	120703574	270	Coding	-0.554132	3.77012e-14	1.40684e-12
TC01003711.hg.1	ADIPOR1	adiponectin receptor 1	51094	chr1	-	202909951	202927700	148	Coding	0.394256	3.77435e-14	1.4076e-12
TC01003085.hg.1	FAM72D	family with sequence similarity 72 member D	728833	chr1	-	143896452	143913143	40	Coding	-0.401487	3.89153e-14	1.45046e-12
TC09001209.hg.1	ZFAND5	zinc finger AN1-type containing 5	7763	chr9	-	74966341	74980163	228	Coding	0.330672	4.03862e-14	1.50441e-12
TC11000979.hg.1	ACAT1	acetyl-CoA acetyltransferase 1	38	chr11	+	107992243	108018891	178	Coding	0.415922	4.04254e-14	1.50499e-12
TC06001534.hg.1	GPANK1	G-patch domain and ankyrin repeats 1	7918	chr6	-	31629006	31634060	177	Coding	-0.324287	4.09492e-14	1.52184e-12
TC6_mann_hap4000140.hg.1	GPANK1	G-patch domain and ankyrin repeats 1	7918	chr6	-	2971896	2976950	177	Coding	-0.324287	4.09492e-14	1.52184e-12
TC6_mcf_hap5000140.hg.1	GPANK1	G-patch domain and ankyrin repeats 1	7918	chr6	-	3008686	3013740	177	Coding	-0.324287	4.09492e-14	1.52184e-12
TC19001373.hg.1	NA	NA	NA	chr19	-	24187160	24187309	30	Coding	-0.401105	4.12702e-14	1.53288e-12
TC07002424.hg.1	NA	NA	NA	chr7	+	76589101	76682355	513	NonCoding	0.411348	4.17544e-14	1.54997e-12
TC6_cox_hap2000163.hg.1	GPANK1	G-patch domain and ankyrin repeats 1	7918	chr6	-	3138625	3143680	177	Coding	-0.323862	4.19842e-14	1.5576e-12
TC01001099.hg.1	PDZK1	PDZ domain containing 1	5174	chr1	+	145726918	145764206	202	Coding	-0.770944	4.25005e-14	1.57584e-12
TC09002594.hg.1	ZFAND5	zinc finger AN1-type containing 5	7763	chr9	-	74970779	74971015	30	NonCoding	0.859643	4.34091e-14	1.6086e-12
TC03001918.hg.1	ARHGEF26-AS1	ARHGEF26 antisense RNA 1	100507524	chr3	-	153742190	153839121	88	Coding	0.374794	4.36177e-14	1.61539e-12
TC16002056.hg.1	NFATC3	nuclear factor of activated T cells 3	4775	chr16	+	68118654	68263162	224	Coding	0.629439	4.39515e-14	1.62682e-12
TC04000773.hg.1	MND1	meiotic nuclear divisions 1	84057	chr4	+	154265801	154336270	140	Coding	-0.36462	4.40588e-14	1.62984e-12
TC09002753.hg.1	POLE3	DNA polymerase epsilon 3, accessory subunit	54107	chr9	-	116169518	116172955	40	NonCoding	-0.621391	4.43779e-14	1.6407e-12
TC17002410.hg.1	MRPL12	mitochondrial ribosomal protein L12	6182	chr17	+	79670531	79671450	30	NonCoding	-0.398746	4.47128e-14	1.65213e-12
TC10001704.hg.1	RGS10	regulator of G protein signaling 10	6001	chr10	-	121259339	121302222	114	Coding	-0.757074	4.54157e-14	1.67713e-12
TC12000011.hg.1	NA	NA	NA	chr12	+	890299	890424	30	Coding	-0.459452	4.7039e-14	1.73508e-12
TC0X000497.hg.1	NA	NA	NA	chrX	+	102752451	102755245	30	Coding	0.56201	4.73557e-14	1.74576e-12
TC01006300.hg.1	STIL	STIL, centriolar assembly protein	6491	chr1	-	47715811	47779819	315	Coding	-0.490103	4.75847e-14	1.75319e-12
TC08001641.hg.1	ASAP1	ArfGAP with SH3 domain, ankyrin repeat and PH domain 1	50807	chr8	-	131064351	131455906	501	Coding	-0.669915	4.79568e-14	1.76589e-12
TC10001589.hg.1	SNORA12	small nucleolar RNA, H/ACA box 12	677800	chr10	-	101996913	101997059	30	Coding	-2.11129	4.81803e-14	1.7731e-12
TC10002502.hg.1	LOC100499489	uncharacterized LOC100499489	100499489	chr10	-	22724354	22726858	30	NonCoding	-0.454385	4.87587e-14	1.79232e-12
TC16000539.hg.1	LRRC36	leucine rich repeat containing 36	55282	chr16	+	67360747	67419109	208	Coding	0.388234	4.93654e-14	1.81225e-12
TC07003050.hg.1	KIAA1324L	KIAA1324 like	222223	chr7	-	86506223	86669550	210	NonCoding	1.39375	4.93856e-14	1.81225e-12
TC02003417.hg.1	NA	NA	NA	chr2	+	96331832	96334463	30	NonCoding	1.17934	4.97097e-14	1.8231e-12
TC17001446.hg.1	CACNB1	calcium voltage-gated channel auxiliary subunit beta 1	782	chr17	-	37329709	37353956	226	Coding	0.409747	4.98695e-14	1.82791e-12
TC03000045.hg.1	JAGN1	jagunal homolog 1	84522	chr3	+	9932238	9936033	102	Coding	-0.683193	4.99302e-14	1.82909e-12
TC15000270.hg.1	THBS1	thrombospondin 1	7057	chr15	+	39873127	39891667	432	Coding	-1.16532	4.99864e-14	1.8301e-12
TC17002123.hg.1	MAP2K3	mitogen-activated protein kinase kinase 3	5606	chr17	+	21188234	21217539	120	NonCoding	0.846674	5.06355e-14	1.85175e-12
TC09002893.hg.1	SHB	SH2 domain containing adaptor protein B	6461	chr9	-	37915895	38069210	110	Coding	0.448405	5.09206e-14	1.86112e-12
TC19000544.hg.1	ZFP36	ZFP36 ring finger protein	7538	chr19	+	39897487	39900047	30	Coding	0.810324	5.10244e-14	1.86385e-12
TC6_apd_hap1000013.hg.1	SNORD32B	small nucleolar RNA, C/D box 32B	692092	chr6	+	853540	853616	30	Coding	-0.795598	5.16493e-14	1.88024e-12
TC6_cox_hap2000017.hg.1	SNORD32B	small nucleolar RNA, C/D box 32B	692092	chr6	+	1068838	1068914	30	Coding	-0.795598	5.16493e-14	1.88024e-12
TC6_dbb_hap3000013.hg.1	SNORD32B	small nucleolar RNA, C/D box 32B	692092	chr6	+	853386	853462	30	Coding	-0.795598	5.16493e-14	1.88024e-12
TC6_mann_hap4000014.hg.1	SNORD32B	small nucleolar RNA, C/D box 32B	692092	chr6	+	853056	853132	30	Coding	-0.795598	5.16493e-14	1.88024e-12
TC6_mcf_hap5000012.hg.1	SNORD32B	small nucleolar RNA, C/D box 32B	692092	chr6	+	853232	853308	30	Coding	-0.795598	5.16493e-14	1.88024e-12
TC6_qbl_hap6000012.hg.1	SNORD32B	small nucleolar RNA, C/D box 32B	692092	chr6	+	853360	853436	30	Coding	-0.795598	5.16493e-14	1.88024e-12
TC21000302.hg.1	C21orf91	chromosome 21 open reading frame 91	54149	chr21	-	19161284	19191703	120	Coding	-0.376493	5.21268e-14	1.89547e-12
TC16000059.hg.1	TSC2	TSC complex subunit 2	7249	chr16	+	2097466	2138721	576	Coding	0.380774	5.22826e-14	1.90006e-12
TC21000058.hg.1	NA	NA	NA	chr21	+	20717465	20717629	30	Coding	-0.402791	5.3548e-14	1.94494e-12
TC18000147.hg.1	C18orf21	chromosome 18 open reading frame 21	83608	chr18	+	33552046	33559250	90	Coding	-0.392421	5.50649e-14	1.99777e-12
TC10000702.hg.1	MARVELD1	MARVEL domain containing 1	83742	chr10	+	99472930	99484694	160	Coding	-0.691082	5.51169e-14	1.99853e-12
TC11000016.hg.1	PKP3	plakophilin 3	11187	chr11	+	392599	404908	170	Coding	-0.396131	5.52833e-14	2.00343e-12
TC01001166.hg.1	NA	NA	NA	chr1	+	149605917	149606079	30	Coding	-0.458484	5.53647e-14	2.00524e-12
TC05001854.hg.1	HBEGF	heparin binding EGF like growth factor	1839	chr5	-	139712428	139726216	134	Coding	0.704287	5.62755e-14	2.0273e-12
TC01003920.hg.1	NA	NA	NA	chr1	-	228746015	228746133	30	Coding	-0.667091	5.65116e-14	2.0273e-12
TC01003921.hg.1	NA	NA	NA	chr1	-	228748256	228748374	30	Coding	-0.667091	5.65116e-14	2.0273e-12
TC01003922.hg.1	NA	NA	NA	chr1	-	228750497	228750615	30	Coding	-0.667091	5.65116e-14	2.0273e-12
TC01003923.hg.1	NA	NA	NA	chr1	-	228752738	228752856	30	Coding	-0.667091	5.65116e-14	2.0273e-12
TC01003924.hg.1	NA	NA	NA	chr1	-	228754979	228755097	30	Coding	-0.667091	5.65116e-14	2.0273e-12
TC01003925.hg.1	NA	NA	NA	chr1	-	228757194	228757312	30	Coding	-0.667091	5.65116e-14	2.0273e-12
TC01003926.hg.1	NA	NA	NA	chr1	-	228759414	228759532	30	Coding	-0.667091	5.65116e-14	2.0273e-12
TC01003927.hg.1	NA	NA	NA	chr1	-	228761656	228761774	30	Coding	-0.667091	5.65116e-14	2.0273e-12
TC01003929.hg.1	NA	NA	NA	chr1	-	228766137	228766255	30	Coding	-0.667091	5.65116e-14	2.0273e-12
TC01003930.hg.1	NA	NA	NA	chr1	-	228768378	228768496	30	Coding	-0.667091	5.65116e-14	2.0273e-12
TC01003931.hg.1	NA	NA	NA	chr1	-	228770618	228770736	30	Coding	-0.667091	5.65116e-14	2.0273e-12
TC01003932.hg.1	NA	NA	NA	chr1	-	228772843	228772961	30	Coding	-0.667091	5.65116e-14	2.0273e-12
TC01003933.hg.1	NA	NA	NA	chr1	-	228775084	228775202	30	Coding	-0.667091	5.65116e-14	2.0273e-12
TC01003934.hg.1	NA	NA	NA	chr1	-	228777315	228777433	30	Coding	-0.667091	5.65116e-14	2.0273e-12
TC01003935.hg.1	NA	NA	NA	chr1	-	228779556	228779674	30	Coding	-0.667091	5.65116e-14	2.0273e-12
TC01003936.hg.1	NA	NA	NA	chr1	-	228781787	228781905	30	Coding	-0.667091	5.65116e-14	2.0273e-12
TC02001416.hg.1	SCARNA5	small Cajal body-specific RNA 5	677775	chr2	+	234184372	234184649	30	Coding	-1.19022	5.70997e-14	2.04725e-12
TC01000837.hg.1	LRRC8B	leucine rich repeat containing 8 VRAC subunit B	23507	chr1	+	89990395	90063423	161	Coding	0.379368	5.71607e-14	2.04771e-12
TC03002079.hg.1	IGF2BP2	insulin like growth factor 2 mRNA binding protein 2	10644	chr3	-	185361527	185542844	334	Coding	-0.634961	5.73347e-14	2.05223e-12
TC01000005.hg.1	NA	NA	NA	chr1	+	317811	328581	191	Coding	0.476987	5.74982e-14	2.05693e-12
TC19001526.hg.1	FBL	fibrillarin	2091	chr19	-	40325093	40337054	120	Coding	-0.55299	5.82264e-14	2.08182e-12
TC10000449.hg.1	DDIT4	DNA damage inducible transcript 4	54541	chr10	+	74033677	74035797	110	Coding	-0.57046	5.82724e-14	2.08231e-12
TC02002516.hg.1	NA	NA	NA	chr2	-	171458589	171458738	30	Coding	-0.692622	5.8507e-14	2.08952e-12
TC06002060.hg.1	FAM184A	family with sequence similarity 184 member A	79632	chr6	-	119280928	119470552	351	Coding	1.05505	5.98767e-14	2.13606e-12
TC01000700.hg.1	HOOK1	hook microtubule tethering protein 1	51361	chr1	+	60280458	60342050	303	Coding	1.01924	6.12349e-14	2.18329e-12
TC10002227.hg.1	HELLS	helicase, lymphoid specific	3070	chr10	+	96372044	96373661	30	NonCoding	-0.424385	6.25105e-14	2.22753e-12
TC15001643.hg.1	SEMA7A	semaphorin 7A (John Milton Hagen blood group)	8482	chr15	-	74701630	74726300	160	Coding	0.483815	6.30145e-14	2.24378e-12
TC02004392.hg.1	FABP1	fatty acid binding protein 1	2168	chr2	-	88422556	88427635	40	NonCoding	-3.43525	6.30365e-14	2.24378e-12
TC20000245.hg.1	ACSS2	acyl-CoA synthetase short chain family member 2	55902	chr20	+	33459949	33515769	462	Coding	0.698306	6.33509e-14	2.25273e-12
TC0Y000341.hg.1	NA	NA	NA	chrY	-	28425289	28475268	50	NonCoding	0.515732	6.33583e-14	2.25273e-12
TC01001731.hg.1	PFKFB2	6-phosphofructo-2-kinase/fructose-2,6-biphosphatase 2	5208	chr1	+	207207761	207254369	318	Coding	0.688741	6.3762e-14	2.26583e-12
TC19000065.hg.1	GNA15	G protein subunit alpha 15	2769	chr19	+	3136191	3163766	90	Coding	0.66254	6.56275e-14	2.33083e-12
TC07002942.hg.1	NA	NA	NA	chr7	-	51453002	51463804	70	NonCoding	0.364806	6.62185e-14	2.35052e-12
TC01003874.hg.1	TP53BP2	tumor protein p53 binding protein 2	7159	chr1	-	223967595	224033674	406	Coding	0.682195	6.62892e-14	2.35173e-12
TC11000722.hg.1	NA	NA	NA	chr11	+	69975403	69995729	30	Coding	-0.607794	6.76742e-14	2.39688e-12
TC12001259.hg.1	HEBP1	heme binding protein 1	50865	chr12	-	13127798	13153243	100	Coding	-0.495148	7.21891e-14	2.55255e-12
TC17000124.hg.1	ALOX15B	arachidonate 15-lipoxygenase, type B	247	chr17	+	7942358	7952452	170	Coding	1.52962	7.33738e-14	2.59301e-12
TC14001288.hg.1	NUMB	NUMB, endocytic adaptor protein	8650	chr14	-	73741815	73925323	247	Coding	0.480353	7.66213e-14	2.70629e-12
TC09000740.hg.1	EXOSC2	exosome component 2	23404	chr9	+	133569108	133580452	188	Coding	-0.373143	7.68138e-14	2.71159e-12
TC0X001916.hg.1	HMGB3	high mobility group box 3	3149	chrX	+	150154047	150154591	30	NonCoding	-0.776733	7.69322e-14	2.71427e-12
TC06002842.hg.1	FAM83B	family with sequence similarity 83 member B	222584	chr6	+	54808168	54809897	30	NonCoding	-1.32723	7.76795e-14	2.73913e-12
TC14000229.hg.1	NA	NA	NA	chr14	+	36683813	36704814	30	Coding	0.431861	7.85599e-14	2.76865e-12
TC06001128.hg.1	SYNJ2	synaptojanin 2	8871	chr6	+	158402888	158520208	468	Coding	0.329051	7.90734e-14	2.78522e-12
TC03002008.hg.1	NCEH1	neutral cholesterol ester hydrolase 1	57552	chr3	-	172348039	172429008	140	Coding	0.548884	7.94402e-14	2.7966e-12
TC16000159.hg.1	CLEC16A	C-type lectin domain containing 16A	23274	chr16	+	11038345	11276046	430	Coding	0.364639	8.07171e-14	2.83843e-12
TC07001975.hg.1	TCAF1	TRPM8 channel associated factor 1	9747	chr7	-	143548461	143599291	214	Coding	-0.392064	8.41647e-14	2.95642e-12
TC11003501.hg.1	NA	NA	NA	chr11	-	120811	139612	204	Coding	0.551917	8.46969e-14	2.97349e-12
TC15001311.hg.1	NA	NA	NA	chr15	-	45507104	45507231	30	Coding	-0.577422	8.4948e-14	2.98067e-12
TC6_dbb_hap3000152.hg.1	GPANK1	G-patch domain and ankyrin repeats 1	7918	chr6	-	2914585	2919640	171	Coding	-0.326019	8.50265e-14	2.98179e-12
TC11000928.hg.1	ENDOD1	endonuclease domain containing 1	23052	chr11	+	94822974	94865815	39	Coding	-0.439	8.51413e-14	2.98418e-12
TC08001401.hg.1	CALB1	calbindin 1	793	chr8	-	91070836	91107703	282	Coding	0.437435	8.56665e-14	3.00063e-12
TC03001283.hg.1	TRANK1	tetratricopeptide repeat and ankyrin repeat containing 1	9881	chr3	-	36868308	36986548	286	Coding	0.651424	8.57042e-14	3.00063e-12
TC04000902.hg.1	SLC25A4	solute carrier family 25 member 4	291	chr4	+	186064395	186071538	76	Coding	0.58777	8.60016e-14	3.0094e-12
TC05000182.hg.1	NA	NA	NA	chr5	+	40269660	40269821	30	Coding	-0.540102	8.61095e-14	3.01153e-12
TC11002902.hg.1	UPK2	uroplakin 2	7379	chr11	+	118827578	118828037	30	NonCoding	-0.566686	8.6787e-14	3.03357e-12
TC12001804.hg.1	DCN	decorin	1634	chr12	-	91539025	91576900	229	Coding	-1.32622	8.73244e-14	3.05069e-12
TC05001289.hg.1	LIFR	LIF receptor alpha	3977	chr5	-	38475065	38608456	359	Coding	0.591829	8.76596e-14	3.06073e-12
TC19000896.hg.1	RPL28	ribosomal protein L28	6158	chr19	+	55896713	55914612	214	Coding	-0.351196	8.84476e-14	3.08656e-12
TC01004136.hg.1	MMP23A	matrix metallopeptidase 23A (pseudogene)	8511	chr1	+	1568159	1570027	60	NonCoding	-0.562315	9.06285e-14	3.16095e-12
TC22000347.hg.1	SREBF2	sterol regulatory element binding transcription factor 2	6721	chr22	+	42229106	42303312	410	Coding	0.477203	9.09487e-14	3.17039e-12
TC02001087.hg.1	PPP1R1C	protein phosphatase 1 regulatory inhibitor subunit 1C	151242	chr2	+	182818968	182996125	248	Coding	-0.371063	9.10371e-14	3.17175e-12
TC01000346.hg.1	HMGN2	high mobility group nucleosomal binding domain 2	3151	chr1	+	26798902	26803133	199	Coding	-0.423758	9.23403e-14	3.2154e-12
TC19001007.hg.1	MEX3D	mex-3 RNA binding family member D	399664	chr19	-	1554668	1568057	70	Coding	-0.352564	9.35664e-14	3.25279e-12
TC01002266.hg.1	NA	NA	NA	chr1	-	16847080	16847153	30	Coding	-0.764844	9.37758e-14	3.2583e-12
TC06001442.hg.1	NA	NA	NA	chr6	-	28446400	28446481	30	Coding	-0.847611	9.40117e-14	3.26473e-12
TC06003668.hg.1	NA	NA	NA	chr6	-	46833992	46836854	30	NonCoding	0.78357	9.68393e-14	3.35928e-12
TC12003295.hg.1	HOXC4	homeobox C4	3221	chr12	+	54447661	54449814	66	Coding	-0.353798	9.82463e-14	3.40624e-12
TC18000716.hg.1	NA	NA	NA	chr18	+	52559875	52562337	30	NonCoding	-1.12498	9.86965e-14	3.42e-12
TC20000051.hg.1	PRNP	prion protein	5621	chr20	+	4666797	4682236	150	Coding	-0.373921	9.87835e-14	3.42116e-12
TC02002105.hg.1	TMEM127	transmembrane protein 127	55654	chr2	-	96915946	96931751	90	Coding	0.405287	1.00613e-13	3.48077e-12
TC09000677.hg.1	LCN2	lipocalin 2	3934	chr9	+	130911350	130915734	143	Coding	0.816868	1.03542e-13	3.57822e-12
TC07000160.hg.1	CBX3	chromobox 3	11335	chr7	+	26240782	26253227	210	Coding	-0.481315	1.03682e-13	3.58114e-12
TC06000320.hg.1	SNORD32B	small nucleolar RNA, C/D box 32B	692092	chr6	+	29550026	29550109	30	Coding	-0.78866	1.04161e-13	3.59574e-12
TC05000872.hg.1	THG1L	tRNA-histidine guanylyltransferase 1 like	54974	chr5	+	157158205	157168456	162	Coding	-0.559083	1.04459e-13	3.6032e-12
TC20001589.hg.1	JPH2	junctophilin 2	57158	chr20	-	42788792	42816218	30	NonCoding	-0.389048	1.04489e-13	3.6032e-12
TC09001319.hg.1	DIRAS2	DIRAS family GTPase 2	54769	chr9	-	93372114	93405386	70	Coding	-0.362304	1.04745e-13	3.61007e-12
TC05002656.hg.1	CYSTM1	cysteine rich transmembrane module containing 1	84418	chr5	+	139554736	139623371	30	NonCoding	0.984063	1.0495e-13	3.61518e-12
TC07001930.hg.1	KIAA1147	KIAA1147	57189	chr7	-	141352181	141401955	160	Coding	0.624629	1.05955e-13	3.64783e-12
TC07002644.hg.1	TMEM139	transmembrane protein 139	135932	chr7	+	142982040	142985141	30	NonCoding	0.661584	1.06579e-13	3.66735e-12
TC03002520.hg.1	PLXNA1	plexin A1	5361	chr3	+	126707502	126751326	290	NonCoding	0.770213	1.08152e-13	3.7195e-12
TC14001861.hg.1	NA	NA	NA	chr14	+	101320998	101323960	30	NonCoding	-0.427834	1.08233e-13	3.72026e-12
TC22001090.hg.1	MCM5	minichromosome maintenance complex component 5	4174	chr22	+	35796128	35820494	200	NonCoding	-0.421775	1.09596e-13	3.76511e-12
TC02001000.hg.1	DHRS9	dehydrogenase/reductase 9	10170	chr2	+	169921299	169952677	240	Coding	0.640209	1.10439e-13	3.79203e-12
TC01000566.hg.1	PLK3	polo like kinase 3	1263	chr1	+	45265897	45271667	277	Coding	0.53517	1.14613e-13	3.93325e-12
TC19001092.hg.1	ACER1	alkaline ceramidase 1	125981	chr19	-	6306510	6333640	70	Coding	0.955518	1.1507e-13	3.94581e-12
TC03001853.hg.1	NA	NA	NA	chr3	-	142139047	142139211	30	Coding	-0.666523	1.17244e-13	4.01708e-12
TC04002616.hg.1	NA	NA	NA	chr4	-	84213615	84216036	30	NonCoding	-1.0112	1.22642e-13	4.19978e-12
TC02001246.hg.1	CPS1	carbamoyl-phosphate synthase 1	1373	chr2	+	211342406	211543831	548	Coding	-1.28295	1.23348e-13	4.22172e-12
TC07003031.hg.1	NA	NA	NA	chr7	-	75705818	75738404	170	NonCoding	0.467883	1.23417e-13	4.22181e-12
TC12000136.hg.1	A2ML1	alpha-2-macroglobulin like 1	144568	chr12	+	8975068	9039597	464	Coding	1.21476	1.25089e-13	4.27386e-12
TC07000517.hg.1	NA	NA	NA	chr7	+	84612863	84613825	30	Coding	-0.756395	1.25156e-13	4.27386e-12
TC09001294.hg.1	NA	NA	NA	chr9	-	89037853	89038043	30	Coding	-0.554716	1.25205e-13	4.27386e-12
TC04000510.hg.1	RAP1GDS1	Rap1 GTPase-GDP dissociation stimulator 1	5910	chr4	+	99182527	99365012	293	Coding	0.467163	1.27345e-13	4.34347e-12
TC0X000207.hg.1	MAOA	monoamine oxidase A	4128	chrX	+	43514158	43606068	230	Coding	1.07287	1.27436e-13	4.34347e-12
TC13000309.hg.1	NA	NA	NA	chr13	+	82264046	82265207	30	Coding	-0.714614	1.29427e-13	4.40856e-12
TC01001012.hg.1	VANGL1	VANGL planar cell polarity protein 1	81839	chr1	+	116184574	116240845	150	Coding	-0.322291	1.29939e-13	4.42367e-12
TC01003418.hg.1	NA	NA	NA	chr1	-	161110998	161111126	30	Coding	0.583572	1.30289e-13	4.42852e-12
TC07003309.hg.1	DTX2	deltex E3 ubiquitin ligase 2	113878	chr7	+	76090972	76135312	410	Coding	0.377849	1.30413e-13	4.43038e-12
TC09000787.hg.1	COL5A1	collagen type V alpha 1 chain	1289	chr9	+	137533620	137736688	819	Coding	-0.360077	1.31095e-13	4.45006e-12
TC18000102.hg.1	RMC1	regulator of MON1-CCZ1	29919	chr18	+	21083462	21111771	210	Coding	0.701187	1.32574e-13	4.49426e-12
TC17000976.hg.1	PITPNA	phosphatidylinositol transfer protein alpha	5306	chr17	-	1421283	1466110	147	Coding	0.688976	1.33689e-13	4.52965e-12
TC11000663.hg.1	NA	NA	NA	chr11	+	66115591	66115672	30	Coding	-0.961005	1.34615e-13	4.55862e-12
TC02002731.hg.1	ACADL	acyl-CoA dehydrogenase long chain	33	chr2	-	211052663	211090215	190	Coding	0.375748	1.3553e-13	4.58717e-12
TC12002914.hg.1	NDUFA4L2	NDUFA4, mitochondrial complex associated like 2	56901	chr12	-	57628694	57634527	80	NonCoding	0.508441	1.36002e-13	4.60073e-12
TC01006318.hg.1	NA	NA	NA	chr1	+	36789335	36794818	37	Coding	-0.511301	1.38138e-13	4.67052e-12
TC19001952.hg.1	LOC101928844	uncharacterized LOC101928844	101928844	chr19	+	5847478	5858250	40	NonCoding	0.61276	1.38556e-13	4.68219e-12
TC19001249.hg.1	ILVBL	ilvB acetolactate synthase like	10994	chr19	-	15225785	15236596	221	Coding	-0.341811	1.40033e-13	4.7296e-12
TC02000996.hg.1	CERS6	ceramide synthase 6	253782	chr2	+	169312372	169631644	190	Coding	-0.786187	1.4103e-13	4.75825e-12
TC14000880.hg.1	NA	NA	NA	chr14	-	20791338	20791485	30	Coding	-1.31912	1.41382e-13	4.76762e-12
TC19001681.hg.1	KDELR1	KDEL endoplasmic reticulum protein retention receptor 1	10945	chr19	-	48885827	48894810	80	Coding	-0.753594	1.43465e-13	4.8353e-12
TC0X001197.hg.1	NAP1L3	nucleosome assembly protein 1 like 3	4675	chrX	-	92925925	92928682	60	Coding	-0.409712	1.46061e-13	4.91763e-12
TC01000999.hg.1	MAGI3	membrane associated guanylate kinase, WW and PDZ domain containing 3	260425	chr1	+	113933371	114228545	348	Coding	0.866586	1.46455e-13	4.927e-12
TC06000640.hg.1	CENPQ	centromere protein Q	55166	chr6	+	49431096	49460820	112	Coding	-0.452921	1.46493e-13	4.927e-12
TC14001138.hg.1	NID2	nidogen 2	22795	chr14	-	52471520	52536545	300	Coding	-0.481078	1.4665e-13	4.9297e-12
TC17000180.hg.1	ADORA2B	adenosine A2b receptor	136	chr17	+	15848231	15879210	50	Coding	-0.434228	1.48826e-13	4.99762e-12
TC01000048.hg.1	MMP23A	matrix metallopeptidase 23A (pseudogene)	8511	chr1	+	1631378	1633247	70	Coding	-0.468373	1.50449e-13	5.04947e-12
TC6_apd_hap1000120.hg.1	RPP21	ribonuclease P/MRP subunit p21	79897	chr6	+	1624541	1626296	102	Coding	-0.331256	1.52324e-13	5.10704e-12
TC6_dbb_hap3000216.hg.1	RPP21	ribonuclease P/MRP subunit p21	79897	chr6	+	1606560	1608315	102	Coding	-0.331256	1.52324e-13	5.10704e-12
TC02002887.hg.1	MSL3P1	MSL complex subunit 3 pseudogene 1	151507	chr2	-	234774083	234777090	40	Coding	-0.393241	1.53373e-13	5.13951e-12
TC04001137.hg.1	RBM47	RNA binding motif protein 47	54502	chr4	-	40425272	40632892	344	Coding	0.477628	1.55775e-13	5.21729e-12
TC16001498.hg.1	NA	NA	NA	chr16	+	31488264	31489279	30	NonCoding	-0.801916	1.56628e-13	5.24312e-12
TC01005333.hg.1	IL22RA1	interleukin 22 receptor subunit alpha 1	58985	chr1	-	24446261	24469613	30	NonCoding	-0.917432	1.576e-13	5.27288e-12
TC01002416.hg.1	EYA3	EYA transcriptional coactivator and phosphatase 3	2140	chr1	-	28296855	28415207	272	Coding	0.35377	1.63041e-13	5.44925e-12
TC03001702.hg.1	CCDC58	coiled-coil domain containing 58	131076	chr3	-	122078436	122102078	134	Coding	-0.404242	1.63415e-13	5.45888e-12
TC13000298.hg.1	SLAIN1	SLAIN motif family member 1	122060	chr13	+	78271989	78338377	362	Coding	0.441405	1.64971e-13	5.508e-12
TC05001819.hg.1	HNRNPA0	heterogeneous nuclear ribonucleoprotein A0	10949	chr5	-	137086116	137090065	72	Coding	-0.575702	1.65864e-13	5.53493e-12
TC01003261.hg.1	S100A8	S100 calcium binding protein A8	6279	chr1	-	153362508	153363664	76	Coding	0.656928	1.66391e-13	5.54963e-12
TC11000919.hg.1	ANKRD49	ankyrin repeat domain 49	54851	chr11	+	94226795	94232749	93	Coding	-0.360034	1.68684e-13	5.62027e-12
TC03002206.hg.1	NA	NA	NA	chr3	+	9234219	9236136	30	NonCoding	1.08061	1.70066e-13	5.66335e-12
TC19001560.hg.1	CEACAM7	carcinoembryonic antigen related cell adhesion molecule 7	1087	chr19	-	42177235	42192296	120	Coding	1.23997	1.71769e-13	5.7171e-12
TC02002127.hg.1	MGAT4A	alpha-1,3-mannosyl-glycoprotein 4-beta-N-acetylglucosaminyltransferase A	11320	chr2	-	99235569	99347589	317	Coding	0.496177	1.7367e-13	5.77736e-12
TC16001176.hg.1	CDH16	cadherin 16	1014	chr16	-	66942025	66952887	263	Coding	0.388087	1.75434e-13	5.83301e-12
TC01001736.hg.1	CD55	CD55 molecule (Cromer blood group)	1604	chr1	+	207494817	207534311	316	Coding	0.600443	1.77727e-13	5.90621e-12
TC01000513.hg.1	EXO5	exonuclease 5	64789	chr1	+	40974413	40982228	157	Coding	-0.372727	1.78957e-13	5.94397e-12
TC05002796.hg.1	PP7080	uncharacterized LOC25845	25845	chr5	-	470626	473178	60	NonCoding	-0.449198	1.81495e-13	6.02516e-12
TC01000006.hg.1	NA	NA	NA	chr1	+	321084	321115	8	Coding	1.14387	1.86892e-13	6.17872e-12
TC01001875.hg.1	NA	NA	NA	chr1	+	228155294	228155325	8	Coding	1.14387	1.86892e-13	6.17872e-12
TC01002068.hg.1	NA	NA	NA	chr1	-	668510	668541	8	Coding	1.14387	1.86892e-13	6.17872e-12
TC01002070.hg.1	NA	NA	NA	chr1	-	671916	671947	8	Coding	1.14387	1.86892e-13	6.17872e-12
TC01003864.hg.1	NA	NA	NA	chr1	-	222650412	222650443	8	Coding	1.14387	1.86892e-13	6.17872e-12
TC07000363.hg.1	NA	NA	NA	chr7	+	63204436	63204467	8	Coding	1.14387	1.86892e-13	6.17872e-12
TC07001426.hg.1	NA	NA	NA	chr7	-	56900600	56900631	8	Coding	1.14387	1.86892e-13	6.17872e-12
TC0X000127.hg.1	NA	NA	NA	chrX	+	26766146	26766469	30	Coding	-0.699122	1.93925e-13	6.39802e-12
TC11001718.hg.1	NA	NA	NA	chr11	-	46277906	46296098	30	Coding	0.605797	1.9475e-13	6.42195e-12
TC17001741.hg.1	NA	NA	NA	chr17	-	56754935	56755098	30	Coding	-0.491858	1.95199e-13	6.43345e-12
TC0X000903.hg.1	SH3KBP1	SH3 domain containing kinase binding protein 1	30011	chrX	-	19552083	19905744	386	Coding	0.355192	1.95751e-13	6.44832e-12
TC02002487.hg.1	COBLL1	cordon-bleu WH2 repeat protein like 1	22837	chr2	-	165510134	165700189	551	Coding	0.373435	1.97325e-13	6.49682e-12
TC08002108.hg.1	NA	NA	NA	chr8	+	132320762	132323052	30	NonCoding	1.08568	1.98947e-13	6.54685e-12
TC14000055.hg.1	APEX1	apurinic/apyrimidinic endodeoxyribonuclease 1	328	chr14	+	20923290	20925933	141	Coding	-0.667242	2.06258e-13	6.77881e-12
TC12002757.hg.1	NA	NA	NA	chr12	-	10485460	10490891	30	NonCoding	0.997353	2.06313e-13	6.77881e-12
TC16000571.hg.1	WWP2	WW domain containing E3 ubiquitin protein ligase 2	11060	chr16	+	69796209	69975644	339	Coding	0.681021	2.06851e-13	6.79302e-12
TC01000440.hg.1	ZNF362	zinc finger protein 362	149076	chr1	+	33722146	33766320	195	Coding	-0.366372	2.08201e-13	6.83385e-12
TC6_cox_hap2000238.hg.1	RPP21	ribonuclease P/MRP subunit p21	79897	chr6	+	1824916	1826671	102	Coding	-0.32905	2.08552e-13	6.84186e-12
TC01005195.hg.1	NA	NA	NA	chr1	-	684693	689194	30	NonCoding	1.17153	2.0954e-13	6.87076e-12
TC16000363.hg.1	ORAI3	ORAI calcium release-activated calcium modulator 3	93129	chr16	+	30960387	30966259	80	Coding	-0.541088	2.09985e-13	6.88181e-12
TC06003667.hg.1	ADGRF5	adhesion G protein-coupled receptor F5	221395	chr6	-	46826455	46826795	30	NonCoding	1.98133	2.12962e-13	6.97226e-12
TC01002316.hg.1	DDOST	dolichyl-diphosphooligosaccharide--protein glycosyltransferase non-catalytic subunit	1650	chr1	-	20969150	20988037	225	Coding	-0.401552	2.145e-13	7.01901e-12
TC01004102.hg.1	LOC100132287	uncharacterized LOC100132287	100132287	chr1	+	323892	328581	30	NonCoding	0.700729	2.17323e-13	7.10776e-12
TC01003608.hg.1	RGS16	regulator of G protein signaling 16	6004	chr1	-	182567758	182573548	79	Coding	0.450996	2.18931e-13	7.15671e-12
TC02002577.hg.1	SESTD1	SEC14 and spectrin domain containing 1	91404	chr2	-	179966419	180129517	311	Coding	0.631083	2.20693e-13	7.20693e-12
TC02001911.hg.1	PELI1	pellino E3 ubiquitin protein ligase 1	57162	chr2	-	64319786	64371605	170	Coding	0.541474	2.23306e-13	7.28856e-12
TC01002954.hg.1	SORT1	sortilin 1	6272	chr1	-	109852188	109940573	325	Coding	0.636661	2.25932e-13	7.37051e-12
TC16000328.hg.1	MAZ	MYC associated zinc finger protein	4150	chr16	+	29817427	29822877	180	Coding	-0.465109	2.26101e-13	7.37227e-12
TC16000934.hg.1	CRYM	crystallin mu	1428	chr16	-	21250195	21314404	148	Coding	0.459106	2.28061e-13	7.4324e-12
TC15001260.hg.1	PLA2G4F	phospholipase A2 group IVF	255189	chr15	-	42433332	42448839	290	Coding	0.991252	2.30935e-13	7.52223e-12
TC10000010.hg.1	WDR37	WD repeat domain 37	22884	chr10	+	1094997	1178237	252	Coding	0.334665	2.31615e-13	7.54056e-12
TC09000410.hg.1	NA	NA	NA	chr9	+	90989184	90989274	30	Coding	-0.373569	2.32676e-13	7.57123e-12
TC15001161.hg.1	MTMR10	myotubularin related protein 10	54893	chr15	-	31231144	31283807	280	Coding	0.533274	2.3342e-13	7.59019e-12
TC02000230.hg.1	CRIM1	cysteine rich transmembrane BMP regulator 1	51232	chr2	+	36583069	36778278	296	Coding	-0.447868	2.33495e-13	7.59019e-12
TC03001525.hg.1	PRICKLE2	prickle planar cell polarity protein 2	166336	chr3	-	64079526	64253655	120	Coding	-0.535148	2.35506e-13	7.65169e-12
TC08000200.hg.1	BNIP3L	BCL2 interacting protein 3 like	665	chr8	+	26240414	26363152	221	Coding	0.467339	2.37114e-13	7.70003e-12
TC01001829.hg.1	MIA3	MIA SH3 domain ER export factor 3	375056	chr1	+	222791428	222856105	468	Coding	0.435965	2.37301e-13	7.70219e-12
TC08001833.hg.1	BMP1	bone morphogenetic protein 1	649	chr8	+	22022653	22069840	210	NonCoding	-0.501959	2.37459e-13	7.70341e-12
TC06000590.hg.1	GNMT	glycine N-methyltransferase	27232	chr6	+	42928496	42931618	60	Coding	0.46451	2.40364e-13	7.7937e-12
TC20000657.hg.1	RRBP1	ribosome binding protein 1	6238	chr20	-	17594323	17662940	414	Coding	0.437477	2.40548e-13	7.79573e-12
TC17000436.hg.1	ZNHIT3	zinc finger HIT-type containing 3	9326	chr17	+	34842473	34855154	68	Coding	-0.506446	2.40726e-13	7.79756e-12
TC12002089.hg.1	RILPL2	Rab interacting lysosomal protein like 2	196383	chr12	-	123899936	123921264	50	Coding	0.865906	2.4217e-13	7.84038e-12
TC08002335.hg.1	PLAG1	PLAG1 zinc finger	5324	chr8	-	57080865	57092095	30	NonCoding	-1.25024	2.4638e-13	7.97264e-12
TC04001268.hg.1	SULT1E1	sulfotransferase family 1E member 1	6783	chr4	-	70676498	70725870	150	Coding	-0.536749	2.46732e-13	7.97998e-12
TC19002531.hg.1	NAPA	NSF attachment protein alpha	8775	chr19	-	47990891	48018515	150	NonCoding	0.766583	2.49766e-13	8.07405e-12
TC19001594.hg.1	SMG9	SMG9, nonsense mediated mRNA decay factor	56006	chr19	-	44235301	44259142	170	Coding	-0.420018	2.49942e-13	8.07567e-12
TC11000750.hg.1	NA	NA	NA	chr11	+	71815120	71815216	30	Coding	-1.01954	2.51563e-13	8.12393e-12
TC17001410.hg.1	HNF1B	HNF1 homeobox B	6928	chr17	-	36046434	36105237	199	Coding	0.638649	2.53737e-13	8.19002e-12
TC06000844.hg.1	PRDM1	PR/SET domain 1	639	chr6	+	106534195	106557814	221	Coding	0.807502	2.5899e-13	8.35114e-12
TC09000565.hg.1	HSDL2	hydroxysteroid dehydrogenase like 2	84263	chr9	+	115142189	115234690	189	Coding	0.667747	2.60282e-13	8.3886e-12
TC17000373.hg.1	RHOT1	ras homolog family member T1	55288	chr17	+	30469473	30552789	292	Coding	0.573456	2.61268e-13	8.4119e-12
TC06002723.hg.1	NA	NA	NA	chr6	+	32121776	32136062	183	NonCoding	-0.327109	2.64811e-13	8.51316e-12
TC02003086.hg.1	NA	NA	NA	chr2	+	19296231	19299842	30	NonCoding	-1.68899	2.6645e-13	8.56155e-12
TC19001606.hg.1	ZNF229	zinc finger protein 229	7772	chr19	-	44930426	44952766	110	Coding	-0.324643	2.67499e-13	8.58663e-12
TC01002450.hg.1	SNRNP40	small nuclear ribonucleoprotein U5 subunit 40	9410	chr1	-	31732415	31769662	208	Coding	-0.359003	2.73475e-13	8.77406e-12
TC02000466.hg.1	HK2	hexokinase 2	3099	chr2	+	75059782	75120486	280	Coding	0.690274	2.83602e-13	9.08988e-12
TC16000520.hg.1	CMTM3	CKLF like MARVEL transmembrane domain containing 3	123920	chr16	+	66637935	66647795	149	Coding	-0.462605	2.84475e-13	9.1133e-12
TC03002861.hg.1	PLCD1	phospholipase C delta 1	5333	chr3	-	38048987	38066278	140	NonCoding	-0.459609	2.86582e-13	9.17622e-12
TC07000971.hg.1	NA	NA	NA	chr7	+	148638580	148638658	30	Coding	-1.2374	2.92866e-13	9.36805e-12
TC04001702.hg.1	ANP32C	acidic nuclear phosphoprotein 32 family member C	23520	chr4	-	165118159	165118863	30	Coding	-0.38706	2.94886e-13	9.42796e-12
TC10001631.hg.1	CALHM2	calcium homeostasis modulator family member 2	51063	chr10	-	105206543	105212660	187	Coding	-0.421344	2.95492e-13	9.44264e-12
TC12001220.hg.1	NA	NA	NA	chr12	-	10485460	10490891	30	Coding	0.867671	2.96345e-13	9.46517e-12
TC11002109.hg.1	NA	NA	NA	chr11	-	75946869	75946940	30	Coding	-1.18993	3.09491e-13	9.87519e-12
TC12000822.hg.1	TCP11L2	t-complex 11 like 2	255394	chr12	+	106696581	106740793	170	Coding	0.91865	3.11743e-13	9.9322e-12
TC04001759.hg.1	NA	NA	NA	chr4	-	176379440	176387848	30	Coding	0.674708	3.15727e-13	1.00541e-11
TC08001638.hg.1	FAM49B	family with sequence similarity 49 member B	51571	chr8	-	130853716	131029375	434	Coding	-0.368802	3.16336e-13	1.00685e-11
TC11003355.hg.1	NA	NA	NA	chr11	-	115624966	115631345	130	NonCoding	-0.33003	3.27162e-13	1.03976e-11
TC14000080.hg.1	RNASE7	ribonuclease A family member 7	84659	chr14	+	21510385	21512393	95	Coding	1.56646	3.29207e-13	1.04574e-11
TC14000628.hg.1	EML1	echinoderm microtubule associated protein like 1	2009	chr14	+	100204069	100408397	315	Coding	-0.574727	3.36824e-13	1.06917e-11
TC09001012.hg.1	AQP3	aquaporin 3 (Gill blood group)	360	chr9	-	33441152	33447631	199	Coding	0.359954	3.36917e-13	1.06917e-11
TC06004123.hg.1	HLA-DRB1	major histocompatibility complex, class II, DR beta 1	3123	chr6	-	32546546	32578053	123	Coding	0.581863	3.48062e-13	1.10399e-11
TC01002691.hg.1	PARS2	prolyl-tRNA synthetase 2, mitochondrial	25973	chr1	-	55222571	55230226	32	Coding	-0.381271	3.51834e-13	1.11541e-11
TC18000129.hg.1	TTR	transthyretin	7276	chr18	+	29171689	29178986	98	Coding	-1.44578	3.62455e-13	1.14794e-11
TC05001078.hg.1	NA	NA	NA	chr5	+	180614701	180614782	30	Coding	-0.920756	3.63975e-13	1.15048e-11
TC06001476.hg.1	NA	NA	NA	chr6	-	28911399	28911480	30	Coding	-0.920756	3.63975e-13	1.15048e-11
TC14000060.hg.1	NA	NA	NA	chr14	+	21078291	21078372	30	Coding	-0.920756	3.63975e-13	1.15048e-11
TC16000244.hg.1	NA	NA	NA	chr16	+	22308461	22308542	30	Coding	-0.920756	3.63975e-13	1.15048e-11
TC11000548.hg.1	SCGB2A1	secretoglobin family 2A member 1	4246	chr11	+	61976140	61981411	30	Coding	1.40957	3.65137e-13	1.15358e-11
TC01005193.hg.1	NA	NA	NA	chr1	-	664669	679736	175	NonCoding	0.662468	3.68446e-13	1.16347e-11
TC14000907.hg.1	NA	NA	NA	chr14	-	21463996	21467322	40	Coding	-0.422	3.69017e-13	1.16469e-11
TC08001232.hg.1	SDR16C5	short chain dehydrogenase/reductase family 16C member 5	195814	chr8	-	57212207	57233335	164	Coding	0.548136	3.79729e-13	1.19791e-11
TC01001046.hg.1	HIST2H2BA	histone cluster 2 H2B family member a (pseudogene)	337875	chr1	+	120906028	120915073	30	Coding	-0.323867	3.8114e-13	1.20177e-11
TC07000266.hg.1	STK17A	serine/threonine kinase 17a	9263	chr7	+	43622357	43666978	132	Coding	0.376148	3.8864e-13	1.22482e-11
TC02002535.hg.1	SP3	Sp3 transcription factor	6670	chr2	-	174771187	174830430	190	Coding	-0.33987	3.95006e-13	1.24366e-11
TC04000704.hg.1	LOC101927636	uncharacterized LOC101927636	101927636	chr4	+	144833484	144903607	110	Coding	0.569956	3.96383e-13	1.24738e-11
TC19000583.hg.1	CEACAM5	carcinoembryonic antigen related cell adhesion molecule 5	1048	chr19	+	42212504	42234437	216	Coding	1.38719	4.02468e-13	1.26466e-11
TC03001502.hg.1	FAM3D	family with sequence similarity 3 member D	131177	chr3	-	58619670	58652575	140	Coding	0.382194	4.03418e-13	1.26672e-11
TC07000285.hg.1	NA	NA	NA	chr7	+	45847142	45847172	7	Coding	1.1276	4.05437e-13	1.27088e-11
TC07001384.hg.1	NA	NA	NA	chr7	-	51460346	51460376	7	Coding	1.1276	4.05437e-13	1.27088e-11
TC07001404.hg.1	NA	NA	NA	chr7	-	55815672	55815702	7	Coding	1.1276	4.05437e-13	1.27088e-11
TC18000318.hg.1	PPP4R1	protein phosphatase 4 regulatory subunit 1	9989	chr18	-	9546789	9614600	257	Coding	0.824381	4.06951e-13	1.275e-11
TC01002206.hg.1	NA	NA	NA	chr1	-	11969865	11969984	30	Coding	-0.53054	4.16581e-13	1.30424e-11
TC17001895.hg.1	RNF157	ring finger protein 157	114804	chr17	-	74138534	74236390	240	Coding	-0.392891	4.16691e-13	1.30424e-11
TC21001061.hg.1	DOP1B	DOP1 leucine zipper like protein B	9980	chr21	+	37529080	37666572	450	Coding	0.626289	4.21391e-13	1.31831e-11
TC04000377.hg.1	HTN1	histatin 1	3346	chr4	+	70916119	70924562	105	Coding	0.330783	4.24893e-13	1.32862e-11
TC17001425.hg.1	NA	NA	NA	chr17	-	36606675	36608643	40	Coding	-0.820594	4.26314e-13	1.33176e-11
TC0X002337.hg.1	ACSL4	acyl-CoA synthetase long chain family member 4	2182	chrX	-	108872579	108976632	296	Coding	0.840864	4.28019e-13	1.33578e-11
TC0X000097.hg.1	CNKSR2	connector enhancer of kinase suppressor of Ras 2	22866	chrX	+	21392536	21672813	282	Coding	-0.572964	4.2847e-13	1.33654e-11
TC08000588.hg.1	PTDSS1	phosphatidylserine synthase 1	9791	chr8	+	97273943	97349223	240	Coding	-0.585657	4.31364e-13	1.34491e-11
TC20000125.hg.1	SEC23B	Sec23 homolog B, coat complex II component	10483	chr20	+	18488137	18542059	343	Coding	0.485234	4.39828e-13	1.37063e-11
TC01000462.hg.1	AGO4	argonaute 4, RISC catalytic component	192670	chr1	+	36273773	36323491	260	Coding	0.5736	4.40841e-13	1.37312e-11
TC04001419.hg.1	H2AFZ	H2A histone family member Z	3015	chr4	-	100869243	100871547	136	Coding	-0.521058	4.42322e-13	1.37707e-11
TC04001657.hg.1	SFRP2	secreted frizzled related protein 2	6423	chr4	-	154701742	154710272	50	Coding	-1.06002	4.42599e-13	1.37726e-11
TC0X001292.hg.1	NA	NA	NA	chrX	-	114360879	114361007	30	Coding	-0.382661	4.43347e-13	1.37825e-11
TC07001415.hg.1	NA	NA	NA	chr7	-	56446146	56446175	6	Coding	1.17677	4.46363e-13	1.38695e-11
TC05002693.hg.1	NA	NA	NA	chr5	+	150400124	150408543	50	NonCoding	1.17853	4.5359e-13	1.40872e-11
TC09001495.hg.1	ZNF883	zinc finger protein 883	169834	chr9	-	115759400	115774507	70	Coding	-0.526471	4.53865e-13	1.40889e-11
TC12000182.hg.1	NA	NA	NA	chr12	+	13043716	13070871	110	Coding	0.762251	4.58726e-13	1.42329e-11
TC11002453.hg.1	NA	NA	NA	chr11	-	130434325	130628495	30	Coding	1.10961	4.60369e-13	1.4277e-11
TC20000061.hg.1	NA	NA	NA	chr20	+	5870701	5870858	30	Coding	-0.612224	4.6876e-13	1.45091e-11
TC01003264.hg.1	S100A6	S100 calcium binding protein A6	6277	chr1	-	153507075	153508720	95	Coding	-0.365735	4.7106e-13	1.45722e-11
TC14000061.hg.1	NA	NA	NA	chr14	+	21093529	21093610	30	Coding	-1.01904	4.71253e-13	1.45722e-11
TC12001118.hg.1	NA	NA	NA	chr12	-	4357931	4385350	30	Coding	-0.483935	4.72451e-13	1.46022e-11
TC05002590.hg.1	NA	NA	NA	chr5	+	119015892	119016527	30	NonCoding	-0.365685	4.74483e-13	1.46579e-11
TC15000930.hg.1	MCTP2	multiple C2 and transmembrane domain containing 2	55784	chr15	+	94774767	95027181	414	Coding	0.444815	4.85968e-13	1.49767e-11
TC19000978.hg.1	NA	NA	NA	chr19	-	205025	205055	7	Coding	1.01178	4.87171e-13	1.50065e-11
TC04000460.hg.1	GPAT3	glycerol-3-phosphate acyltransferase 3	84803	chr4	+	84457067	84527028	230	Coding	0.383945	5.13326e-13	1.5797e-11
TC01005785.hg.1	LOC728989	phosphodiesterase 4D interacting protein pseudogene	728989	chr1	-	146490895	146514599	60	NonCoding	0.377695	5.23527e-13	1.61032e-11
TC15002160.hg.1	RAD51	RAD51 recombinase	5888	chr15	+	40993330	41011025	40	NonCoding	-0.407709	5.25707e-13	1.61625e-11
TC04000413.hg.1	EPGN	epithelial mitogen	255324	chr4	+	75174190	75181024	115	Coding	-0.948214	5.26271e-13	1.6172e-11
TC22000699.hg.1	RBFOX2	RNA binding fox-1 homolog 2	23543	chr22	-	36134783	36424585	301	Coding	-0.472169	5.33649e-13	1.63909e-11
TC20001267.hg.1	ZFAS1	ZNFX1 antisense RNA 1	441951	chr20	+	47894715	47905797	100	NonCoding	-0.748996	5.34626e-13	1.6413e-11
TC19001006.hg.1	ADAMTSL5	ADAMTS like 5	339366	chr19	-	1505017	1513188	180	Coding	-0.368345	5.36704e-13	1.64688e-11
TC12001251.hg.1	LRP6	LDL receptor related protein 6	4040	chr12	-	12268959	12419811	290	Coding	0.760549	5.3696e-13	1.64688e-11
TC06000015.hg.1	NA	NA	NA	chr6	+	2341684	2341950	30	Coding	-0.41933	5.37213e-13	1.64688e-11
TC20000239.hg.1	ITCH	itchy E3 ubiquitin protein ligase	83737	chr20	+	32951041	33099198	320	Coding	0.64274	5.42562e-13	1.66248e-11
TC13000741.hg.1	KCTD12	potassium channel tetramerization domain containing 12	115207	chr13	-	77454304	77460540	70	Coding	0.653322	5.44944e-13	1.66898e-11
TC03000986.hg.1	YEATS2	YEATS domain containing 2	55689	chr3	+	183415606	183530413	430	Coding	0.57894	5.49851e-13	1.68321e-11
TC06000516.hg.1	RPL10A	ribosomal protein L10a	4736	chr6	+	35436178	35438562	121	Coding	-0.505761	5.56392e-13	1.70242e-11
TC03002396.hg.1	NA	NA	NA	chr3	+	75263634	75264910	40	NonCoding	-0.484362	5.63124e-13	1.72055e-11
TC04001220.hg.1	PPAT	phosphoribosyl pyrophosphate amidotransferase	5471	chr4	-	57259528	57301802	180	Coding	-0.356268	5.7102e-13	1.74301e-11
TC12000925.hg.1	RFC5	replication factor C subunit 5	5985	chr12	+	118454506	118470935	215	Coding	-0.402159	5.71722e-13	1.74432e-11
TC05002411.hg.1	LOC101928858	uncharacterized LOC101928858	101928858	chr5	+	66915619	67107273	110	NonCoding	0.705239	5.82145e-13	1.77443e-11
TC10002728.hg.1	SFTPA2	surfactant protein A2	729238	chr10	-	81319171	81320163	29	NonCoding	0.971538	5.85186e-13	1.78286e-11
TC09000797.hg.1	LCN1	lipocalin 1	3933	chr9	+	138413284	138418386	63	Coding	0.903966	5.90688e-13	1.79876e-11
TC03000661.hg.1	PLXNA1	plexin A1	5361	chr3	+	126707437	126756235	375	Coding	0.58906	6.00614e-13	1.82812e-11
TC10000967.hg.1	IDI1	isopentenyl-diphosphate delta isomerase 1	3422	chr10	-	1085848	1102644	180	Coding	0.481291	6.07274e-13	1.84749e-11
TC14000319.hg.1	SAMD4A	sterile alpha motif domain containing 4A	23034	chr14	+	55033815	55260033	270	Coding	-0.494152	6.07555e-13	1.84749e-11
TC11002205.hg.1	SESN3	sestrin 3	143686	chr11	-	94898704	94965705	200	Coding	-0.665999	6.14218e-13	1.86687e-11
TC17000918.hg.1	RNF213	ring finger protein 213	57674	chr17	+	78234660	78372581	788	Coding	0.408041	6.21287e-13	1.88746e-11
TC04002294.hg.1	FNIP2	folliculin interacting protein 2	57600	chr4	+	159727246	159789738	130	NonCoding	1.28513	6.32986e-13	1.92118e-11
TC05000537.hg.1	NA	NA	NA	chr5	+	112829532	112829657	30	Coding	-0.507627	6.44331e-13	1.95376e-11
TC01002598.hg.1	NA	NA	NA	chr1	-	45196727	45196842	30	Coding	-0.354561	6.45356e-13	1.95594e-11
TC12001509.hg.1	GALNT6	polypeptide N-acetylgalactosaminyltransferase 6	11226	chr12	-	51745682	51785436	220	Coding	-0.422542	6.50109e-13	1.96941e-11
TC22000514.hg.1	NA	NA	NA	chr22	-	20366206	20368028	60	Coding	0.641724	6.50751e-13	1.97043e-11
TC16001933.hg.1	ATP6V0D1	ATPase H+ transporting V0 subunit d1	9114	chr16	-	67472406	67472900	22	NonCoding	1.02678	6.53189e-13	1.97688e-11
TC16000548.hg.1	NUTF2	nuclear transport factor 2	10204	chr16	+	67880635	67906470	100	Coding	-0.491308	6.63633e-13	2.00659e-11
TC09000517.hg.1	ZNF189	zinc finger protein 189	7743	chr9	+	104161155	104172942	110	Coding	-0.337652	6.73035e-13	2.03214e-11
TC11002110.hg.1	THAP12	THAP domain containing 12	5612	chr11	-	76061000	76091986	120	Coding	-0.392927	6.76183e-13	2.04068e-11
TC08002309.hg.1	RNF170	ring finger protein 170	81790	chr8	-	42708438	42751866	70	NonCoding	-0.527443	6.80522e-13	2.05185e-11
TC14001806.hg.1	FOXN3-AS1	FOXN3 antisense RNA 1	400236	chr14	+	89883698	89886137	30	NonCoding	-0.560753	6.94296e-13	2.09239e-11
TC05001406.hg.1	ADAMTS6	ADAM metallopeptidase with thrombospondin type 1 motif 6	11174	chr5	-	64444563	64777747	390	Coding	-0.548618	6.96536e-13	2.09717e-11
TC01004601.hg.1	KIAA1324	KIAA1324	57535	chr1	+	109740231	109742707	32	NonCoding	0.669354	7.07639e-13	2.1296e-11
TC01004721.hg.1	NA	NA	NA	chr1	+	149065284	149067756	50	NonCoding	0.341826	7.08552e-13	2.13135e-11
TC11002424.hg.1	PUS3	pseudouridine synthase 3	83480	chr11	-	125763380	125773116	40	Coding	-0.492086	7.33031e-13	2.20394e-11
TC19001586.hg.1	LYPD3	LY6/PLAUR domain containing 3	27076	chr19	-	43964946	43969831	100	Coding	-0.528869	7.40755e-13	2.22612e-11
TC01004322.hg.1	NA	NA	NA	chr1	+	38512986	38584697	62	NonCoding	-0.35158	7.47649e-13	2.24578e-11
TC19001388.hg.1	ANKRD27	ankyrin repeat domain 27	84079	chr19	-	33087907	33166102	340	Coding	0.586603	7.48559e-13	2.24747e-11
TC12000189.hg.1	EMP1	epithelial membrane protein 1	2012	chr12	+	13349602	13369708	165	Coding	1.0323	7.52465e-13	2.25813e-11
TC08000629.hg.1	GRHL2	grainyhead like transcription factor 2	79977	chr8	+	102504660	102681954	244	Coding	-0.862268	7.53177e-13	2.25921e-11
TC17000189.hg.1	NA	NA	NA	chr17	+	16342289	16373962	320	Coding	-0.33354	7.58521e-13	2.27418e-11
TC01000357.hg.1	NA	NA	NA	chr1	+	27533766	27533868	30	Coding	-0.671272	7.66631e-13	2.29742e-11
TC17000712.hg.1	LPO	lactoperoxidase	4025	chr17	+	56315787	56345879	210	Coding	0.327482	7.7924e-13	2.33411e-11
TC04001202.hg.1	NA	NA	NA	chr4	-	54969747	54969823	21	Coding	-0.5732	7.83965e-13	2.34717e-11
TC02002218.hg.1	IL1A	interleukin 1 alpha	3552	chr2	-	113531492	113542971	80	Coding	1.41036	7.94423e-13	2.37626e-11
TC10001626.hg.1	NT5C2	5'-nucleotidase, cytosolic II	22978	chr10	-	104845940	104953063	420	Coding	0.552852	7.95995e-13	2.37985e-11
TC11002268.hg.1	KDELC2	KDEL motif containing 2	143888	chr11	-	108342832	108369159	150	Coding	-0.4294	7.97037e-13	2.38186e-11
TC02004094.hg.1	APOB	apolipoprotein B	338	chr2	-	21230264	21230574	30	NonCoding	-2.42218	8.02316e-13	2.39651e-11
TC17000891.hg.1	NA	NA	NA	chr17	+	75916180	75916340	30	Coding	-0.439165	8.03835e-13	2.39993e-11
TC06000266.hg.1	HIST1H4J	histone cluster 1 H4 family member j	8363	chr6	+	27791884	27792258	30	Coding	-0.424694	8.05008e-13	2.40231e-11
TC0X002168.hg.1	NA	NA	NA	chrX	-	102778694	102792880	100	NonCoding	-0.411998	8.07597e-13	2.40892e-11
TC06000041.hg.1	NA	NA	NA	chr6	+	4428197	4428315	30	Coding	-0.533006	8.12761e-13	2.42173e-11
TC17000775.hg.1	SNORD104	small nucleolar RNA, C/D box 104	692227	chr17	+	62223438	62223517	30	Coding	-1.64381	8.13903e-13	2.42322e-11
TC20000599.hg.1	GPCPD1	glycerophosphocholine phosphodiesterase 1	56261	chr20	-	5525080	5591672	290	Coding	0.77638	8.15789e-13	2.4277e-11
TC06001896.hg.1	HMGN3	high mobility group nucleosomal binding domain 3	9324	chr6	-	79910962	79944455	106	Coding	-0.754654	8.20936e-13	2.44188e-11
TC05000810.hg.1	SPINK7	serine peptidase inhibitor, Kazal type 7 (putative)	84651	chr5	+	147691982	147695485	97	Coding	1.07515	8.25574e-13	2.45304e-11
TC17001529.hg.1	STAT5B	signal transducer and activator of transcription 5B	6777	chr17	-	40351186	40428725	290	Coding	0.418179	8.25834e-13	2.45304e-11
TC17000297.hg.1	MAP2K3	mitogen-activated protein kinase kinase 3	5606	chr17	+	21187968	21218552	256	Coding	0.382289	8.38316e-13	2.48781e-11
TC01000980.hg.1	INKA2-AS1	INKA2 antisense RNA 1	100506343	chr1	+	112282463	112290420	30	Coding	-0.523688	8.72026e-13	2.58665e-11
TC10000319.hg.1	NA	NA	NA	chr10	+	48952569	48980342	70	Coding	-0.523696	8.74554e-13	2.59294e-11
TC20000261.hg.1	NA	NA	NA	chr20	+	34475581	34475723	30	Coding	-0.462749	8.77978e-13	2.60189e-11
TC11003415.hg.1	NA	NA	NA	chr11	-	130434325	130628495	30	NonCoding	1.1954	8.82049e-13	2.61275e-11
TC09000690.hg.1	CERCAM	cerebral endothelial cell adhesion molecule	51148	chr9	+	131174030	131199630	350	Coding	-0.402996	8.91086e-13	2.6383e-11
TC06000427.hg.1	ITPR3	inositol 1,4,5-trisphosphate receptor type 3	3710	chr6	+	33588522	33664351	610	Coding	0.876899	8.93683e-13	2.64477e-11
TC06001217.hg.1	SERPINB1	serpin family B member 1	1992	chr6	-	2832566	2842240	180	Coding	0.699561	8.94131e-13	2.64487e-11
TC17002055.hg.1	MYOCD	myocardin	93649	chr17	+	12667659	12670651	30	NonCoding	-0.657427	9.10643e-13	2.69247e-11
TC05000287.hg.1	LOC101928858	uncharacterized LOC101928858	101928858	chr5	+	66675206	67101066	130	Coding	0.505954	9.1132e-13	2.69323e-11
TC6_qbl_hap6000168.hg.1	ZBTB12	zinc finger and BTB domain containing 12	221527	chr6	-	3161176	3163563	14	Coding	-0.478742	9.18231e-13	2.71115e-11
TC12003055.hg.1	ALDH1L2	aldehyde dehydrogenase 1 family member L2	160428	chr12	-	105413562	105478341	230	NonCoding	0.512701	9.26344e-13	2.73385e-11
TC16000558.hg.1	CDH3	cadherin 3	1001	chr16	+	68678151	68732971	210	Coding	-0.322166	9.42299e-13	2.77965e-11
TC15002563.hg.1	RORA	RAR related orphan receptor A	6095	chr15	-	60780483	60783123	30	NonCoding	0.996816	9.4544e-13	2.78763e-11
TC15001761.hg.1	HOMER2	homer scaffold protein 2	9455	chr15	-	83517729	83621480	101	Coding	0.5321	9.55433e-13	2.8158e-11
TC20000076.hg.1	PLCB4	phospholipase C beta 4	5332	chr20	+	9049410	9461889	481	Coding	0.698866	9.70447e-13	2.85742e-11
TC10000081.hg.1	CELF2	CUGBP Elav-like family member 2	10659	chr10	+	11047259	11378672	280	Coding	1.02133	9.73673e-13	2.8656e-11
TC01003328.hg.1	ARHGEF2	Rho/Rac guanine nucleotide exchange factor 2	9181	chr1	-	155916630	155976861	554	Coding	0.53452	1.00504e-12	2.95521e-11
TC12003123.hg.1	MSI1	musashi RNA binding protein 1	4440	chr12	-	120791101	120805881	70	NonCoding	-0.859983	1.01508e-12	2.98335e-11
TC04000454.hg.1	ENOPH1	enolase-phosphatase 1	58478	chr4	+	83351715	83382244	93	Coding	-0.37557	1.02115e-12	2.99983e-11
[truncated: 4,199 more rows]
