# Supplementary material for: Amniotic fluid cell-free transcriptome: a glimpse into fetal development and placental cellular dynamics during normal pregnancy
Source: BMC Med Genomics. 2020 Feb 12;13:25. doi: 10.1186/s12920-020-0690-5 (PMC7017452; doi:10.1186/s12920-020-0690-5)
Supplement: Supplementary file 8 — Additional file 8: Table S2. Genes differentially expressed with gestational age during midtrimester. Columns are the same as in Table S1, except that the comparison is between late (21.1–24.0 weeks) versus early (16.4–21.0 weeks) midtrimester gestation [file 12920_2020_690_MOESM8_ESM.xls]

## Sheet: AF_TNLMidtrimSIV98_after21-befo
ID	SYMBOL	Name	ENTREZ	Chromosome	strand	start	stop	total_probes	locus.type	logFC	P.Value	adj.P.Val
TC18000129.hg.1	TTR	transthyretin	7276	chr18	+	29171689	29178986	98	Coding	-1.92557	1.73646e-14	1.11257e-09
TC02004094.hg.1	APOB	apolipoprotein B	338	chr2	-	21230264	21230574	30	NonCoding	-3.11385	1.02482e-12	3.28308e-08
TC07002495.hg.1	MUC17	mucin 17, cell surface associated	140453	chr7	+	100677704	100680561	30	NonCoding	-3.08035	9.70522e-12	2.07274e-07
TC01006272.hg.1	GIPC2	GIPC PDZ domain containing family member 2	54810	chr1	+	78511586	78604133	100	Coding	-1.69928	7.1444e-11	9.39194e-07
TC02002835.hg.1	TM4SF20	transmembrane 4 L six family member 20	79853	chr2	-	228226872	228246711	100	Coding	-1.0156	7.32932e-11	9.39194e-07
TC07002496.hg.1	MUC17	mucin 17, cell surface associated	140453	chr7	+	100678736	100679444	30	NonCoding	-3.22976	1.12663e-10	1.20307e-06
TC16002069.hg.1	QPRT	quinolinate phosphoribosyltransferase	23475	chr16	+	29690329	29709325	93	Coding	-0.504659	2.92107e-10	2.67365e-06
TC04001500.hg.1	FABP2	fatty acid binding protein 2	2169	chr4	-	120238405	120243545	90	Coding	-1.79701	3.39274e-10	2.71721e-06
TC05000515.hg.1	MAN2A1	mannosidase alpha class 2A member 1	4124	chr5	+	109025067	109205326	390	Coding	-0.489756	4.6387e-10	3.30229e-06
TC02001246.hg.1	CPS1	carbamoyl-phosphate synthase 1	1373	chr2	+	211342406	211543831	548	Coding	-1.41452	5.28941e-10	3.38898e-06
TC11002742.hg.1	NA	NA	NA	chr11	+	67653917	67673821	60	NonCoding	-0.805814	1.65921e-09	9.42984e-06
TC06001802.hg.1	GSTA2	glutathione S-transferase alpha 2	2939	chr6	-	52614885	52628367	90	Coding	-1.57069	1.88505e-09	9.42984e-06
TC11001506.hg.1	SLC5A12	solute carrier family 5 member 12	159963	chr11	-	26688566	26744974	170	Coding	-1.65649	1.91331e-09	9.42984e-06
TC0X001414.hg.1	MAP7D3	MAP7 domain containing 3	79649	chrX	-	135295379	135338641	290	Coding	-0.798563	2.54023e-09	1.16254e-05
TC02004392.hg.1	FABP1	fatty acid binding protein 1	2168	chr2	-	88422556	88427635	40	NonCoding	-3.58061	3.39694e-09	1.45097e-05
TC01006359.hg.1	DAB1	DAB1, reelin adaptor protein	1600	chr1	-	57460451	58716211	330	Coding	-0.891859	4.10624e-09	1.64432e-05
TC03001833.hg.1	RBP2	retinol binding protein 2	5948	chr3	-	139171726	139199589	88	Coding	-1.23119	5.51792e-09	1.88236e-05
TC07001746.hg.1	SLC26A3	solute carrier family 26 member 3	1811	chr7	-	107405912	107443678	250	Coding	-1.98886	5.54767e-09	1.88236e-05
TC12001163.hg.1	APOBEC1	apolipoprotein B mRNA editing enzyme catalytic subunit 1	339	chr12	-	7801996	7818502	64	Coding	-1.34373	5.58207e-09	1.88236e-05
TC19001042.hg.1	SMIM24	small integral membrane protein 24	284422	chr19	-	3474405	3480540	50	Coding	-1.77301	6.05855e-09	1.94089e-05
TC01005517.hg.1	DAB1	DAB1, reelin adaptor protein	1600	chr1	-	57460452	57462521	30	NonCoding	-1.72475	6.7522e-09	2.0601e-05
TC17002703.hg.1	NA	NA	NA	chr17	-	48834761	48844918	110	NonCoding	-0.580274	7.76559e-09	2.26159e-05
TC02001628.hg.1	APOB	apolipoprotein B	338	chr2	-	21224301	21266945	339	Coding	-1.13598	8.1579e-09	2.27254e-05
TC19001670.hg.1	SULT2A1	sulfotransferase family 2A member 1	6822	chr19	-	48373723	48389654	82	Coding	-1.14696	9.63646e-09	2.57257e-05
TC10001754.hg.1	CLRN3	clarin 3	119467	chr10	-	129676105	129691211	40	Coding	-1.53215	1.20055e-08	2.98963e-05
TC02002069.hg.1	FABP1	fatty acid binding protein 1	2168	chr2	-	88422508	88427650	85	Coding	-1.01031	1.21319e-08	2.98963e-05
TC06001803.hg.1	GSTA1	glutathione S-transferase alpha 1	2938	chr6	-	52656178	52668708	120	Coding	-1.54711	1.31161e-08	3.11244e-05
TC03001719.hg.1	MUC13	mucin 13, cell surface associated	56667	chr3	-	124624289	124672663	224	Coding	-2.49591	1.37717e-08	3.15132e-05
TC11002327.hg.1	APOA4	apolipoprotein A4	337	chr11	-	116691418	116694022	60	Coding	-1.19641	1.44171e-08	3.18523e-05
TC14001926.hg.1	SLC7A7	solute carrier family 7 member 7	9056	chr14	-	23242432	23285101	100	NonCoding	-2.09109	1.57401e-08	3.36161e-05
TC08001593.hg.1	ANXA13	annexin A13	312	chr8	-	124693034	124749647	206	Coding	-1.24467	1.6424e-08	3.37266e-05
TC01001239.hg.1	LCE1D	late cornified envelope 1D	353134	chr1	+	152769217	152771396	37	Coding	1.204	1.68446e-08	3.37266e-05
TC15001837.hg.1	ANPEP	alanyl aminopeptidase, membrane	290	chr15	-	90328120	90358094	230	Coding	-2.305	2.1369e-08	4.14888e-05
TC02001303.hg.1	VIL1	villin 1	7429	chr2	+	219283815	219318018	243	Coding	-1.18311	2.5963e-08	4.78831e-05
TC06000981.hg.1	SMLR1	small leucine rich protein 1	100507203	chr6	+	131148545	131158276	30	Coding	-1.09158	2.67983e-08	4.78831e-05
TC04000386.hg.1	MUC7	mucin 7, secreted	4589	chr4	+	71296209	71348714	100	Coding	1.69914	2.71564e-08	4.78831e-05
TC01001235.hg.1	C1orf68	chromosome 1 open reading frame 68	100129271	chr1	+	152691082	152692946	26	Coding	0.598028	2.76518e-08	4.78831e-05
TC10002971.hg.1	CYP2C19	cytochrome P450 family 2 subfamily C member 19	1557	chr10	+	96522381	96613017	130	Coding	-0.825265	2.84587e-08	4.79836e-05
TC01003800.hg.1	LPGAT1	lysophosphatidylglycerol acyltransferase 1	9926	chr1	-	211916799	212004114	170	Coding	-0.575303	2.95496e-08	4.85455e-05
TC05001310.hg.1	SELENOP	selenoprotein P	6414	chr5	-	42799982	42887494	230	Coding	-1.33556	3.66165e-08	5.73137e-05
TC06000631.hg.1	MEP1A	meprin A subunit alpha	4224	chr6	+	46761094	46807519	188	Coding	-1.29735	3.66759e-08	5.73137e-05
TC13000824.hg.1	SLC15A1	solute carrier family 15 member 1	6564	chr13	-	99336055	99404929	276	Coding	-1.32199	3.88912e-08	5.93286e-05
TC01001237.hg.1	LCE1F	late cornified envelope 1F	353137	chr1	+	152748848	152749445	30	Coding	1.29973	4.55231e-08	6.51941e-05
TC10001726.hg.1	OAT	ornithine aminotransferase	4942	chr10	-	126085872	126107545	259	Coding	-0.722709	4.55419e-08	6.51941e-05
TC11002528.hg.1	NA	NA	NA	chr11	+	3536784	3542040	15	NonCoding	-1.65696	4.57888e-08	6.51941e-05
TC01004747.hg.1	NA	NA	NA	chr1	+	152627953	152629280	24	NonCoding	1.79151	5.2764e-08	7.34922e-05
TC03001997.hg.1	SLC2A2	solute carrier family 2 member 2	6514	chr3	-	170714137	170744768	160	Coding	-1.03664	5.65147e-08	7.70415e-05
TC20000660.hg.1	SNORD17	small nucleolar RNA, C/D box 17	692086	chr20	-	17943353	17943589	30	Coding	0.650021	5.88636e-08	7.85719e-05
TC10000715.hg.1	ABCC2	ATP binding cassette subfamily C member 2	1244	chr10	+	101542463	101611949	390	Coding	-0.558918	6.02494e-08	7.87805e-05
TC0X000177.hg.1	OTC	ornithine carbamoyltransferase	5009	chrX	+	38211736	38280703	190	Coding	-1.17488	6.53069e-08	8.36855e-05
TC01001230.hg.1	NA	NA	NA	chr1	+	152627953	152629280	24	Coding	1.80126	6.77511e-08	8.51153e-05
TC0X000878.hg.1	ACE2	angiotensin I converting enzyme 2	59272	chrX	-	15579156	15620271	290	Coding	-0.82094	7.02087e-08	8.65066e-05
TC07000640.hg.1	MUC17	mucin 17, cell surface associated	140453	chr7	+	100663353	100702140	190	Coding	-0.93795	7.38891e-08	8.93236e-05
TC11000741.hg.1	NA	NA	NA	chr11	+	71422786	71433273	30	Coding	-1.15649	8.14098e-08	9.65927e-05
TC09000985.hg.1	LRRC19	leucine rich repeat containing 19	64922	chr9	-	26993134	27005691	120	Coding	-0.754196	8.35805e-08	9.73652e-05
TC08002453.hg.1	NA	NA	NA	chr8	-	102179033	102181857	30	NonCoding	-0.659888	8.84985e-08	0.000101253
TC19002356.hg.1	OR7C1	olfactory receptor family 7 subfamily C member 1	26664	chr19	-	14910103	14910574	30	NonCoding	-0.887676	9.18002e-08	0.000103188
TC11000699.hg.1	LOC105369360	uncharacterized LOC105369360	105369360	chr11	+	67653948	67673821	60	Coding	-0.589492	9.58272e-08	0.000105858
TC04000516.hg.1	MTTP	microsomal triglyceride transfer protein	4547	chr4	+	100484918	100545156	315	Coding	-0.938187	9.98995e-08	0.00010666
TC14000936.hg.1	SLC7A7	solute carrier family 7 member 7	9056	chr14	-	23242431	23299029	249	Coding	-1.16124	1.03133e-07	0.00010666
TC01003753.hg.1	RAB29	RAB29, member RAS oncogene family	8934	chr1	-	205737114	205744610	170	Coding	-0.82649	1.03795e-07	0.00010666
TC01004748.hg.1	LCE2B	late cornified envelope 2B	26239	chr1	+	152658599	152659877	25	NonCoding	1.16971	1.06007e-07	0.00010666
TC01001231.hg.1	LCE2D	late cornified envelope 2D	353141	chr1	+	152635872	152637135	40	Coding	0.572427	1.07911e-07	0.00010666
TC13000612.hg.1	EPSTI1	epithelial stromal interaction 1	94240	chr13	-	43460524	43566385	162	Coding	-1.10036	1.08207e-07	0.00010666
TC15001829.hg.1	RHCG	Rh family C glycoprotein	51458	chr15	-	89998680	90039844	159	Coding	1.43806	1.23627e-07	0.000119081
TC19000143.hg.1	CCL25	C-C motif chemokine ligand 25	6370	chr19	+	8117646	8127547	90	Coding	-0.794892	1.24525e-07	0.000119081
TC12000778.hg.1	NR1H4	nuclear receptor subfamily 1 group H member 4	9971	chr12	+	100867486	100958191	200	Coding	-0.669844	1.31634e-07	0.000124028
TC0X001375.hg.1	NA	NA	NA	chrX	-	132372685	132372844	30	Coding	0.545369	1.36008e-07	0.000126292
TC11002042.hg.1	NA	NA	NA	chr11	-	71383721	71421627	30	Coding	-0.951241	1.43921e-07	0.00013006
TC05002644.hg.1	NPY6R	neuropeptide Y receptor Y6 (pseudogene)	4888	chr5	+	137136882	137146439	40	NonCoding	-0.474862	1.44125e-07	0.00013006
TC18000686.hg.1	NA	NA	NA	chr18	+	36894251	36907091	24	NonCoding	-1.50053	1.50604e-07	0.000134019
TC01006274.hg.1	LCE2B	late cornified envelope 2B	26239	chr1	+	152658599	152659877	30	Coding	0.939619	1.56994e-07	0.000137791
TC01002246.hg.1	AGMAT	agmatinase	79814	chr1	-	15898194	15911605	90	Coding	-1.12078	1.88437e-07	0.000163154
TC10001345.hg.1	PBLD	phenazine biosynthesis like protein domain containing	64081	chr10	-	70042417	70092684	224	Coding	-1.0066	2.04033e-07	0.000172491
TC01001240.hg.1	LCE1B	late cornified envelope 1B	353132	chr1	+	152784447	152785585	59	Coding	0.721567	2.04606e-07	0.000172491
TC16001291.hg.1	MAF	MAF bZIP transcription factor	4094	chr16	-	79627735	79634622	110	Coding	-1.02048	2.08318e-07	0.000173339
TC19000623.hg.1	IGSF23	immunoglobulin superfamily member 23	147710	chr19	+	45116940	45140081	92	Coding	-0.542843	2.17956e-07	0.000179034
TC03001996.hg.1	NA	NA	NA	chr3	-	170712659	170712822	30	Coding	-1.49757	2.43939e-07	0.000197841
TC12000124.hg.1	NA	NA	NA	chr12	+	8472977	8522151	30	Coding	-1.05252	2.54145e-07	0.000203541
TC12001363.hg.1	DENND5B	DENN domain containing 5B	160518	chr12	-	31535157	31744031	330	Coding	-0.507783	2.60404e-07	0.00020598
TC04000214.hg.1	TBC1D1	TBC1 domain family member 1	23216	chr4	+	37892705	38140796	525	Coding	-0.479921	2.85101e-07	0.000222765
TC14001858.hg.1	NA	NA	NA	chr14	+	101201109	101201535	39	NonCoding	-0.674262	3.26937e-07	0.000249371
TC12000227.hg.1	PDE3A	phosphodiesterase 3A	5139	chr12	+	20522179	20837315	200	Coding	-0.431194	3.51692e-07	0.000264436
TC02000275.hg.1	SLC3A1	solute carrier family 3 member 1	6519	chr2	+	44502597	44548633	258	Coding	-0.423269	3.54942e-07	0.000264436
TC03001241.hg.1	THRB	thyroid hormone receptor beta	7068	chr3	-	24158645	24536773	281	Coding	-0.402995	3.60085e-07	0.000265184
TC12001892.hg.1	PAH	phenylalanine hydroxylase	5053	chr12	-	103230663	103311381	205	Coding	-0.715847	3.65206e-07	0.000265899
TC11001458.hg.1	USH1C	USH1 protein network component harmonin	10083	chr11	-	17515442	17565963	318	Coding	-0.506705	3.91241e-07	0.000281654
TC05000691.hg.1	NPY6R	neuropeptide Y receptor Y6 (pseudogene)	4888	chr5	+	137136882	137146440	30	Coding	-1.01976	4.03976e-07	0.00028759
TC17001330.hg.1	TMIGD1	transmembrane and immunoglobulin domain containing 1	388364	chr17	-	28643366	28661065	80	Coding	-1.3414	4.12662e-07	0.000290546
TC17001383.hg.1	NA	NA	NA	chr17	-	34310327	34329100	168	Coding	-0.456125	4.33006e-07	0.000301556
TC12003220.hg.1	MYO1A	myosin IA	4640	chr12	-	57422301	57444982	405	Coding	-0.825963	4.46413e-07	0.00030755
TC02004093.hg.1	APOB	apolipoprotein B	338	chr2	-	21225293	21225747	30	NonCoding	-0.992543	4.67983e-07	0.000318965
TC12000630.hg.1	TRHDE	thyrotropin releasing hormone degrading enzyme	29953	chr12	+	72666463	73059422	240	Coding	-0.394485	4.78209e-07	0.000318965
TC08000499.hg.1	HNF4G	hepatocyte nuclear factor 4 gamma	3174	chr8	+	76320149	76479078	193	Coding	-0.927973	4.79967e-07	0.000318965
TC19001699.hg.1	HSD17B14	hydroxysteroid 17-beta dehydrogenase 14	51171	chr19	-	49316274	49339934	100	Coding	-0.946544	4.82896e-07	0.000318965
TC03001966.hg.1	SI	sucrase-isomaltase	6476	chr3	-	164696686	164796283	506	Coding	-1.07576	4.89509e-07	0.000320034
TC06002467.hg.1	BPHL	biphenyl hydrolase like	670	chr6	+	3118926	3153432	105	NonCoding	-0.549333	4.95818e-07	0.000320885
TC09000736.hg.1	ASS1	argininosuccinate synthase 1	445	chr9	+	133320094	133376661	275	Coding	-0.816969	5.1654e-07	0.000328901
TC12002823.hg.1	DENND5B	DENN domain containing 5B	160518	chr12	-	31535160	31537109	30	NonCoding	-0.480403	5.18472e-07	0.000328901
TC01006361.hg.1	GBP2	guanylate binding protein 2	2634	chr1	-	89573310	89591799	180	Coding	-0.741558	6.3844e-07	0.000397141
TC01001489.hg.1	FMO1	flavin containing monooxygenase 1	2326	chr1	+	171217633	171255117	183	Coding	-1.07294	6.51212e-07	0.00040119
TC04001263.hg.1	UGT2A3	UDP glucuronosyltransferase family 2 member A3	79799	chr4	-	69794177	69817509	90	Coding	-0.736307	6.69353e-07	0.000408439
TC05002452.hg.1	NA	NA	NA	chr5	+	74244127	74271554	30	NonCoding	-1.58333	6.90932e-07	0.000417629
TC02004095.hg.1	APOB	apolipoprotein B	338	chr2	-	21233036	21233355	30	NonCoding	-0.590325	7.00202e-07	0.000419149
TC0X000494.hg.1	TCEAL7	transcription elongation factor A like 7	56849	chrX	+	102585114	102587254	71	Coding	-0.512246	7.06531e-07	0.000419149
TC12003209.hg.1	BCL2L14	BCL2 like 14	79370	chr12	+	12202798	12363947	228	Coding	-0.326669	8.37859e-07	0.000492499
TC04001267.hg.1	SULT1B1	sulfotransferase family 1B member 1	27284	chr4	-	70592566	70653679	150	Coding	-1.17275	9.15843e-07	0.000530701
TC17000895.hg.1	C17orf99	chromosome 17 open reading frame 99	100141515	chr17	+	76142434	76162364	79	Coding	-0.543408	9.60536e-07	0.000549487
TC16000259.hg.1	CHP2	calcineurin like EF-hand protein 2	63928	chr16	+	23765948	23770272	70	Coding	-0.68354	1.01129e-06	0.000573403
TC17000050.hg.1	TM4SF5	transmembrane 4 L six family member 5	9032	chr17	+	4675187	4686508	59	Coding	-1.72071	1.03547e-06	0.000581959
TC19001371.hg.1	LOC100505851	uncharacterized LOC100505851	100505851	chr19	-	24101883	24140732	40	Coding	0.46422	1.05643e-06	0.000588578
TC10001292.hg.1	A1CF	APOBEC1 complementation factor	29974	chr10	-	52559169	52645435	210	Coding	-0.750198	1.09589e-06	0.000605298
TC09000330.hg.1	GDA	guanine deaminase	9615	chr9	+	74729511	74872109	316	Coding	-0.854574	1.22667e-06	0.000671745
TC17000381.hg.1	SPACA3	sperm acrosome associated 3	124912	chr17	+	31318882	31324895	90	Coding	-0.629281	1.34752e-06	0.000729338
TC10002643.hg.1	A1CF	APOBEC1 complementation factor	29974	chr10	-	52559793	52565728	40	NonCoding	-1.09376	1.35499e-06	0.000729338
TC0X001747.hg.1	HEPH	hephaestin	9843	chrX	+	65486697	65487236	30	NonCoding	-1.24425	1.36599e-06	0.000729338
TC10002972.hg.1	CYP2C18	cytochrome P450 family 2 subfamily C member 18	1562	chr10	+	96442710	96495947	138	Coding	-0.6019	1.37976e-06	0.000730599
TC08002289.hg.1	NA	NA	NA	chr8	-	37455008	37457376	50	NonCoding	-0.651899	1.41725e-06	0.000744301
TC12001271.hg.1	GUCY2C	guanylate cyclase 2C	2984	chr12	-	14765568	14849519	300	Coding	-0.405114	1.43625e-06	0.000748145
TC0X000978.hg.1	MAOB	monoamine oxidase B	4129	chrX	-	43625857	43741721	294	Coding	-0.784343	1.45754e-06	0.000753115
TC01001241.hg.1	LCE1A	late cornified envelope 1A	353131	chr1	+	152798523	152800665	37	Coding	0.623201	1.53263e-06	0.000785577
TC4_ctg9_hap1000005.hg.1	UGT2A3	UDP glucuronosyltransferase family 2 member A3	79799	chr4	-	506428	529760	76	Coding	-0.76541	1.66022e-06	0.00084001
TC09001421.hg.1	ALDOB	aldolase, fructose-bisphosphate B	229	chr9	-	104182842	104198105	200	Coding	-1.59809	1.6654e-06	0.00084001
TC04002580.hg.1	UGT2A3	UDP glucuronosyltransferase family 2 member A3	79799	chr4	-	69794177	69817509	70	NonCoding	-0.805729	1.68627e-06	0.00084001
TC11002891.hg.1	APOC3	apolipoprotein C3	345	chr11	+	116703533	116703783	30	NonCoding	-2.596	1.69127e-06	0.00084001
TC13000513.hg.1	CDX2	caudal type homeobox 2	1045	chr13	-	28535826	28545276	70	Coding	-0.500213	1.7044e-06	0.00084002
TC17002592.hg.1	CCL15-CCL14	CCL15-CCL14 readthrough (NMD candidate)	348249	chr17	-	34310692	34329084	80	NonCoding	-0.572738	1.74214e-06	0.000852068
TC01006273.hg.1	LCE2C	late cornified envelope 2C	353140	chr1	+	152647771	152649050	30	Coding	0.937494	1.849e-06	0.000897477
TC20001451.hg.1	NA	NA	NA	chr20	-	17943353	17943589	30	NonCoding	0.724814	1.88219e-06	0.000906722
TC01004749.hg.1	C1orf68	chromosome 1 open reading frame 68	100129271	chr1	+	152692386	152692801	30	NonCoding	0.717764	1.92954e-06	0.000922592
TC11001758.hg.1	FOLH1	folate hydrolase 1	2346	chr11	-	49168187	49230222	278	Coding	-0.547892	1.97513e-06	0.000937396
TC03003362.hg.1	PHLDB2	pleckstrin homology like domain family B member 2	90102	chr3	+	111578027	111695364	402	Coding	-0.455151	2.05827e-06	0.000968394
TC16000283.hg.1	LCMT1	leucine carboxyl methyltransferase 1	51451	chr16	+	25123047	25189551	140	Coding	-0.535806	2.08505e-06	0.000968394
TC12001274.hg.1	SMCO3	single-pass membrane protein with coiled-coil domains 3	440087	chr12	-	14957584	14967116	59	Coding	-0.928182	2.08579e-06	0.000968394
TC06001050.hg.1	AIG1	androgen induced 1	51390	chr6	+	143380500	143661441	200	Coding	-0.36463	2.12027e-06	0.000977324
TC04002674.hg.1	NA	NA	NA	chr4	-	110967002	110968478	30	NonCoding	-0.759995	2.15969e-06	0.000988383
TC22000254.hg.1	ISX	intestine specific homeobox	91464	chr22	+	35462129	35486030	90	Coding	-0.600828	2.19007e-06	0.000995179
TC01006217.hg.1	GNG4	G protein subunit gamma 4	2786	chr1	-	235710985	235712998	30	NonCoding	-0.987474	2.27773e-06	0.00102772
TC19000081.hg.1	CREB3L3	cAMP responsive element binding protein 3 like 3	84699	chr19	+	4153629	4173050	137	Coding	-0.698554	2.58885e-06	0.00115993
TC08001132.hg.1	NA	NA	NA	chr8	-	37454998	37457376	50	Coding	-0.470331	2.74427e-06	0.00122103
TC07002158.hg.1	LOC105375166	uncharacterized LOC105375166	105375166	chr7	+	15707572	15721605	60	NonCoding	-0.547114	2.83882e-06	0.00125439
TC19001505.hg.1	LGALS4	galectin 4	3960	chr19	-	39292311	39303740	125	Coding	-1.1587	2.94475e-06	0.00129228
TC15001471.hg.1	NEDD4	neural precursor cell expressed, developmentally down-regulated 4, E3 ubiquitin protein ligase	4734	chr15	-	56119120	56285835	440	Coding	-0.498241	2.97371e-06	0.00129611
TC04000777.hg.1	FGB	fibrinogen beta chain	2244	chr4	+	155484108	155493915	204	Coding	-0.382964	3.08152e-06	0.00132669
TC03001870.hg.1	PLSCR5	phospholipid scramblase family member 5	389158	chr3	-	146294342	146324003	120	Coding	-0.621348	3.08528e-06	0.00132669
TC12002772.hg.1	GUCY2C	guanylate cyclase 2C	2984	chr12	-	14765566	14849497	300	NonCoding	-0.3893	3.20627e-06	0.00136953
TC0X000617.hg.1	XPNPEP2	X-prolyl aminopeptidase 2	7512	chrX	+	128872946	128903525	257	Coding	-0.517462	3.28636e-06	0.00139444
TC06000024.hg.1	BPHL	biphenyl hydrolase like	670	chr6	+	3118608	3153812	240	Coding	-0.349713	3.36957e-06	0.00142034
TC01001238.hg.1	LCE1E	late cornified envelope 1E	353135	chr1	+	152758690	152760902	56	Coding	0.739017	3.81584e-06	0.00159794
TC12001377.hg.1	PKP2	plakophilin 2	5318	chr12	-	32943679	33049780	220	Coding	-0.560143	4.01352e-06	0.00166981
TC07000930.hg.1	GSTK1	glutathione S-transferase kappa 1	373156	chr7	+	142941186	142967947	200	Coding	-0.425974	4.15984e-06	0.00171952
TC05000016.hg.1	SLC6A19	solute carrier family 6 member 19	340024	chr5	+	1201710	1225232	170	Coding	-0.580096	4.19597e-06	0.00172333
TC11000888.hg.1	FOLH1B	folate hydrolase 1B	219595	chr11	+	89372398	89431886	210	Coding	-0.566981	4.26568e-06	0.00174081
TC02001986.hg.1	NAT8B	N-acetyltransferase 8B (putative, gene/pseudogene)	51471	chr2	-	73927636	73928467	49	Coding	-0.629381	4.33136e-06	0.00175642
TC01004751.hg.1	LCE1B	late cornified envelope 1B	353132	chr1	+	152784447	152785585	30	NonCoding	0.780603	4.57116e-06	0.00183049
TC02002614.hg.1	SLC40A1	solute carrier family 40 member 1	30061	chr2	-	190425305	190448484	261	Coding	-0.919414	5.40373e-06	0.00213972
TC06001327.hg.1	TDP2	tyrosyl-DNA phosphodiesterase 2	51567	chr6	-	24650205	24667261	155	Coding	-0.55171	5.41017e-06	0.00213972
TC01004452.hg.1	AK4	adenylate kinase 4	205	chr1	+	65695311	65697819	30	NonCoding	-0.988395	5.50335e-06	0.00216322
TC05001158.hg.1	CMBL	carboxymethylenebutenolidase homolog	134147	chr5	-	10275987	10308168	186	Coding	-0.334413	5.69591e-06	0.00222526
TC07003174.hg.1	NA	NA	NA	chr7	-	130994503	131012535	60	NonCoding	-0.391886	5.81968e-06	0.00225983
TC14000698.hg.1	NA	NA	NA	chr14	+	101445339	101445427	30	Coding	-0.498756	5.91865e-06	0.00227339
TC06000643.hg.1	NA	NA	NA	chr6	+	49784468	49788155	50	Coding	-0.636666	5.92555e-06	0.00227339
TC12001969.hg.1	MYL2	myosin light chain 2	4633	chr12	-	111348624	111358404	90	Coding	0.879607	5.99006e-06	0.00228446
TC11003087.hg.1	SLC5A12	solute carrier family 5 member 12	159963	chr11	-	26689139	26690807	20	NonCoding	-0.729555	6.05854e-06	0.00228536
TC01006281.hg.1	AGT	angiotensinogen	183	chr1	-	230838269	230850336	126	Coding	-0.546278	6.08376e-06	0.00228536
TC03002109.hg.1	TMEM207	transmembrane protein 207	131920	chr3	-	190146444	190167665	50	Coding	-1.10486	6.09942e-06	0.00228536
TC10000675.hg.1	CYP2C9	cytochrome P450 family 2 subfamily C member 9	1559	chr10	+	96698415	96749447	140	Coding	-0.405618	6.25788e-06	0.00233109
TC17000439.hg.1	DHRS11	dehydrogenase/reductase 11	79154	chr17	+	34948226	34957235	100	Coding	-0.693707	6.31176e-06	0.00233758
TC06003050.hg.1	NA	NA	NA	chr6	+	131148546	131158273	30	NonCoding	-0.863837	6.71492e-06	0.00245847
TC03000545.hg.1	HHLA2	HERV-H LTR-associating 2	11148	chr3	+	108015376	108097132	189	Coding	-0.797091	6.86854e-06	0.00250042
TC0X001303.hg.1	KLHL13	kelch like family member 13	90293	chrX	-	117031776	117251303	222	Coding	-0.324672	7.43017e-06	0.0026896
TC01002929.hg.1	OLFM3	olfactomedin 3	118427	chr1	-	102268127	102462790	200	Coding	-0.334344	7.77525e-06	0.0027987
TC01003035.hg.1	VTCN1	V-set domain containing T cell activation inhibitor 1	79679	chr1	-	117686209	117753582	169	Coding	-0.467895	8.78207e-06	0.00312602
TC08000208.hg.1	EPHX2	epoxide hydrolase 2	2053	chr8	+	27348296	27403081	312	Coding	-0.440846	8.80378e-06	0.00312602
TC17000549.hg.1	TMEM106A	transmembrane protein 106A	113277	chr17	+	41363894	41371957	234	Coding	-0.414476	8.91808e-06	0.00312602
TC11002328.hg.1	APOA1	apolipoprotein A1	335	chr11	-	116706467	116708666	70	Coding	-0.493149	9.59508e-06	0.00334112
TC15002793.hg.1	CAPN3	calpain 3	825	chr15	+	42640301	42704515	373	Coding	-0.511568	1.0382e-05	0.0035956
TC01006061.hg.1	RAB29	RAB29, member RAS oncogene family	8934	chr1	-	205739473	205744084	50	NonCoding	-1.15059	1.07123e-05	0.00369004
TC02002879.hg.1	KCNJ13	potassium voltage-gated channel subfamily J member 13	3769	chr2	-	233630512	233641278	112	Coding	-0.413407	1.10897e-05	0.00376517
TC0X001286.hg.1	NA	NA	NA	chrX	-	112017731	112084043	320	Coding	-0.458168	1.11067e-05	0.00376517
TC10000797.hg.1	ADD3	adducin 3	120	chr10	+	111756108	111895323	469	Coding	-0.504668	1.12505e-05	0.00379385
TC0X000806.hg.1	ARSE	arylsulfatase E	415	chrX	-	2852673	2886286	210	Coding	-0.699472	1.17184e-05	0.0039243
TC02005053.hg.1	NHEJ1	non-homologous end joining factor 1	79840	chr2	-	219940039	220025587	201	Coding	-0.380353	1.17892e-05	0.0039243
TC12002202.hg.1	NA	NA	NA	chr12	+	6619388	6619717	30	NonCoding	0.809388	1.18211e-05	0.0039243
TC03002341.hg.1	ABHD14A-ACY1	ABHD14A-ACY1 readthrough	100526760	chr3	+	52009042	52023218	170	NonCoding	-0.56705	1.20292e-05	0.00395324
TC0X000078.hg.1	S100G	S100 calcium binding protein G	795	chrX	+	16668281	16672793	40	Coding	-0.682622	1.20317e-05	0.00395324
TC08001431.hg.1	CDH17	cadherin 17	1015	chr8	-	95139394	95229531	257	Coding	-0.729619	1.25539e-05	0.00410379
TC03000846.hg.1	MME	membrane metalloendopeptidase	4311	chr3	+	154741913	154901518	480	Coding	-0.506434	1.29764e-05	0.00420658
TC01003728.hg.1	GOLT1A	golgi transport 1A	127845	chr1	-	204167286	204183220	90	Coding	-0.830914	1.29997e-05	0.00420658
TC03000552.hg.1	C3orf85	chromosome 3 open reading frame 85	401081	chr3	+	108855561	108868973	44	Coding	-0.452697	1.30743e-05	0.00420945
TC16001479.hg.1	SLX1A-SULT1A3	SLX1A-SULT1A3 readthrough (NMD candidate)	100526830	chr16	+	29466412	29476301	110	NonCoding	-0.483839	1.31541e-05	0.00421244
TC01003251.hg.1	LCE1C	late cornified envelope 1C	353133	chr1	-	152777311	152779107	27	Coding	0.739186	1.3215e-05	0.00421244
TC01002963.hg.1	EPS8L3	EPS8 like 3	79574	chr1	-	110292702	110306649	335	Coding	-0.405632	1.34671e-05	0.00425048
TC02001100.hg.1	ITGAV	integrin subunit alpha V	3685	chr2	+	187454790	187545628	448	Coding	-0.38575	1.37001e-05	0.00428307
TC04001268.hg.1	SULT1E1	sulfotransferase family 1E member 1	6783	chr4	-	70676498	70725870	150	Coding	-0.441731	1.37709e-05	0.00428307
TC19002168.hg.1	APOC4-APOC2	APOC4-APOC2 readthrough (NMD candidate)	100533990	chr19	+	45445495	45452822	60	NonCoding	-0.512039	1.39313e-05	0.00431205
TC20001590.hg.1	NA	NA	NA	chr20	-	42985322	42987684	30	NonCoding	-0.73971	1.43037e-05	0.00438494
TC01004750.hg.1	LCE1E	late cornified envelope 1E	353135	chr1	+	152758753	152760902	22	NonCoding	0.899887	1.45499e-05	0.00439728
TC11000811.hg.1	MOGAT2	monoacylglycerol O-acyltransferase 2	80168	chr11	+	75428864	75444003	120	Coding	-0.412219	1.46738e-05	0.00441393
TC05001913.hg.1	NA	NA	NA	chr5	-	147265649	147266441	30	Coding	-0.630285	1.49012e-05	0.00443578
TC02002606.hg.1	TFPI	tissue factor pathway inhibitor	7035	chr2	-	188328957	188430487	219	Coding	-0.456177	1.49542e-05	0.00443578
TC04000404.hg.1	AFP	alpha fetoprotein	174	chr4	+	74296855	74321891	228	Coding	-0.528329	1.53552e-05	0.00451296
TC07000638.hg.1	NA	NA	NA	chr7	+	100547187	100611118	210	Coding	-0.779854	1.59332e-05	0.00466146
TC03001430.hg.1	ZMYND10	zinc finger MYND-type containing 10	51364	chr3	-	50378537	50384283	261	Coding	0.334356	1.61193e-05	0.00469445
TC01003995.hg.1	GNG4	G protein subunit gamma 4	2786	chr1	-	235710985	235814054	98	Coding	-0.402064	1.66465e-05	0.004785
TC20000361.hg.1	CTSA	cathepsin A	5476	chr20	+	44519105	44527459	248	Coding	-0.547585	1.72822e-05	0.00494324
TC04000430.hg.1	2019-09-11	septin 11	55752	chr4	+	77870856	77961537	409	Coding	-0.630774	1.75397e-05	0.00499462
TC09001031.hg.1	KIF24	kinesin family member 24	347240	chr9	-	34211974	34329198	210	Coding	0.340801	1.84512e-05	0.00520787
TC01005736.hg.1	VTCN1	V-set domain containing T cell activation inhibitor 1	79679	chr1	-	117686212	117753549	70	NonCoding	-0.60913	1.95509e-05	0.00547215
TC02001185.hg.1	FZD7	frizzled class receptor 7	8324	chr2	+	202899310	202903168	30	Coding	-0.51395	1.95583e-05	0.00547215
TC02000407.hg.1	ANXA4	annexin A4	307	chr2	+	69871557	70053596	333	Coding	-0.353266	1.98674e-05	0.00549814
TC11000559.hg.1	SNORA57	small nucleolar RNA, H/ACA box 57	692158	chr11	+	62432894	62433042	30	Coding	0.416001	2.18534e-05	0.00598364
TC10000813.hg.1	ACSL5	acyl-CoA synthetase long chain family member 5	51703	chr10	+	114133776	114188138	319	Coding	-0.596344	2.1995e-05	0.00598969
TC17000775.hg.1	SNORD104	small nucleolar RNA, C/D box 104	692227	chr17	+	62223438	62223517	30	Coding	1.36189	2.20625e-05	0.00598969
TC04000168.hg.1	GBA3	glucosylceramidase beta 3 (gene/pseudogene)	57733	chr4	+	22694537	22821198	114	Coding	-0.546332	2.25771e-05	0.00610354
TC06000950.hg.1	SMPDL3A	sphingomyelin phosphodiesterase acid like 3A	10924	chr6	+	123109971	123130865	130	Coding	-0.375121	2.37778e-05	0.00640114
TC01001236.hg.1	KPRP	keratinocyte proline rich protein	448834	chr1	+	152730506	152734529	31	Coding	1.31058	2.39259e-05	0.00641405
TC01001252.hg.1	LOR	loricrin	4014	chr1	+	153232176	153234600	46	Coding	0.552369	2.48427e-05	0.0065865
TC03001390.hg.1	SLC25A20	solute carrier family 25 member 20	788	chr3	-	48894356	48936426	142	Coding	-0.39511	2.48639e-05	0.0065865
TC05001069.hg.1	BTNL3	butyrophilin like 3	10917	chr5	+	180415845	180433727	116	Coding	-0.520523	2.48856e-05	0.0065865
TC15001720.hg.1	CTXND1	cortexin domain containing 1	100996492	chr15	-	80491138	80492976	30	Coding	-0.506353	2.61526e-05	0.0068673
TC03001512.hg.1	ID2B	inhibitor of DNA binding 2B, HLH protein (pseudogene)	84099	chr3	-	62109159	62110392	30	Coding	-0.673501	2.67034e-05	0.00697675
TC05002857.hg.1	SEMA5A	semaphorin 5A	9037	chr5	-	9035144	9037411	43	NonCoding	-0.91192	2.67872e-05	0.00697675
TC14000241.hg.1	NA	NA	NA	chr14	+	38189630	38189766	30	Coding	0.581988	2.70726e-05	0.00702254
TC09001374.hg.1	SLC35D2	solute carrier family 35 member D2	11046	chr9	-	99075726	99146020	190	Coding	-0.398868	2.82565e-05	0.00725549
TC05000682.hg.1	TGFBI	transforming growth factor beta induced	7045	chr5	+	135364584	135399507	459	Coding	-0.634138	2.83104e-05	0.00725549
TC10001246.hg.1	NA	NA	NA	chr10	-	47999324	48055018	190	Coding	-0.461933	2.84443e-05	0.00726076
TC07001582.hg.1	STEAP4	STEAP4 metalloreductase	79689	chr7	-	87900207	87936228	90	Coding	0.563229	2.8925e-05	0.00735419
TC17000101.hg.1	SNORA48	small nucleolar RNA, H/ACA box 48	652965	chr17	+	7478031	7478165	30	Coding	0.829032	2.9814e-05	0.00753779
TC14002293.hg.1	KIAA0391	KIAA0391	9692	chr14	+	35591052	35743497	180	Coding	-0.414717	3.05208e-05	0.00766861
TC19001390.hg.1	SLC7A9	solute carrier family 7 member 9	11136	chr19	-	33321419	33360683	150	Coding	-0.416986	3.17711e-05	0.00795158
TC13000733.hg.1	KLF12	Kruppel like factor 12	11278	chr13	-	74260149	74708394	130	Coding	-0.548321	3.38041e-05	0.00839481
TC12001287.hg.1	LMO3	LIM domain only 3	55885	chr12	-	16701306	16763528	374	Coding	0.479254	3.39471e-05	0.00839779
TC11000750.hg.1	NA	NA	NA	chr11	+	71815120	71815216	30	Coding	0.801428	3.59879e-05	0.0088344
TC12001678.hg.1	GNS	glucosamine (N-acetyl)-6-sulfatase	2799	chr12	-	65107222	65153227	210	Coding	-0.769004	3.63177e-05	0.00888135
TC12000329.hg.1	ANO6	anoctamin 6	196527	chr12	+	45609770	45834187	346	Coding	-0.454302	3.72449e-05	0.00907346
TC06002898.hg.1	NA	NA	NA	chr6	+	81150447	81150889	30	NonCoding	0.35369	3.77836e-05	0.00916983
TC0X001129.hg.1	NA	NA	NA	chrX	-	70882845	70885603	70	Coding	-0.788854	3.94981e-05	0.00951384
TC06002821.hg.1	NA	NA	NA	chr6	+	49755162	49788663	78	NonCoding	-0.562905	4.07374e-05	0.00977561
TC20000942.hg.1	NFATC2	nuclear factor of activated T cells 2	4773	chr20	-	50003494	50179339	203	Coding	-0.41119	4.15138e-05	0.00992436
TC10001287.hg.1	ASAH2	N-acylsphingosine amidohydrolase 2	56624	chr10	-	51884446	52039568	315	Coding	-0.380809	4.16671e-05	0.00992436
TC04000399.hg.1	NA	NA	NA	chr4	+	73830895	73831020	30	Coding	0.350706	4.39914e-05	0.0104006
TC07002497.hg.1	NA	NA	NA	chr7	+	100701581	100701790	30	NonCoding	-0.746903	4.42393e-05	0.0104208
TC06003988.hg.1	PDE10A	phosphodiesterase 10A	10846	chr6	-	165740975	165742467	30	NonCoding	-0.755373	4.66827e-05	0.0109161
TC11001297.hg.1	NA	NA	NA	chr11	-	3502750	3602441	50	Coding	-0.352164	4.81957e-05	0.0110596
TC6_dbb_hap3000062.hg.1	SNORA38	small nucleolar RNA, H/ACA box 38	677820	chr6	+	2876431	2876562	30	Coding	0.390077	4.84805e-05	0.0110596
TC6_mcf_hap5000057.hg.1	SNORA38	small nucleolar RNA, H/ACA box 38	677820	chr6	+	2970549	2970680	30	Coding	0.390077	4.84805e-05	0.0110596
TC02000675.hg.1	LOC100507334	two pore channel 3 pseudogene	100507334	chr2	+	111003215	111024135	40	Coding	-0.528388	4.85047e-05	0.0110596
TC17000783.hg.1	PRKCA	protein kinase C alpha	5578	chr17	+	64298926	64806862	216	Coding	-0.544798	4.98851e-05	0.011334
TC06001936.hg.1	NA	NA	NA	chr6	-	89773219	89773409	30	Coding	0.35187	5.06473e-05	0.0114665
TC02002478.hg.1	DPP4	dipeptidyl peptidase 4	1803	chr2	-	162848751	162931052	410	Coding	-0.362115	5.1374e-05	0.0115901
TC06001941.hg.1	RRAGD	Ras related GTP binding D	58528	chr6	-	90074335	90121995	130	Coding	-0.687991	5.2424e-05	0.0117855
TC0X000792.hg.1	VAMP7	vesicle associated membrane protein 7	6845	chrX	+	155110943	155173433	123	Coding	-0.435949	5.2833e-05	0.0118359
TC06000135.hg.1	SOX4	SRY-box 4	6659	chr6	+	21593000	21598850	60	Coding	0.452477	5.32278e-05	0.0118828
TC0X001762.hg.1	CHIC1	cysteine rich hydrophobic domain 1	53344	chrX	+	72783345	72904246	60	NonCoding	-0.327648	5.46225e-05	0.0121098
TC16001471.hg.1	SBK1	SH3 domain binding kinase 1	388228	chr16	+	28333040	28335170	30	NonCoding	0.549216	5.72469e-05	0.0126478
TC01001295.hg.1	NA	NA	NA	chr1	+	155166659	155175286	170	Coding	0.327855	5.82856e-05	0.0128331
TC0X001948.hg.1	VAMP7	vesicle associated membrane protein 7	6845	chrX	+	155110943	155173433	70	NonCoding	-0.587336	5.94475e-05	0.013044
TC07000110.hg.1	BZW2	basic leucine zipper and W2 domains 2	28969	chr7	+	16685756	16746148	205	Coding	-0.415442	6.00949e-05	0.0130996
TC20000833.hg.1	TGM2	transglutaminase 2	7052	chr20	-	36756863	36794980	259	Coding	-0.706037	6.01097e-05	0.0130996
TC05001205.hg.1	CDH10	cadherin 10	1008	chr5	-	24487209	24645087	190	Coding	-0.444886	6.03788e-05	0.0131137
TC13000458.hg.1	CRYL1	crystallin lambda 1	51084	chr13	-	20977806	21100012	140	Coding	-0.466905	6.07309e-05	0.0131456
TC11001653.hg.1	NA	NA	NA	chr11	-	45721296	45721329	10	Coding	-0.891473	6.24784e-05	0.0134331
TC6_qbl_hap6000044.hg.1	MUC21	mucin 21, cell surface associated	394263	chr6	+	2244470	2250865	143	Coding	0.808264	6.63493e-05	0.0141702
TC04001260.hg.1	UGT2B17	UDP glucuronosyltransferase family 2 member B17	7367	chr4	-	69402902	69434245	80	Coding	-0.599256	7.03771e-05	0.0148816
TC01001226.hg.1	LCE5A	late cornified envelope 5A	254910	chr1	+	152483320	152484653	30	Coding	0.540048	7.16349e-05	0.0150603
TC22000393.hg.1	TTC38	tetratricopeptide repeat domain 38	55020	chr22	+	46663858	46689905	240	Coding	-0.418134	7.42904e-05	0.0154931
TC08001745.hg.1	DGAT1	diacylglycerol O-acyltransferase 1	8694	chr8	-	145538247	145550573	260	Coding	-0.491718	7.43532e-05	0.0154931
TC05000828.hg.1	CDX1	caudal type homeobox 1	1044	chr5	+	149546344	149565107	130	Coding	-0.402408	7.65155e-05	0.0158279
TC01003197.hg.1	MTMR11	myotubularin related protein 11	10903	chr1	-	149900543	150227304	337	Coding	-0.397583	7.65817e-05	0.0158279
TC6_mann_hap4000046.hg.1	MUC21	mucin 21, cell surface associated	394263	chr6	+	2299571	2305861	137	Coding	0.830029	7.68916e-05	0.0158409
TC06003112.hg.1	NA	NA	NA	chr6	+	146195888	146199214	30	NonCoding	-0.381992	7.73832e-05	0.0158911
TC04000890.hg.1	ING2	inhibitor of growth family member 2	3622	chr4	+	184426147	184432249	70	Coding	-0.398167	7.79852e-05	0.0159635
TC03001949.hg.1	RARRES1	retinoic acid receptor responder 1	5918	chr3	-	158414681	158450485	130	Coding	-0.401254	7.87485e-05	0.0160685
TC02000663.hg.1	SULT1C2	sulfotransferase family 1C member 2	6819	chr2	+	108905095	108926371	206	Coding	-0.46664	8.17157e-05	0.0165684
TC16000634.hg.1	CENPN	centromere protein N	55839	chr16	+	81040103	81066719	175	Coding	-0.350149	8.35365e-05	0.0168841
TC10001928.hg.1	NA	NA	NA	chr10	+	19425689	19444121	30	NonCoding	-0.452539	8.74904e-05	0.017525
TC19002406.hg.1	NA	NA	NA	chr19	-	23115571	23128510	17	NonCoding	-0.411257	8.7528e-05	0.017525
TC05000872.hg.1	THG1L	tRNA-histidine guanylyltransferase 1 like	54974	chr5	+	157158205	157168456	162	Coding	-0.410253	8.82279e-05	0.0176101
TC01003326.hg.1	SNORA80E	small nucleolar RNA, H/ACA box 80E	677823	chr1	-	155889700	155889836	30	Coding	1.15134	9.26433e-05	0.018434
TC01003124.hg.1	PRKAB2	protein kinase AMP-activated non-catalytic subunit beta 2	5565	chr1	-	146626685	146644129	160	Coding	-0.367902	9.33957e-05	0.0184912
TC0X002116.hg.1	NA	NA	NA	chrX	-	71089382	71091271	50	NonCoding	-0.840359	9.35081e-05	0.0184912
TC14001474.hg.1	CLMN	calmin	79789	chr14	-	95648276	95786245	240	Coding	-0.568546	9.73e-05	0.0190638
TC12002850.hg.1	SLC38A1	solute carrier family 38 member 1	81539	chr12	-	46581574	46581823	30	NonCoding	-1.04412	9.74336e-05	0.0190638
TC0Y000109.hg.1	VAMP7	vesicle associated membrane protein 7	6845	chrY	+	59213949	59276439	113	Coding	-0.455255	9.78737e-05	0.0190638
TC01003624.hg.1	FAM129A	family with sequence similarity 129 member A	116496	chr1	-	184759858	184943682	279	Coding	0.52825	9.81913e-05	0.0190643
TC02001714.hg.1	XDH	xanthine dehydrogenase	7498	chr2	-	31178437	31637611	416	Coding	-0.682022	0.000100883	0.0195278
TC18000429.hg.1	AQP4	aquaporin 4	361	chr18	-	24432002	24445749	129	Coding	0.674102	0.000104258	0.0201203
TC09000961.hg.1	MIR31HG	MIR31 host gene	554202	chr9	-	21454267	21559697	55	Coding	-0.45393	0.00010664	0.0205182
TC16001854.hg.1	SLC6A10P	solute carrier family 6 member 10, pseudogene	386757	chr16	-	32888797	32896463	90	NonCoding	-0.5111	0.000108269	0.0206457
TC12001658.hg.1	NA	NA	NA	chr12	-	63244518	63244681	30	Coding	0.606048	0.00010827	0.0206457
TC13001561.hg.1	NA	NA	NA	chr13	-	67787977	67789866	30	NonCoding	-0.411807	0.000108705	0.0206671
TC07003161.hg.1	NA	NA	NA	chr7	-	128552675	128553989	30	NonCoding	-0.6093	0.000109351	0.0207286
TC08002421.hg.1	NA	NA	NA	chr8	-	92968730	92970161	30	NonCoding	-1.0049	0.000110209	0.0207971
TC22000337.hg.1	ACO2	aconitase 2	50	chr22	+	41865117	41924993	286	Coding	-0.469541	0.000111703	0.0209267
TC06003749.hg.1	NA	NA	NA	chr6	-	86096939	86099904	30	NonCoding	-0.672614	0.00011407	0.0211359
TC10001397.hg.1	PLA2G12B	phospholipase A2 group XIIB	84647	chr10	-	74694928	74714536	52	Coding	-0.499885	0.000114139	0.0211359
TC01003484.hg.1	MPC2	mitochondrial pyruvate carrier 2	25874	chr1	-	167885913	167906307	148	Coding	-0.395952	0.000115012	0.0212361
TC14001178.hg.1	TIMM9	translocase of inner mitochondrial membrane 9	26520	chr14	-	58875212	58894332	150	Coding	-0.409135	0.000117058	0.0214901
TC05000709.hg.1	SNORA74A	small nucleolar RNA, H/ACA box 74A	26821	chr5	+	138614469	138614668	30	Coding	0.610949	0.000117764	0.0214964
TC12002781.hg.1	LMO3	LIM domain only 3	55885	chr12	-	16701306	16761148	60	NonCoding	0.849609	0.000118969	0.0216546
TC19000797.hg.1	ZNF880	zinc finger protein 880	400713	chr19	+	52873170	52893597	91	Coding	-0.461804	0.000124819	0.0224527
TC0X001696.hg.1	NA	NA	NA	chrX	+	48306415	48307284	30	NonCoding	-0.487957	0.000126488	0.022586
TC16000455.hg.1	LPCAT2	lysophosphatidylcholine acyltransferase 2	54947	chr16	+	55542910	55620582	170	Coding	-0.404545	0.000126553	0.022586
TC11001994.hg.1	ACY3	aminoacylase 3	91703	chr11	-	67410026	67418130	100	Coding	-0.510906	0.000130408	0.0231991
TC03002210.hg.1	OGG1	8-oxoguanine DNA glycosylase	4968	chr3	+	9793588	9798875	40	NonCoding	-0.526882	0.000131214	0.0231991
TC12000403.hg.1	LETMD1	LETM1 domain containing 1	25875	chr12	+	51442082	51454207	220	Coding	-0.414424	0.000140131	0.0245607
TC0X000390.hg.1	NA	NA	NA	chrX	+	70917046	70926305	40	Coding	-0.741062	0.000142301	0.0247448
TC07000838.hg.1	CALD1	caldesmon 1	800	chr7	+	134429003	134655480	544	Coding	-0.508223	0.000142511	0.0247448
TC05002649.hg.1	NA	NA	NA	chr5	+	138614469	138614668	30	NonCoding	0.584426	0.000143725	0.0248882
TC11002773.hg.1	FOLR1	folate receptor 1	2348	chr11	+	71903174	71906461	30	NonCoding	0.595497	0.000144834	0.0250126
TC08000256.hg.1	LOC105379362	uncharacterized LOC105379362	105379362	chr8	+	32785488	32902373	54	Coding	-0.800888	0.000148741	0.0256183
TC0X001776.hg.1	NA	NA	NA	chrX	+	75404869	75406749	15	NonCoding	-0.362511	0.000149884	0.0256771
TC01005497.hg.1	NDC1	NDC1 transmembrane nucleoporin	55706	chr1	-	54231134	54304225	170	NonCoding	-0.363676	0.000154159	0.0262689
TC12002441.hg.1	NA	NA	NA	chr12	+	70219289	70220910	30	NonCoding	-0.449511	0.000155189	0.0262898
TC11001115.hg.1	UBASH3B	ubiquitin associated and SH3 domain containing B	84959	chr11	+	122526383	122685187	180	Coding	-0.767553	0.000155498	0.0262898
TC10001930.hg.1	NA	NA	NA	chr10	+	19620314	19641181	30	NonCoding	-0.472572	0.000155811	0.0262898
TC04000556.hg.1	HADH	hydroxyacyl-CoA dehydrogenase	3033	chr4	+	108910870	108956331	209	Coding	-0.326088	0.000155923	0.0262898
TC04001686.hg.1	PPID	peptidylprolyl isomerase D	5481	chr4	-	159630279	159644552	133	Coding	-0.326389	0.000156748	0.0263595
TC06001180.hg.1	NA	NA	NA	chr6	+	167607116	167610393	30	Coding	-0.398532	0.000161269	0.026999
TC12003252.hg.1	MYRFL	myelin regulatory factor like	196446	chr12	+	70219084	70352503	270	Coding	-0.339596	0.000161792	0.026999
TC11003044.hg.1	LMO1	LIM domain only 1	4004	chr11	-	8251820	8252090	30	NonCoding	0.340472	0.000161815	0.026999
TC22001130.hg.1	NA	NA	NA	chr22	+	43010920	43011649	30	NonCoding	1.33868	0.000162608	0.027061
TC09001211.hg.1	ALDH1A1	aldehyde dehydrogenase 1 family member A1	216	chr9	-	75515578	75695358	242	Coding	0.415701	0.00016489	0.0272988
TC02004958.hg.1	CEBPZOS	CEBPZ opposite strand	100505876	chr2	+	37423631	37431886	137	Coding	-0.349892	0.000165509	0.0273307
TC10002498.hg.1	NA	NA	NA	chr10	-	21781587	21782606	30	NonCoding	-1.09101	0.000170367	0.0279887
TC04002923.hg.1	NA	NA	NA	chr4	-	82523951	82965397	82	Coding	-0.554224	0.000171286	0.0280677
TC18000727.hg.1	ONECUT2	one cut homeobox 2	9480	chr18	+	55154943	55158529	38	NonCoding	-0.496425	0.0001771	0.0287994
TC13000717.hg.1	PCDH9	protocadherin 9	5101	chr13	-	66876966	67804577	159	Coding	-0.326595	0.000179257	0.0290764
TC06000162.hg.1	HIST1H3A	histone cluster 1 H3 family member a	8350	chr6	+	26020718	26021186	30	Coding	1.11864	0.000182344	0.0293436
TC02000923.hg.1	ACVR2A	activin A receptor type 2A	92	chr2	+	148602086	148688393	247	Coding	-0.447751	0.000182453	0.0293436
TC06000353.hg.1	MUC21	mucin 21, cell surface associated	394263	chr6	+	30951485	30957680	122	Coding	0.739658	0.000182806	0.0293436
TC02003340.hg.1	LBX2-AS1	LBX2 antisense RNA 1	151534	chr2	+	74729744	74732192	30	NonCoding	-0.409418	0.000182968	0.0293436
TC07003061.hg.1	CDK6	cyclin dependent kinase 6	1021	chr7	-	92240782	92243238	50	NonCoding	-0.838992	0.000183652	0.0293436
TC10002950.hg.1	PRAP1	proline rich acidic protein 1	118471	chr10	+	135160650	135166187	88	Coding	-0.360751	0.000185114	0.0294304
TC01003796.hg.1	SLC30A1	solute carrier family 30 member 1	7779	chr1	-	211744910	211752099	40	Coding	-0.476627	0.000186878	0.0295328
TC01003335.hg.1	GLMP	glycosylated lysosomal membrane protein	112770	chr1	-	156259880	156265463	257	Coding	-0.350407	0.000188974	0.0297487
TC15000280.hg.1	PHGR1	proline, histidine and glycine rich 1	644844	chr15	+	40643234	40648635	28	Coding	-0.476814	0.000189573	0.0297602
TC09000135.hg.1	NA	NA	NA	chr9	+	33025740	33025818	30	Coding	0.416813	0.00019044	0.0297602
TC01000382.hg.1	NA	NA	NA	chr1	+	28835071	28835274	30	Coding	0.425497	0.000194192	0.0302727
TC02002747.hg.1	FN1	fibronectin 1	2335	chr2	-	216225163	216300895	851	Coding	-0.783068	0.000197449	0.0306313
TC03000426.hg.1	NA	NA	NA	chr3	+	72625842	72626005	30	Coding	0.382706	0.000198678	0.0307476
TC03002939.hg.1	NA	NA	NA	chr3	-	62109161	62110392	30	NonCoding	-0.576399	0.000199813	0.0308487
TC05002434.hg.1	MAP1B	microtubule associated protein 1B	4131	chr5	+	71403313	71491128	60	NonCoding	-1.12732	0.000200753	0.0309194
TC0X000224.hg.1	RGN	regucalcin	9104	chrX	+	46937775	46952712	144	Coding	-0.322686	0.000212037	0.0322694
TC20000085.hg.1	NA	NA	NA	chr20	+	10733738	10734614	30	Coding	-0.386082	0.000213924	0.0324601
TC05001002.hg.1	CDHR2	cadherin related family member 2	54825	chr5	+	175969512	176022975	441	Coding	-0.416552	0.00022264	0.0335852
TC08000588.hg.1	PTDSS1	phosphatidylserine synthase 1	9791	chr8	+	97273943	97349223	240	Coding	-0.420257	0.00022278	0.0335852
TC17000301.hg.1	FLJ36000	uncharacterized FLJ36000	284124	chr17	+	21904062	21913070	30	Coding	0.333676	0.000224024	0.0336936
TC01005921.hg.1	NA	NA	NA	chr1	-	168048781	168049929	30	NonCoding	-0.434521	0.000227799	0.0340217
TC09001457.hg.1	CTNNAL1	catenin alpha like 1	8727	chr9	-	111704851	111775809	240	Coding	-0.578119	0.000228815	0.0340334
TC07001726.hg.1	LHFPL3-AS2	LHFPL3 antisense RNA 2	723809	chr7	-	104535075	104567092	50	Coding	-0.761406	0.000229471	0.0340334
TC19002642.hg.1	APOC2	apolipoprotein C2	344	chr19	+	45449239	45452822	79	Coding	-0.432406	0.00023228	0.0342913
TC05002053.hg.1	NA	NA	NA	chr5	-	169910810	169913411	30	Coding	-0.534794	0.000242898	0.0356126
TC14000564.hg.1	SNORA11B	small nucleolar RNA, H/ACA box 11B	100124539	chr14	+	91592769	91592897	30	Coding	0.462664	0.000246041	0.0359911
TC17000231.hg.1	NA	NA	NA	chr17	+	19091622	19091693	30	Coding	1.32995	0.000249744	0.0362843
TC17001237.hg.1	NA	NA	NA	chr17	-	19093194	19093265	30	Coding	1.32995	0.000249744	0.0362843
TC12002281.hg.1	PDE3A	phosphodiesterase 3A	5139	chr12	+	20835231	20837006	30	NonCoding	-0.356539	0.000250957	0.036378
TC12000384.hg.1	AQP5	aquaporin 5	362	chr12	+	50355279	50359461	63	Coding	0.447888	0.000265542	0.038147
TC11000312.hg.1	DEPDC7	DEP domain containing 7	91614	chr11	+	33037410	33055128	120	Coding	-0.40831	0.000269781	0.038413
TC01000065.hg.1	NA	NA	NA	chr1	+	2564007	2568059	30	Coding	-0.618862	0.000269792	0.038413
TC11003400.hg.1	CDON	cell adhesion associated, oncogene regulated	50937	chr11	-	125827345	125830001	30	NonCoding	-0.862849	0.000271549	0.03853
TC03001533.hg.1	SUCLG2	succinate-CoA ligase GDP-forming beta subunit	8801	chr3	-	67410884	67705038	150	Coding	-0.443378	0.000272418	0.03853
TC12001259.hg.1	HEBP1	heme binding protein 1	50865	chr12	-	13127798	13153243	100	Coding	-0.336131	0.000273742	0.0385866
TC17000796.hg.1	SNORA38B	small nucleolar RNA, H/ACA box 38B	100124536	chr17	+	65736785	65736917	30	Coding	1.29586	0.000280993	0.039395
TC0X001133.hg.1	NA	NA	NA	chrX	-	70994970	71004228	30	Coding	-0.753482	0.000281625	0.0393973
TC11002005.hg.1	C11orf24	chromosome 11 open reading frame 24	53838	chr11	-	68028803	68039469	106	Coding	-0.355305	0.000296886	0.0411727
TC08002355.hg.1	NA	NA	NA	chr8	-	66504085	66509987	30	NonCoding	-0.415421	0.00030034	0.0414722
TC05000066.hg.1	SNHG18	small nucleolar RNA host gene 18	100505806	chr5	+	9546312	9550721	70	Coding	-0.328648	0.000307022	0.0423037
TC17001739.hg.1	NA	NA	NA	chr17	-	56736510	56736666	30	Coding	0.656617	0.000308742	0.0424494
TC21000643.hg.1	NA	NA	NA	chr21	+	29094698	29123552	40	NonCoding	-0.536084	0.00031278	0.0427516
TC18000440.hg.1	B4GALT6	beta-1,4-galactosyltransferase 6	9331	chr18	-	29202209	29264686	160	Coding	-0.35033	0.000312942	0.0427516
TC6_cox_hap2000051.hg.1	MUC21	mucin 21, cell surface associated	394263	chr6	+	2463385	2469590	110	Coding	0.791538	0.000314528	0.0428769
TC17001232.hg.1	NA	NA	NA	chr17	-	19015584	19015656	30	Coding	1.31907	0.000316813	0.0430967
TC03003303.hg.1	NA	NA	NA	chr3	-	196728613	196729319	30	NonCoding	-0.587682	0.000319608	0.0433848
TC06001918.hg.1	LINC02535	long intergenic non-protein coding RNA 2535	101928820	chr6	-	86096937	86099904	30	Coding	-0.62104	0.000321495	0.0434568
TC17000436.hg.1	ZNHIT3	zinc finger HIT-type containing 3	9326	chr17	+	34842473	34855154	68	Coding	-0.349593	0.000324658	0.0436999
TC11002261.hg.1	SLN	sarcolipin	6588	chr11	-	107578101	107590419	120	Coding	-0.454704	0.000327451	0.043888
TC01003007.hg.1	BCL2L15	BCL2 like 15	440603	chr1	-	114419436	114430169	117	Coding	-0.360331	0.000330427	0.0440141
TC04002611.hg.1	NA	NA	NA	chr4	-	82523897	82965397	107	NonCoding	-0.469001	0.000333179	0.0442791
TC01002305.hg.1	RNF186	ring finger protein 186	54546	chr1	-	20140522	20141771	30	Coding	-0.425688	0.000333799	0.0442791
TC01004600.hg.1	NA	NA	NA	chr1	+	109642815	109643234	30	NonCoding	0.494057	0.000340307	0.0447717
TC05000336.hg.1	MAP1B	microtubule associated protein 1B	4131	chr5	+	71403061	71505397	171	Coding	-0.651697	0.000341253	0.0448041
TC6_cox_hap2000249.hg.1	UBD	ubiquitin D	10537	chr6	-	1042199	1046512	27	Coding	0.440451	0.00034449	0.0450742
TC11001521.hg.1	KCNA4	potassium voltage-gated channel subfamily A member 4	3739	chr11	-	30031288	30038577	50	Coding	0.423915	0.000348354	0.0453145
TC08001844.hg.1	NA	NA	NA	chr8	+	25272426	25273231	30	NonCoding	-0.718898	0.000350459	0.0453145
TC01001233.hg.1	LCE2A	late cornified envelope 2A	353139	chr1	+	152670840	152671918	37	Coding	1.25222	0.000352361	0.0453614
TC01003256.hg.1	SPRR2G	small proline rich protein 2G	6706	chr1	-	153122058	153123427	30	Coding	0.623872	0.000352577	0.0453614
TC01001229.hg.1	LCE3B	late cornified envelope 3B	353143	chr1	+	152586287	152586574	30	Coding	0.351253	0.000353789	0.0454261
TC07003287.hg.1	ARPC1A	actin related protein 2/3 complex subunit 1A	10552	chr7	+	98923496	98963885	140	Coding	-0.361557	0.000356777	0.0456269
TC03000242.hg.1	KIF15	kinesin family member 15	56992	chr3	+	44803209	44914868	471	Coding	-0.500894	0.000358542	0.0457265
TC02004703.hg.1	CHN1	chimerin 1	1123	chr2	-	175664042	175870107	118	NonCoding	0.538057	0.000359945	0.0457265
TC18000298.hg.1	LINC00526	long intergenic non-protein coding RNA 526	147525	chr18	-	5236723	5238028	30	Coding	-0.379789	0.000360043	0.0457265
TC01004754.hg.1	LOR	loricrin	4014	chr1	+	153233402	153234598	30	NonCoding	0.440014	0.000362276	0.0458087
TC12002257.hg.1	NA	NA	NA	chr12	+	13132771	13137572	30	NonCoding	-0.491905	0.000363145	0.0458087
TC07000448.hg.1	TMEM270	transmembrane protein 270	135886	chr7	+	73275489	73280223	40	Coding	0.338866	0.000363204	0.0458087
TC03001215.hg.1	DPH3	diphthamide biosynthesis 3	285381	chr3	-	16298568	16306496	100	Coding	-0.389954	0.000365184	0.0459646
TC13000111.hg.1	BRCA2	BRCA2, DNA repair associated	675	chr13	+	32889611	32973809	340	Coding	0.429236	0.000365966	0.0459646
TC19002704.hg.1	DMAC2	distal membrane arm assembly complex 2	55101	chr19	-	41937223	41945843	85	Coding	-0.379886	0.00036731	0.0459646
TC11002923.hg.1	NA	NA	NA	chr11	+	123496111	123498473	30	NonCoding	-0.562062	0.000368773	0.0460578
TC08000753.hg.1	NA	NA	NA	chr8	+	129011377	129011540	30	Coding	0.612266	0.000370155	0.0461087
TC10002945.hg.1	ENTPD7	ectonucleoside triphosphate diphosphohydrolase 7	57089	chr10	+	101419263	101471002	200	Coding	-0.3253	0.000373753	0.0464084
TC01005919.hg.1	MPC2	mitochondrial pyruvate carrier 2	25874	chr1	-	167885913	167905439	50	NonCoding	-0.761396	0.000379983	0.0469137
TC01002845.hg.1	GBP3	guanylate binding protein 3	2635	chr1	-	89472360	89488549	220	Coding	-0.464898	0.000380019	0.0469137
TC07001801.hg.1	NA	NA	NA	chr7	-	119646030	119646155	30	Coding	0.905863	0.000384977	0.047226
TC11000514.hg.1	MS4A8	membrane spanning 4-domains A8	83661	chr11	+	60467047	60483285	100	Coding	-0.740387	0.000385497	0.047226
TC19001446.hg.1	SBSN	suprabasin	374897	chr19	-	36014269	36019253	70	Coding	0.917718	0.000398469	0.0486291
TC08002590.hg.1	DOCK5	dedicator of cytokinesis 5	80005	chr8	+	25042238	25275598	797	Coding	-0.369051	0.000399833	0.0487001
TC07003096.hg.1	NA	NA	NA	chr7	-	104535075	104567092	40	NonCoding	-0.537789	0.000405417	0.049196
TC12001492.hg.1	LIMA1	LIM domain and actin binding 1	51474	chr12	-	50569563	50677353	260	Coding	-0.454825	0.000406265	0.0492056
TC01003047.hg.1	NA	NA	NA	chr1	-	119874020	119874148	30	Coding	0.354712	0.000408649	0.0493751
TC0X000754.hg.1	SLC6A8	solute carrier family 6 member 8	6535	chrX	+	152953554	152962048	392	Coding	-0.385205	0.000410619	0.0494526
TC15002642.hg.1	CIB2	calcium and integrin binding family member 2	10518	chr15	-	78397567	78398200	30	NonCoding	-0.805842	0.000414796	0.0498619
DE_GENES	DE_GENES_Perc	DOWN_DE_GENES	UP_DE_GENES
413	0.00644597	328	85
DE_Coding	X_DE_Coding_Perc	DE_NonCoding	DE_NonCoding_Perc
316	0.00745987	97	0.00446778
