# Supplementary material for: Amniotic fluid cell-free transcriptome: a glimpse into fetal development and placental cellular dynamics during normal pregnancy
Source: BMC Med Genomics. 2020 Feb 12;13:25. doi: 10.1186/s12920-020-0690-5 (PMC7017452; doi:10.1186/s12920-020-0690-5)
Supplement: Supplementary file 9 — Additional file 9: Table S3. Biological processes from DFLAT database associated with gestational age differential expression from midtrimester to term. Count: number of differentially expressed genes associated with the ontology. Size: total number of genes associated with the ontology that were tested; odds ratio of enrichment based on a Fisher’s exact test; q: adjusted p-value [file 12920_2020_690_MOESM9_ESM.xls]

## Sheet: TableS3
Name	Count	Size	Odds Ratio	q	Pvalue
cellular process	2037	9942	2.1	1.8702e-85	5.5611e-89
single-organism process	1962	9682	2	8.83188e-75	5.25238e-78
single-organism cellular process	1765	8537	2	1.27031e-69	1.13319e-72
biological regulation	1560	7384	1.9	3.86779e-64	4.60041e-67
regulation of biological process	1461	6988	1.8	8.85458e-55	1.31647e-57
regulation of cellular process	1378	6502	1.9	3.93609e-54	7.02246e-57
organic substance metabolic process	1192	5618	1.8	2.7607e-44	5.74633e-47
metabolic process	1293	6228	1.8	4.64468e-44	1.10489e-46
primary metabolic process	1119	5294	1.8	7.44749e-40	1.99308e-42
response to stimulus	1071	5086	1.7	8.03549e-37	2.38938e-39
cellular metabolic process	1117	5371	1.7	2.39489e-36	7.83343e-39
negative regulation of biological process	717	3116	1.9	1.56982e-34	5.60149e-37
regulation of metabolic process	895	4124	1.8	2.35568e-34	9.10611e-37
negative regulation of cellular process	662	2831	1.9	9.50109e-34	3.95526e-36
cellular response to stimulus	889	4133	1.7	1.40929e-32	6.28586e-35
single-multicellular organism process	951	4495	1.7	1.66989e-32	7.94476e-35
positive regulation of biological process	843	3875	1.7	2.25324e-32	1.13902e-34
cellular component organization	859	4002	1.7	6.32212e-31	3.38383e-33
cellular component organization or biogenesis	864	4039	1.7	1.29229e-30	7.30108e-33
regulation of cellular metabolic process	778	3557	1.7	3.35381e-30	1.99453e-32
positive regulation of cellular process	744	3399	1.7	9.89353e-29	6.17794e-31
multicellular organismal process	1000	4905	1.6	4.69026e-28	3.06826e-30
macromolecule metabolic process	907	4366	1.6	1.04251e-27	7.12985e-30
regulation of macromolecule metabolic process	763	3549	1.7	4.6934e-27	3.34943e-29
regulation of primary metabolic process	752	3488	1.7	5.36988e-27	3.99188e-29
developmental process	910	4410	1.6	8.62177e-27	6.66566e-29
anatomical structure development	857	4129	1.6	1.018e-25	8.17307e-28
single-organism developmental process	890	4330	1.6	1.82092e-25	1.51608e-27
signal transduction	672	3073	1.7	1.92831e-25	1.66283e-27
multicellular organismal development	796	3822	1.6	5.60947e-24	5.00399e-26
signaling	719	3394	1.6	2.32755e-23	2.21474e-25
single organism signaling	719	3394	1.6	2.32755e-23	2.21474e-25
tissue development	365	1454	2	3.96394e-23	3.88968e-25
cell communication	718	3401	1.6	6.66213e-23	6.73543e-25
cellular macromolecule metabolic process	808	3927	1.6	8.6182e-23	8.96928e-25
system development	739	3526	1.6	8.74613e-23	9.36249e-25
epithelium development	263	962	2.2	9.06502e-22	9.97341e-24
positive regulation of metabolic process	550	2496	1.7	4.88033e-21	5.5145e-23
animal organ development	550	2499	1.7	6.34355e-21	7.35648e-23
regulation of biological quality	521	2338	1.7	6.47737e-21	7.70428e-23
cell cycle	232	831	2.3	2.21581e-20	2.70141e-22
response to stress	551	2538	1.7	1.35226e-19	1.68882e-21
regulation of response to stimulus	568	2647	1.6	4.27016e-19	5.45991e-21
cell differentiation	587	2756	1.6	4.59723e-19	6.01481e-21
organic substance biosynthetic process	500	2270	1.7	6.44724e-19	8.77662e-21
single-organism metabolic process	746	3681	1.6	6.44724e-19	8.8187e-21
regulation of signaling	457	2033	1.7	7.02076e-19	9.81194e-21
biosynthetic process	507	2312	1.7	8.12253e-19	1.15933e-20
negative regulation of metabolic process	420	1837	1.8	1.31708e-18	1.91903e-20
regulation of cell communication	455	2044	1.7	5.85144e-18	8.69973e-20
macromolecular complex subunit organization	343	1437	1.9	5.8771e-18	8.91263e-20
protein metabolic process	616	2957	1.6	7.26829e-18	1.12385e-19
localization	644	3130	1.6	1.71856e-17	2.70841e-19
regulation of biosynthetic process	503	2326	1.6	2.05283e-17	3.29625e-19
cellular biosynthetic process	479	2194	1.7	2.553e-17	4.17529e-19
negative regulation of cellular metabolic process	370	1596	1.8	2.79466e-17	4.65361e-19
response to chemical	536	2519	1.6	3.42731e-17	5.809e-19
negative regulation of macromolecule metabolic process	382	1664	1.8	3.77152e-17	6.50456e-19
nitrogen compound metabolic process	597	2871	1.6	4.24314e-17	7.44411e-19
mitotic cell cycle	173	595	2.4	4.7541e-17	8.55458e-19
regulation of nucleobase-containing compound metabolic process	479	2202	1.7	4.7541e-17	8.69276e-19
immune system process	396	1743	1.7	4.7541e-17	8.76463e-19
cellular response to chemical stimulus	413	1837	1.7	5.16128e-17	9.66877e-19
regulation of signal transduction	411	1827	1.7	5.60124e-17	1.06595e-18
regulation of gene expression	507	2362	1.6	5.63059e-17	1.08828e-18
regulation of cellular biosynthetic process	496	2301	1.6	6.0753e-17	1.1923e-18
regulation of catalytic activity	363	1568	1.8	6.69939e-17	1.3347e-18
cellular developmental process	604	2922	1.6	8.54173e-17	1.72714e-18
regulation of RNA metabolic process	435	1967	1.7	1.09427e-16	2.24515e-18
regulation of molecular function	431	1948	1.7	1.45823e-16	3.03528e-18
regulation of macromolecule biosynthetic process	470	2176	1.6	3.73341e-16	7.88202e-18
positive regulation of cellular metabolic process	455	2093	1.7	4.06964e-16	8.71288e-18
regulation of cellular macromolecule biosynthetic process	444	2033	1.7	4.59057e-16	9.96466e-18
regulation of transcription, DNA-templated	398	1780	1.7	5.4259e-16	1.19392e-17
cell cycle process	204	762	2.1	7.3122e-16	1.63073e-17
regulation of RNA biosynthetic process	414	1878	1.7	1.31247e-15	3.00504e-17
organic cyclic compound metabolic process	482	2259	1.6	1.31247e-15	3.00506e-17
protein complex subunit organization	246	978	2	1.34146e-15	3.11133e-17
regulation of nitrogen compound metabolic process	506	2400	1.6	1.90652e-15	4.47859e-17
positive regulation of macromolecule metabolic process	447	2071	1.6	2.82475e-15	6.71959e-17
regulation of nucleic acid-templated transcription	407	1850	1.7	3.43845e-15	8.28173e-17
regulation of programmed cell death	225	881	2	5.00932e-15	1.22142e-16
regulation of apoptotic process	223	873	2	6.65567e-15	1.64264e-16
small molecule metabolic process	423	1949	1.6	8.16342e-15	2.03904e-16
regulation of cell death	235	938	1.9	1.07648e-14	2.72081e-16
regulation of multicellular organismal process	380	1714	1.7	1.14766e-14	2.93485e-16
cellular protein metabolic process	535	2592	1.6	1.35349e-14	3.50146e-16
regulation of transcription from RNA polymerase II promoter	269	1120	1.8	1.99191e-14	5.21225e-16
intracellular signal transduction	278	1171	1.8	2.95204e-14	7.81241e-16
cellular nitrogen compound metabolic process	530	2590	1.5	1.00375e-13	2.68623e-15
regulation of developmental process	315	1383	1.7	1.24849e-13	3.37832e-15
cellular aromatic compound metabolic process	442	2090	1.6	1.38118e-13	3.77843e-15
regulation of intracellular signal transduction	266	1123	1.8	1.66761e-13	4.61158e-15
epithelial cell differentiation	134	462	2.4	3.37841e-13	9.44307e-15
regulation of protein metabolic process	386	1788	1.6	4.22873e-13	1.19456e-14
regulation of localization	357	1627	1.7	4.39834e-13	1.25555e-14
establishment of localization	506	2477	1.5	6.34595e-13	1.83038e-14
regulation of cellular protein metabolic process	361	1655	1.6	7.29038e-13	2.12446e-14
nucleobase-containing compound metabolic process	412	1951	1.6	1.63935e-12	4.82591e-14
negative regulation of programmed cell death	145	524	2.2	1.69176e-12	5.03051e-14
anatomical structure morphogenesis	455	2198	1.5	1.85461e-12	5.5699e-14
negative regulation of apoptotic process	143	517	2.2	2.57842e-12	7.82037e-14
regulation of cell proliferation	213	869	1.9	2.60159e-12	7.968e-14
heterocycle metabolic process	434	2092	1.5	5.40654e-12	1.67196e-13
organelle organization	451	2192	1.5	6.45419e-12	2.01513e-13
transport	484	2383	1.5	6.60654e-12	2.08235e-13
regulation of cellular component organization	335	1537	1.6	7.21735e-12	2.29633e-13
movement of cell or subcellular component	282	1249	1.7	1.00087e-11	3.21422e-13
negative regulation of cell death	150	561	2.1	1.15509e-11	3.74382e-13
regulation of cell cycle	172	671	2	1.17567e-11	3.8455e-13
mitotic cell cycle process	139	509	2.2	1.51781e-11	5.0207e-13
cellular response to organic substance	319	1457	1.6	1.51781e-11	5.05484e-13
negative regulation of RNA metabolic process	207	853	1.9	1.51812e-11	5.10104e-13
negative regulation of macromolecule biosynthetic process	228	966	1.8	2.0228e-11	6.86091e-13
response to external stimulus	301	1361	1.7	2.0228e-11	6.9171e-13
locomotion	252	1096	1.7	2.41175e-11	8.31887e-13
organic substance catabolic process	230	981	1.8	3.17908e-11	1.11435e-12
negative regulation of RNA biosynthetic process	200	823	1.9	3.17908e-11	1.11547e-12
regulation of protein modification process	277	1235	1.7	3.32732e-11	1.17737e-12
response to organic substance	361	1704	1.6	3.98995e-11	1.42371e-12
regulation of multicellular organismal development	247	1075	1.7	4.26237e-11	1.5374e-12
negative regulation of cellular biosynthetic process	233	1000	1.8	4.26237e-11	1.54627e-12
regulation of hydrolase activity	196	806	1.9	4.84687e-11	1.77272e-12
single-organism localization	469	2329	1.5	5.84155e-11	2.15389e-12
negative regulation of biosynthetic process	235	1014	1.8	5.92642e-11	2.2028e-12
negative regulation of nucleic acid-templated transcription	196	810	1.8	7.64905e-11	2.86584e-12
cell surface receptor signaling pathway	339	1591	1.6	9.29061e-11	3.5085e-12
negative regulation of gene expression	239	1040	1.7	9.31082e-11	3.54382e-12
negative regulation of transcription, DNA-templated	187	765	1.9	9.34651e-11	3.58519e-12
cell motility	158	618	2	1.13787e-10	4.43239e-12
localization of cell	158	618	2	1.13787e-10	4.43239e-12
catabolic process	268	1200	1.7	1.17455e-10	4.61019e-12
negative regulation of nucleobase-containing compound metabolic process	220	942	1.8	1.33259e-10	5.27013e-12
negative regulation of cellular macromolecule biosynthetic process	210	890	1.8	1.49772e-10	5.96773e-12
phosphorus metabolic process	309	1434	1.6	2.23025e-10	8.95285e-12
cell migration	150	584	2	2.64465e-10	1.0695e-11
single-organism transport	440	2185	1.5	2.89369e-10	1.17881e-11
positive regulation of developmental process	187	775	1.8	2.89885e-10	1.19462e-11
negative regulation of response to stimulus	209	891	1.8	2.89885e-10	1.19816e-11
negative regulation of nitrogen compound metabolic process	234	1025	1.7	2.90216e-10	1.20816e-11
regulation of cell differentiation	230	1006	1.7	3.74793e-10	1.57139e-11
nucleic acid metabolic process	347	1656	1.5	4.11332e-10	1.73682e-11
positive regulation of molecular function	272	1237	1.6	4.40644e-10	1.87369e-11
positive regulation of response to stimulus	311	1454	1.6	4.4122e-10	1.88926e-11
cell death	161	648	1.9	7.14734e-10	3.10292e-11
death	161	648	1.9	7.14734e-10	3.10292e-11
regulation of cell adhesion	110	394	2.2	7.24218e-10	3.16563e-11
macromolecule biosynthetic process	338	1614	1.5	8.02375e-10	3.53112e-11
cellular macromolecule biosynthetic process	324	1536	1.6	8.79804e-10	3.89803e-11
reproductive structure development	105	372	2.3	9.84782e-10	4.39243e-11
epidermis development	77	243	2.6	1.04505e-09	4.69233e-11
regulation of protein phosphorylation	216	943	1.7	1.23911e-09	5.60327e-11
negative regulation of transcription from RNA polymerase II promoter	121	451	2.1	1.23911e-09	5.63733e-11
positive regulation of biosynthetic process	277	1278	1.6	1.33897e-09	6.13145e-11
cellular catabolic process	208	901	1.7	1.34469e-09	6.19766e-11
regulation of phosphorus metabolic process	262	1196	1.6	1.45963e-09	6.77081e-11
nervous system development	399	1973	1.5	1.4946e-09	7.01315e-11
negative regulation of signaling	178	743	1.8	1.4946e-09	7.02191e-11
positive regulation of catalytic activity	232	1032	1.7	1.5035e-09	7.10842e-11
reproductive system development	105	375	2.2	1.54482e-09	7.34971e-11
homeostatic process	181	761	1.8	1.89474e-09	9.07086e-11
positive regulation of gene expression	266	1222	1.6	1.98264e-09	9.55064e-11
regulation of phosphate metabolic process	259	1184	1.6	2.1058e-09	1.02065e-10
cellular protein modification process	402	1997	1.5	2.25558e-09	1.10666e-10
protein modification process	402	1997	1.5	2.25558e-09	1.10666e-10
phosphate-containing compound metabolic process	294	1381	1.6	2.44812e-09	1.20841e-10
positive regulation of nitrogen compound metabolic process	274	1271	1.6	2.8501e-09	1.4153e-10
positive regulation of macromolecule biosynthetic process	257	1179	1.6	3.50362e-09	1.75025e-10
gland development	101	361	2.2	3.51448e-09	1.76612e-10
positive regulation of cellular biosynthetic process	271	1257	1.6	3.52806e-09	1.78554e-10
positive regulation of nucleobase-containing compound metabolic process	262	1207	1.6	3.52806e-09	1.79393e-10
negative regulation of cell communication	177	750	1.8	5.52651e-09	2.82652e-10
regulation of cell migration	117	442	2.1	5.56393e-09	2.8622e-10
regulation of phosphorylation	224	1005	1.7	6.75059e-09	3.49272e-10
cellular response to stress	258	1193	1.6	7.03391e-09	3.66023e-10
negative regulation of signal transduction	169	711	1.8	7.75132e-09	4.05659e-10
regulation of locomotion	131	516	2	9.37955e-09	4.9366e-10
defense response	243	1116	1.6	1.18975e-08	6.29722e-10
embryo development	221	995	1.7	1.19801e-08	6.37656e-10
regulation of cellular component movement	130	513	1.9	1.21812e-08	6.51984e-10
positive regulation of RNA metabolic process	232	1056	1.6	1.25115e-08	6.73381e-10
response to oxygen-containing compound	184	796	1.7	1.34535e-08	7.28082e-10
positive regulation of cell adhesion	73	238	2.5	1.40045e-08	7.62064e-10
negative regulation of protein metabolic process	176	755	1.8	1.57983e-08	8.71591e-10
growth	99	361	2.2	1.57983e-08	8.73628e-10
negative regulation of cellular protein metabolic process	166	702	1.8	1.57983e-08	8.73769e-10
morphogenesis of an epithelium	119	460	2	1.65097e-08	9.18022e-10
lipid metabolic process	194	853	1.7	1.81717e-08	1.01584e-09
organonitrogen compound metabolic process	275	1302	1.6	2.05308e-08	1.15383e-09
cellular component disassembly	139	564	1.9	2.18679e-08	1.23741e-09
oxoacid metabolic process	178	769	1.7	2.18679e-08	1.24198e-09
programmed cell death	149	616	1.8	2.21016e-08	1.26182e-09
organic cyclic compound biosynthetic process	229	1049	1.6	2.75771e-08	1.58263e-09
cell proliferation	119	464	2	2.78039e-08	1.60391e-09
organic acid metabolic process	180	783	1.7	3.01793e-08	1.74992e-09
macromolecule modification	414	2110	1.4	3.0955e-08	1.8041e-09
organic substance transport	214	968	1.6	3.10586e-08	1.82805e-09
regulation of cell motility	120	470	2	3.10586e-08	1.82861e-09
positive regulation of cellular component organization	186	816	1.7	3.18631e-08	1.88545e-09
positive regulation of multicellular organismal process	212	958	1.6	3.36087e-08	1.99873e-09
macromolecular complex assembly	178	774	1.7	3.4997e-08	2.0917e-09
tissue morphogenesis	146	606	1.8	4.09376e-08	2.45894e-09
regulation of transport	248	1160	1.6	4.13962e-08	2.50652e-09
single-organism organelle organization	314	1534	1.5	4.13962e-08	2.51353e-09
macromolecule catabolic process	145	601	1.8	4.13962e-08	2.52341e-09
single-organism biosynthetic process	224	1027	1.6	4.25161e-08	2.60432e-09
negative regulation of cell proliferation	102	383	2.1	4.47743e-08	2.75595e-09
establishment of localization in cell	263	1247	1.5	5.08526e-08	3.14521e-09
chromosome organization	148	619	1.8	5.31139e-08	3.30087e-09
regulation of response to stress	237	1103	1.6	5.80264e-08	3.62342e-09
positive regulation of cell differentiation	140	579	1.8	6.50781e-08	4.08311e-09
positive regulation of RNA biosynthetic process	223	1027	1.6	6.70878e-08	4.22915e-09
developmental process involved in reproduction	133	543	1.9	6.7167e-08	4.25411e-09
organ morphogenesis	198	892	1.6	8.44379e-08	5.37309e-09
apoptotic process	142	592	1.8	8.61882e-08	5.5101e-09
regulation of cellular localization	190	851	1.7	1.07686e-07	6.91647e-09
cytoskeleton organization	131	537	1.8	1.1171e-07	7.23787e-09
positive regulation of transcription, DNA-templated	217	1000	1.6	1.1171e-07	7.27459e-09
positive regulation of nucleic acid-templated transcription	217	1000	1.6	1.1171e-07	7.27459e-09
response to wounding	135	558	1.8	1.13571e-07	7.42959e-09
O-glycan processing	27	57	5.1	1.19963e-07	7.88341e-09
negative regulation of molecular function	174	766	1.7	1.24897e-07	8.24478e-09
immune system development	143	601	1.8	1.27846e-07	8.47742e-09
developmental growth	90	332	2.1	1.38918e-07	9.25296e-09
cellular lipid metabolic process	165	719	1.7	1.42585e-07	9.53955e-09
neurogenesis	307	1513	1.5	1.45206e-07	9.75809e-09
leukocyte migration	59	187	2.6	1.46244e-07	9.87138e-09
biological adhesion	134	556	1.8	1.60169e-07	1.08589e-08
gene expression	326	1627	1.5	1.90798e-07	1.29922e-08
cellular localization	309	1530	1.5	2.07891e-07	1.42179e-08
carboxylic acid metabolic process	156	675	1.7	2.14569e-07	1.47385e-08
cell development	319	1589	1.5	2.23309e-07	1.54052e-08
DNA packaging	35	88	3.7	2.2639e-07	1.56934e-08
protein complex assembly	151	649	1.7	2.2639e-07	1.58197e-08
protein complex biogenesis	151	649	1.7	2.2639e-07	1.58197e-08
hematopoietic or lymphoid organ development	137	575	1.8	2.26502e-07	1.58949e-08
organonitrogen compound biosynthetic process	161	703	1.7	2.36964e-07	1.66995e-08
regulation of transferase activity	167	737	1.7	2.79088e-07	1.97511e-08
regulation of immune system process	243	1158	1.5	2.86613e-07	2.03689e-08
positive regulation of transport	146	626	1.7	3.25779e-07	2.32492e-08
skin development	59	191	2.5	3.26558e-07	2.34019e-08
in utero embryonic development	101	393	2	3.35766e-07	2.41616e-08
response to inorganic substance	56	178	2.6	3.58654e-07	2.59152e-08
cellular nitrogen compound biosynthetic process	256	1235	1.5	3.6264e-07	2.6311e-08
aromatic compound biosynthetic process	207	961	1.6	4.10734e-07	2.99227e-08
hemopoiesis	126	523	1.8	4.14635e-07	3.03301e-08
cell adhesion	131	550	1.8	4.54222e-07	3.3361e-08
single organism reproductive process	161	710	1.7	4.57477e-07	3.3736e-08
tube development	136	577	1.8	4.85277e-07	3.59304e-08
positive regulation of protein metabolic process	233	1110	1.5	5.27776e-07	3.9234e-08
vesicle-mediated transport	171	766	1.7	5.35513e-07	3.99684e-08
chemical homeostasis	121	500	1.8	5.80643e-07	4.35093e-08
heterocycle biosynthetic process	206	960	1.6	5.83873e-07	4.3925e-08
wound healing	126	527	1.8	6.38097e-07	4.82705e-08
negative regulation of multicellular organismal process	149	649	1.7	6.38097e-07	4.83838e-08
negative regulation of catalytic activity	135	575	1.8	6.77619e-07	5.15821e-08
cellular response to oxygen-containing compound	147	639	1.7	6.81666e-07	5.20928e-08
gland morphogenesis	41	116	3.1	6.83202e-07	5.24133e-08
DNA conformation change	45	133	2.9	7.03233e-07	5.41591e-08
organic cyclic compound catabolic process	86	324	2.1	7.17036e-07	5.54355e-08
embryonic organ development	110	446	1.9	8.022e-07	6.22582e-08
nucleobase-containing compound biosynthetic process	198	920	1.6	8.24554e-07	6.42382e-08
positive regulation of cell communication	232	1111	1.5	8.37335e-07	6.5483e-08
cellular component assembly	264	1294	1.5	8.81096e-07	6.91672e-08
macromolecule localization	222	1057	1.5	1.00548e-06	7.92309e-08
cardiovascular system development	160	714	1.7	1.06196e-06	8.43127e-08
circulatory system development	160	714	1.7	1.06196e-06	8.43127e-08
cellular component biogenesis	273	1349	1.5	1.09112e-06	8.69521e-08
generation of neurons	288	1437	1.4	1.19407e-06	9.55114e-08
RNA metabolic process	251	1226	1.5	1.35854e-06	1.09071e-07
positive regulation of cellular protein metabolic process	218	1039	1.5	1.4005e-06	1.12856e-07
RNA biosynthetic process	166	751	1.6	1.5538e-06	1.25672e-07
response to external biotic stimulus	107	437	1.9	1.70265e-06	1.38723e-07
response to other organism	107	437	1.9	1.70265e-06	1.38723e-07
positive regulation of signal transduction	218	1042	1.5	1.72848e-06	1.42237e-07
phosphorylation	181	835	1.6	1.72848e-06	1.42287e-07
positive regulation of signaling	227	1093	1.5	1.72848e-06	1.42878e-07
embryo development ending in birth or egg hatching	147	649	1.7	1.72848e-06	1.42884e-07
response to metal ion	42	124	2.9	1.7287e-06	1.43416e-07
small GTPase mediated signal transduction	129	553	1.7	1.79528e-06	1.49473e-07
negative regulation of developmental process	122	516	1.8	1.79734e-06	1.50179e-07
aromatic compound catabolic process	81	306	2.1	1.80172e-06	1.51081e-07
regulation of ossification	34	91	3.4	1.81491e-06	1.52726e-07
nucleosome assembly	22	46	5.2	1.81961e-06	1.53663e-07
cellular macromolecule catabolic process	121	511	1.8	1.82623e-06	1.54766e-07
DNA replication-independent nucleosome assembly	18	33	6.8	1.91055e-06	1.63047e-07
DNA replication-independent nucleosome organization	18	33	6.8	1.91055e-06	1.63047e-07
regulation of protein localization	150	668	1.7	2.18243e-06	1.86899e-07
reproduction	169	772	1.6	2.20071e-06	1.89119e-07
cellular nitrogen compound catabolic process	79	298	2.1	2.32125e-06	2.00167e-07
regulation of catabolic process	119	503	1.8	2.37515e-06	2.05522e-07
peptide cross-linking	11	14	20.7	2.42298e-06	2.1038e-07
regulation of establishment of protein localization	133	578	1.7	2.52536e-06	2.20021e-07
epidermal cell differentiation	39	113	3	2.58333e-06	2.25839e-07
keratinocyte differentiation	27	65	4	2.69052e-06	2.36011e-07
positive regulation of hydrolase activity	121	515	1.8	2.73872e-06	2.41053e-07
regulation of cell activation	73	270	2.1	2.83781e-06	2.50619e-07
nucleosome organization	29	73	3.7	3.04377e-06	2.69712e-07
immune response	214	1028	1.5	3.08212e-06	2.74027e-07
chordate embryonic development	145	645	1.7	3.11591e-06	2.77958e-07
reproductive process	168	771	1.6	3.14645e-06	2.81618e-07
nucleobase-containing compound catabolic process	72	266	2.1	3.20565e-06	2.8787e-07
positive regulation of cell proliferation	114	481	1.8	3.70484e-06	3.338e-07
multicellular organismal homeostasis	48	154	2.6	3.75781e-06	3.39689e-07
chromatin organization	102	419	1.8	3.98187e-06	3.61873e-07
regulation of growth	82	317	2	3.98187e-06	3.62311e-07
ATP-dependent chromatin remodeling	24	55	4.4	3.99711e-06	3.64887e-07
mRNA metabolic process	93	373	1.9	4.12585e-06	3.77865e-07
chemotaxis	151	681	1.6	4.13345e-06	3.8102e-07
taxis	151	681	1.6	4.13345e-06	3.8102e-07
response to biotic stimulus	108	451	1.8	4.27548e-06	3.95383e-07
cell chemotaxis	38	111	3	4.38153e-06	4.06494e-07
negative regulation of intracellular signal transduction	75	283	2.1	4.38472e-06	4.08093e-07
cell division	41	124	2.8	4.49154e-06	4.1937e-07
tube morphogenesis	93	374	1.9	4.58585e-06	4.2954e-07
negative regulation of proteolysis	63	225	2.2	4.61358e-06	4.33509e-07
cellular response to cytokine stimulus	112	473	1.8	4.70219e-06	4.43233e-07
regulation of body fluid levels	130	569	1.7	4.80141e-06	4.54014e-07
regulation of kinase activity	144	645	1.6	4.92113e-06	4.66798e-07
regulation of protein kinase activity	138	613	1.7	5.18502e-06	4.93371e-07
positive regulation of transcription from RNA polymerase II promoter	142	635	1.6	5.31522e-06	5.0734e-07
epithelial tube morphogenesis	85	335	1.9	5.63768e-06	5.39795e-07
regulation of system process	75	285	2	5.7191e-06	5.49292e-07
small molecule biosynthetic process	76	290	2	5.73114e-06	5.52153e-07
regulation of small GTPase mediated signal transduction	51	170	2.4	5.73411e-06	5.54144e-07
regulation of anatomical structure morphogenesis	144	647	1.6	5.79361e-06	5.6334e-07
regulation of cell development	144	647	1.6	5.79361e-06	5.6334e-07
response to cytokine	121	523	1.7	5.8284e-06	5.68455e-07
multi-organism process	248	1233	1.5	5.92543e-06	5.79681e-07
enzyme linked receptor protein signaling pathway	177	831	1.6	6.68795e-06	6.56266e-07
membrane organization	160	737	1.6	6.94558e-06	6.83612e-07
positive regulation of growth	45	144	2.6	7.2815e-06	7.1884e-07
positive regulation of cell activation	55	190	2.3	7.34001e-06	7.26799e-07
positive regulation of cell growth	37	109	2.9	7.34067e-06	7.29046e-07
heterocycle catabolic process	77	297	2	7.40717e-06	7.37854e-07
blood vessel development	94	384	1.8	7.89475e-06	7.8877e-07
mitotic cell cycle phase transition	70	263	2.1	8.22124e-06	8.23835e-07
positive regulation of protein serine/threonine kinase activity	55	191	2.3	8.68195e-06	8.72584e-07
single organism cell adhesion	84	334	1.9	9.21108e-06	9.28503e-07
mitotic nuclear division	40	123	2.7	9.27009e-06	9.37208e-07
response to lipid	73	279	2	9.63284e-06	9.76747e-07
regulation of cellular response to stress	114	491	1.7	9.77521e-06	9.94089e-07
protein-DNA complex subunit organization	30	81	3.3	9.82509e-06	1.00208e-06
chromatin assembly or disassembly	29	77	3.4	9.86478e-06	1.01014e-06
regulation of cellular catabolic process	103	433	1.8	9.86478e-06	1.012e-06
protein-DNA complex assembly	23	54	4.2	1.04265e-05	1.07272e-06
lipid biosynthetic process	100	418	1.8	1.06581e-05	1.09972e-06
positive regulation of protein modification process	177	838	1.5	1.11211e-05	1.1508e-06
chromatin assembly	24	58	4	1.14302e-05	1.18618e-06
chromatin remodeling at centromere	15	27	7.1	1.25151e-05	1.30249e-06
positive regulation of protein phosphorylation	149	684	1.6	1.28428e-05	1.34042e-06
positive regulation of immune system process	144	657	1.6	1.34206e-05	1.40471e-06
response to endogenous stimulus	187	897	1.5	1.34853e-05	1.41549e-06
negative regulation of protein phosphorylation	65	242	2.1	1.35188e-05	1.42303e-06
cell cycle phase transition	70	267	2	1.41519e-05	1.49388e-06
positive regulation of phosphorus metabolic process	169	797	1.5	1.47204e-05	1.56264e-06
positive regulation of phosphate metabolic process	169	797	1.5	1.47204e-05	1.56264e-06
mitotic chromosome condensation	9	11	25.4	1.5355e-05	1.63882e-06
vasculature development	98	411	1.8	1.5355e-05	1.63914e-06
positive regulation of programmed cell death	92	380	1.8	1.59053e-05	1.70262e-06
mRNA catabolic process	48	162	2.4	1.6233e-05	1.74252e-06
protein localization	180	861	1.5	1.72009e-05	1.85154e-06
positive regulation of apoptotic process	91	376	1.8	1.81944e-05	1.96389e-06
cellular modified amino acid metabolic process	58	210	2.2	1.82192e-05	1.97198e-06
positive regulation of cell death	95	397	1.8	1.83365e-05	1.99559e-06
negative regulation of cell differentiation	95	397	1.8	1.83365e-05	1.99559e-06
positive regulation of phosphorylation	153	711	1.6	1.86441e-05	2.03461e-06
placenta development	45	149	2.5	1.86955e-05	2.04674e-06
protein phosphorylation	151	700	1.6	1.86955e-05	2.05133e-06
regulation of nervous system development	128	574	1.6	1.9327e-05	2.12637e-06
transmembrane receptor protein tyrosine kinase signaling pathway	146	673	1.6	1.97082e-05	2.17417e-06
organic acid biosynthetic process	47	159	2.4	2.15418e-05	2.38926e-06
carboxylic acid biosynthetic process	47	159	2.4	2.15418e-05	2.38926e-06
negative regulation of immune system process	54	192	2.2	2.16311e-05	2.41203e-06
protein complex disassembly	54	192	2.2	2.16311e-05	2.41203e-06
response to calcium ion	25	64	3.6	2.27867e-05	2.54767e-06
regulation of neurogenesis	121	538	1.7	2.29749e-05	2.57553e-06
CENP-A containing nucleosome assembly	14	25	7.2	2.31244e-05	2.60606e-06
CENP-A containing chromatin organization	14	25	7.2	2.31244e-05	2.60606e-06
chromatin remodeling	33	97	2.9	2.37792e-05	2.68691e-06
protein transport	116	512	1.7	2.51354e-05	2.84767e-06
regulation of lymphocyte activation	60	222	2.1	2.51354e-05	2.85511e-06
histone exchange	17	35	5.3	2.67004e-05	3.04081e-06
regulation of protein transport	116	513	1.7	2.74869e-05	3.14243e-06
RNA catabolic process	52	184	2.2	2.74869e-05	3.14673e-06
cell junction organization	43	142	2.5	2.7566e-05	3.16398e-06
positive regulation of intracellular signal transduction	154	722	1.6	2.77468e-05	3.19298e-06
innate immune response	165	784	1.5	2.85834e-05	3.29775e-06
negative regulation of cytoskeleton organization	24	61	3.7	2.99625e-05	3.46577e-06
regulation of cell-cell adhesion	64	243	2	3.01093e-05	3.49171e-06
fatty acid biosynthetic process	25	65	3.5	3.05336e-05	3.55e-06
establishment of protein localization	131	596	1.6	3.05675e-05	3.56303e-06
excretion	16	32	5.7	3.13013e-05	3.66718e-06
cytoskeleton-dependent cytokinesis	16	32	5.7	3.13013e-05	3.66718e-06
positive regulation of transferase activity	119	531	1.6	3.17275e-05	3.72654e-06
intracellular receptor signaling pathway	39	125	2.6	3.40676e-05	4.01153e-06
positive regulation of nervous system development	79	320	1.9	3.48454e-05	4.11348e-06
intracellular transport	201	992	1.5	3.57804e-05	4.23449e-06
centromere complex assembly	15	29	6.1	3.62569e-05	4.30167e-06
response to organic cyclic compound	69	270	2	3.9054e-05	4.64513e-06
negative regulation of phosphorylation	68	265	2	3.91024e-05	4.66797e-06
cellular protein complex disassembly	49	172	2.3	3.91024e-05	4.67415e-06
embryonic placenta development	32	95	2.9	4.01527e-05	4.81163e-06
mitotic cytokinesis	14	26	6.6	4.03468e-05	4.86134e-06
negative regulation of protein complex disassembly	14	26	6.6	4.03468e-05	4.86134e-06
digestion	26	70	3.3	4.03468e-05	4.87089e-06
cellular response to interferon-gamma	31	91	2.9	4.26413e-05	5.16645e-06
anion transport	80	327	1.8	4.26413e-05	5.17326e-06
cellular response to endogenous stimulus	168	807	1.5	4.32548e-05	5.26054e-06
positive regulation of cell migration	66	256	2	4.43094e-05	5.40197e-06
regulation of proteolysis	114	508	1.7	4.52622e-05	5.5316e-06
positive regulation of catabolic process	73	292	1.9	4.76259e-05	5.83463e-06
response to interferon-gamma	35	109	2.7	4.89406e-05	6.02398e-06
positive regulation of leukocyte activation	51	183	2.2	4.89406e-05	6.02481e-06
cell-cell junction organization	37	118	2.6	4.9946e-05	6.16342e-06
regulation of cell junction assembly	22	55	3.8	5.15859e-05	6.38113e-06
lymphocyte costimulation	23	59	3.6	5.32527e-05	6.61898e-06
T cell costimulation	23	59	3.6	5.32527e-05	6.61898e-06
embryonic morphogenesis	127	581	1.6	5.33067e-05	6.64154e-06
regulation of anatomical structure size	60	228	2	5.7094e-05	7.13039e-06
antigen processing and presentation of exogenous peptide antigen via MHC class II	30	88	2.9	5.72549e-05	7.1675e-06
nuclear division	49	175	2.2	6.27593e-05	7.88897e-06
single-organism intracellular transport	190	938	1.5	6.27593e-05	7.8939e-06
regulation of leukocyte activation	64	249	2	6.54372e-05	8.26855e-06
negative regulation of cell cycle	85	357	1.8	6.54372e-05	8.26964e-06
actin filament-based process	73	295	1.9	6.76712e-05	8.57209e-06
mammary gland morphogenesis	21	52	3.8	6.79766e-05	8.63099e-06
regulation of epithelial cell proliferation	44	152	2.3	7.02758e-05	8.94381e-06
transcription, DNA-templated	139	651	1.6	7.03458e-05	8.98383e-06
positive regulation of cell development	86	363	1.8	7.03458e-05	9.00006e-06
macromolecular complex disassembly	54	200	2.1	7.03458e-05	9.01547e-06
cytokinesis	24	64	3.4	7.17908e-05	9.22457e-06
antigen processing and presentation of peptide antigen via MHC class II	30	89	2.9	7.17908e-05	9.26471e-06
antigen processing and presentation of peptide or polysaccharide antigen via MHC class II	30	89	2.9	7.17908e-05	9.26471e-06
nucleic acid-templated transcription	139	652	1.5	7.53775e-05	9.74999e-06
regulation of hormone levels	72	291	1.9	7.63206e-05	9.89467e-06
heart development	106	471	1.7	7.84677e-05	1.01964e-05
cell activation	115	520	1.6	7.86339e-05	1.02413e-05
positive regulation of locomotion	69	276	1.9	7.9354e-05	1.03587e-05
chromosome segregation	38	125	2.5	7.96634e-05	1.04228e-05
negative regulation of hydrolase activity	68	271	1.9	8.00202e-05	1.04933e-05
regulation of bone mineralization	19	45	4.1	8.13712e-05	1.06946e-05
nuclear-transcribed mRNA catabolic process	44	153	2.3	8.15477e-05	1.07421e-05
regulation of neuron differentiation	99	434	1.7	8.31571e-05	1.09788e-05
regulation of protein serine/threonine kinase activity	105	467	1.7	8.83607e-05	1.16921e-05
blood coagulation	102	451	1.7	9.00653e-05	1.19444e-05
positive regulation of lymphocyte activation	47	168	2.2	9.21321e-05	1.22528e-05
monovalent inorganic cation homeostasis	21	53	3.7	9.21321e-05	1.22733e-05
single-organism membrane organization	123	566	1.6	9.22471e-05	1.23161e-05
regulation of GTPase activity	71	288	1.9	9.68186e-05	1.29552e-05
developmental growth involved in morphogenesis	34	108	2.6	9.76592e-05	1.30967e-05
ion homeostasis	80	335	1.8	9.96221e-05	1.33896e-05
single organismal cell-cell adhesion	75	309	1.8	9.97394e-05	1.34943e-05
inorganic ion homeostasis	75	309	1.8	9.97394e-05	1.34943e-05
organic hydroxy compound metabolic process	75	309	1.8	9.97394e-05	1.34943e-05
carbohydrate derivative metabolic process	165	803	1.5	0.000101057	1.37027e-05
cell-cell adhesion	86	367	1.7	0.000103185	1.40219e-05
coagulation	102	453	1.7	0.000106651	1.45245e-05
regulation of cell growth	61	238	2	0.000106954	1.45977e-05
response to hormone	115	524	1.6	0.000107667	1.4727e-05
negative regulation of phosphorus metabolic process	84	357	1.8	0.000108684	1.49308e-05
negative regulation of phosphate metabolic process	84	357	1.8	0.000108684	1.49308e-05
positive regulation of cell-matrix adhesion	14	28	5.7	0.000108766	1.49744e-05
interferon-gamma-mediated signaling pathway	26	74	3.1	0.000112873	1.55734e-05
G1/S transition of mitotic cell cycle	41	141	2.3	0.000113783	1.58004e-05
cell cycle G1/S phase transition	41	141	2.3	0.000113783	1.58004e-05
positive regulation of leukocyte cell-cell adhesion	41	141	2.3	0.000113783	1.58004e-05
regulation of peptidase activity	66	264	1.9	0.000114285	1.59381e-05
positive regulation of cell motility	66	264	1.9	0.000114285	1.59381e-05
nuclear-transcribed mRNA catabolic process, nonsense-mediated decay	32	100	2.7	0.00011451	1.60334e-05
morphogenesis of a branching epithelium	51	189	2.1	0.00011451	1.60375e-05
morphogenesis of a branching structure	53	199	2.1	0.000117611	1.65068e-05
negative regulation of protein modification process	101	449	1.7	0.000118249	1.66566e-05
positive regulation of cell-substrate adhesion	20	50	3.8	0.000118249	1.66666e-05
regulation of cell-matrix adhesion	24	66	3.2	0.000119553	1.69153e-05
regulation of response to external stimulus	129	603	1.6	0.000119553	1.69215e-05
negative regulation of cellular component organization	98	433	1.7	0.000119895	1.70056e-05
hemostasis	102	455	1.6	0.000123948	1.76173e-05
positive regulation of homotypic cell-cell adhesion	41	142	2.3	0.000133497	1.90143e-05
regulation of cellular protein localization	95	418	1.7	0.000133768	1.90927e-05
regulation of leukocyte migration	30	92	2.7	0.00013537	1.93616e-05
positive regulation of neuron projection development	46	166	2.2	0.000137338	1.96839e-05
negative regulation of protein depolymerization	12	22	6.8	0.00013797	1.98155e-05
regulation of mitotic cell cycle	78	328	1.8	0.000138657	1.99553e-05
regulation of endothelial cell apoptotic process	15	32	5	0.000138698	2.00025e-05
cation homeostasis	73	302	1.8	0.000140086	2.02496e-05
positive regulation of cellular component movement	67	271	1.9	0.000140086	2.02861e-05
regulation of protein complex disassembly	18	43	4.1	0.000144482	2.09656e-05
chromatin modification	76	318	1.8	0.000145047	2.10907e-05
cellular homeostasis	86	371	1.7	0.000147976	2.15606e-05
positive regulation of T cell activation	40	138	2.3	0.000148131	2.16272e-05
regulation of organelle organization	157	764	1.5	0.00014968	2.18979e-05
skeletal system development	101	452	1.6	0.000151516	2.22115e-05
viral life cycle	53	201	2	0.000151887	2.23111e-05
protein localization to membrane	68	277	1.8	0.00015339	2.25775e-05
positive regulation of mitotic cell cycle	28	84	2.8	0.000155782	2.29758e-05
regulation of secretion	90	393	1.7	0.000155835	2.30301e-05
blood vessel morphogenesis	70	288	1.8	0.00016528	2.4475e-05
DNA replication	39	134	2.3	0.000165655	2.45798e-05
regulation of cell morphogenesis	88	383	1.7	0.000166608	2.47707e-05
positive regulation of cell projection organization	56	217	2	0.000174351	2.59738e-05
response to decreased oxygen levels	37	125	2.4	0.00017497	2.6118e-05
positive regulation of neurogenesis	72	299	1.8	0.000175854	2.63022e-05
cytokine-mediated signaling pathway	89	389	1.7	0.000176585	2.64642e-05
carbohydrate metabolic process	136	648	1.5	0.000179764	2.6994e-05
fatty acid metabolic process	47	173	2.1	0.000185856	2.80193e-05
positive regulation of response to external stimulus	47	173	2.1	0.000185856	2.80193e-05
single-organism cellular localization	128	604	1.5	0.000191333	2.89019e-05
single-organism catabolic process	143	689	1.5	0.000200126	3.02896e-05
regulation of cell-substrate adhesion	32	103	2.6	0.000205783	3.12071e-05
regulation of plasma membrane organization	23	64	3.2	0.00020629	3.13453e-05
DNA strand elongation involved in DNA replication	15	33	4.7	0.000207358	3.15693e-05
positive regulation of GTPase activity	63	254	1.9	0.000208158	3.17529e-05
positive regulation of ossification	19	48	3.7	0.000210127	3.21157e-05
negative regulation of epithelial cell proliferation	22	60	3.3	0.000211314	3.23601e-05
negative regulation of peptidase activity	42	150	2.2	0.00022091	3.38952e-05
protein O-linked glycosylation	29	90	2.7	0.000221196	3.40048e-05
regulation of homotypic cell-cell adhesion	50	189	2	0.000221717	3.41508e-05
neutrophil chemotaxis	12	23	6.2	0.000231197	3.57422e-05
cell morphogenesis involved in differentiation	168	834	1.4	0.000231197	3.57485e-05
organic anion transport	63	255	1.9	0.000232735	3.60556e-05
monocarboxylic acid metabolic process	80	344	1.7	0.000234357	3.63766e-05
DNA strand elongation	16	37	4.3	0.00023779	3.70095e-05
establishment or maintenance of cell polarity	25	73	2.9	0.00023779	3.70508e-05
single-organism carbohydrate metabolic process	108	496	1.6	0.000239241	3.7348e-05
DNA metabolic process	113	524	1.6	0.000246671	3.85813e-05
regulation of cell projection organization	89	393	1.7	0.000252474	3.9564e-05
energy reserve metabolic process	35	118	2.4	0.000258735	4.06221e-05
unsaturated fatty acid biosynthetic process	17	41	4	0.000260503	4.10545e-05
regulation of epithelial cell apoptotic process	17	41	4	0.000260503	4.10545e-05
regulation of autophagy	43	156	2.2	0.000262422	4.14351e-05
muscle tissue development	65	267	1.8	0.000280771	4.44158e-05
response to oxygen levels	37	128	2.3	0.000290845	4.60959e-05
cellular response to hormone stimulus	101	460	1.6	0.000293215	4.65587e-05
icosanoid biosynthetic process	15	34	4.5	0.000304606	4.86392e-05
fatty acid derivative biosynthetic process	15	34	4.5	0.000304606	4.86392e-05
regulation of protein depolymerization	15	34	4.5	0.000304606	4.86392e-05
positive regulation of cell-cell adhesion	44	162	2.1	0.000312307	4.99617e-05
cellular response to lipid	47	177	2.1	0.000326113	5.22673e-05
endocytosis	68	284	1.8	0.000326204	5.23788e-05
regulation of cell division	53	207	2	0.000328619	5.28643e-05
regulation of cell size	31	101	2.5	0.000331218	5.34099e-05
defense response to other organism	62	253	1.8	0.000331218	5.34795e-05
leukocyte chemotaxis	23	66	3	0.000339174	5.48649e-05
mammary gland duct morphogenesis	16	38	4.1	0.000339463	5.50125e-05
tissue homeostasis	26	79	2.8	0.000349766	5.67863e-05
positive regulation of establishment of protein localization	82	359	1.7	0.000351041	5.70976e-05
positive regulation of neuron differentiation	58	233	1.9	0.000352152	5.73831e-05
mitotic sister chromatid segregation	22	62	3.1	0.000354095	5.78404e-05
head development	125	596	1.5	0.000354095	5.79103e-05
homotypic cell-cell adhesion	56	223	1.9	0.000359893	5.89656e-05
mitotic spindle organization	17	42	3.8	0.000361454	5.93287e-05
endosomal transport	46	173	2.1	0.000366292	6.02317e-05
positive regulation of cellular catabolic process	62	254	1.8	0.000366569	6.04953e-05
apoptotic signaling pathway	62	254	1.8	0.000366569	6.04953e-05
regulation of leukocyte cell-cell adhesion	48	183	2	0.000369812	6.11404e-05
endomembrane system organization	76	328	1.7	0.000385376	6.38282e-05
central nervous system development	148	728	1.5	0.000389575	6.46396e-05
translational termination	42	154	2.1	0.000397285	6.6037e-05
positive regulation of protein kinase activity	99	453	1.6	0.000399241	6.64808e-05
spindle organization	24	71	2.9	0.000400548	6.68175e-05
positive regulation of kinase activity	102	470	1.6	0.000414015	6.93102e-05
regulation of cellular component biogenesis	102	470	1.6	0.000414015	6.93102e-05
regulation of MAPK cascade	116	548	1.5	0.000419605	7.04045e-05
epithelial cell development	51	199	2	0.000419605	7.04956e-05
negative regulation of locomotion	48	184	2	0.000420577	7.07841e-05
monocarboxylic acid biosynthetic process	32	107	2.4	0.000423865	7.14634e-05
brain development	117	554	1.5	0.0004304	7.26933e-05
tissue remodeling	15	35	4.2	0.000433207	7.32962e-05
regulation of homeostatic process	64	266	1.8	0.000433348	7.34488e-05
cellular response to acid chemical	28	89	2.6	0.000437699	7.43164e-05
cellular ion homeostasis	67	282	1.8	0.000447223	7.60664e-05
steroid metabolic process	42	155	2.1	0.00045514	7.75484e-05
sex differentiation	52	205	1.9	0.000470722	8.03432e-05
regulation of muscle system process	31	103	2.4	0.000471691	8.06489e-05
transcription from RNA polymerase II promoter	118	561	1.5	0.000473617	8.11191e-05
chromosome condensation	10	18	7.1	0.000474404	8.13949e-05
regulation of cyclin-dependent protein kinase activity	27	85	2.6	0.000479877	8.24767e-05
negative regulation of actin filament polymerization	9	15	8.5	0.000485797	8.36385e-05
response to hypoxia	35	122	2.3	0.000500618	8.63391e-05
regulation of cytoskeleton organization	63	263	1.8	0.000551734	9.53188e-05
granulocyte chemotaxis	14	32	4.4	0.000560134	9.69367e-05
post-embryonic development	34	118	2.3	0.00056786	9.84426e-05
heart morphogenesis	56	227	1.9	0.000569379	9.88752e-05
intracellular protein transport	85	381	1.6	0.000580114	0.000100912
neutrophil migration	12	25	5.2	0.000587427	0.000102359
regulation of vesicle-mediated transport	60	248	1.8	0.000588955	0.0001028
sensory organ morphogenesis	64	269	1.8	0.000595458	0.000104112
establishment of protein localization to membrane	52	207	1.9	0.000599854	0.000105059
morphogenesis of embryonic epithelium	42	157	2.1	0.000604554	0.000106196
response to bacterium	51	202	1.9	0.000604554	0.000106242
cellular response to organonitrogen compound	100	464	1.6	0.000608089	0.000107044
organelle fission	50	197	1.9	0.000608193	0.000107243
regulation of neuron projection development	70	301	1.7	0.000609693	0.000107829
regulation of cell cycle process	90	409	1.6	0.000609693	0.00010787
neuron projection development	160	805	1.4	0.00061711	0.000109366
regulation of epithelial cell migration	37	133	2.2	0.00062946	0.000111742
regulation of endopeptidase activity	61	254	1.8	0.000635066	0.000112926
hepaticobiliary system development	26	82	2.6	0.000643294	0.00011458
regulation of adherens junction organization	16	40	3.8	0.000645599	0.000115183
regulation of biomineral tissue development	19	52	3.3	0.000649035	0.000115989
myeloid leukocyte migration	18	48	3.4	0.000661418	0.000118398
cytoplasmic transport	134	657	1.5	0.000674683	0.000120974
branching morphogenesis of an epithelial tube	42	158	2.1	0.000688427	0.000123847
anatomical structure homeostasis	42	158	2.1	0.000688427	0.000123847
regulation of blood circulation	47	183	2	0.000696338	0.000125478
cell junction assembly	36	129	2.2	0.00070995	0.000128142
cellular chemical homeostasis	71	308	1.7	0.000712366	0.000128789
positive regulation of cell cycle	60	250	1.8	0.000719803	0.000130348
response to acid chemical	33	115	2.3	0.000741993	0.000134807
regulation of mitotic nuclear division	33	115	2.3	0.000741993	0.000134807
DNA replication-dependent nucleosome assembly	7	10	13.2	0.000759404	0.000138422
DNA replication-dependent nucleosome organization	7	10	13.2	0.000759404	0.000138422
positive regulation of autophagy	21	61	3	0.000761154	0.000139194
peptidyl-tyrosine dephosphorylation	21	61	3	0.000761154	0.000139194
alpha-amino acid metabolic process	57	235	1.8	0.000766184	0.000140342
metal ion homeostasis	65	277	1.7	0.000771634	0.000141569
regulation of actin filament-based process	48	189	1.9	0.000779284	0.000143205
negative regulation of protein complex assembly	20	57	3.1	0.000803898	0.000147967
early endosome to late endosome transport	10	19	6.3	0.000806054	0.000148603
epithelial cell proliferation	23	70	2.8	0.000830085	0.000153281
cholesterol metabolic process	19	53	3.2	0.000840501	0.000155454
liver development	25	79	2.6	0.000857329	0.000159256
actin filament-based movement	25	79	2.6	0.000857329	0.000159256
positive regulation of MAP kinase activity	38	140	2.1	0.000857329	0.000159577
organophosphate metabolic process	112	536	1.5	0.000857329	0.000159586
negative regulation of cell migration	40	150	2.1	0.000883112	0.000164648
regulation of T cell activation	45	175	2	0.000896953	0.000167495
cotranslational protein targeting to membrane	28	93	2.4	0.000927444	0.000173465
cellular response to nitrogen compound	105	498	1.5	0.000945054	0.00017704
cell-cell junction assembly	21	62	2.9	0.000963934	0.000180863
cellular cation homeostasis	64	274	1.7	0.000968804	0.000182065
embryonic limb morphogenesis	37	136	2.1	0.000974221	0.000183662
embryonic appendage morphogenesis	37	136	2.1	0.000974221	0.000183662
inflammatory response	38	141	2.1	0.00099106	0.000187132
peptidyl-amino acid modification	153	773	1.4	0.000992221	0.000187646
response to organonitrogen compound	107	510	1.5	0.000993216	0.000188129
negative regulation of cellular component movement	44	171	2	0.00102022	0.000193547
positive regulation of protein transport	70	307	1.7	0.00106251	0.000201887
oxidation-reduction process	133	659	1.4	0.00107834	0.00020583
microtubule cytoskeleton organization	56	233	1.8	0.00107834	0.000205857
negative regulation of cell development	56	233	1.8	0.00107834	0.000205857
regulation of transcription involved in G1/S transition of mitotic cell cycle	11	23	5.2	0.00108874	0.000208166
peptidyl-threonine phosphorylation	14	34	4	0.00110862	0.000212626
granulocyte migration	14	34	4	0.00110862	0.000212626
lipid localization	37	137	2.1	0.00112226	0.000215576
regulation of focal adhesion assembly	15	38	3.7	0.00115657	0.00022312
regulation of cell-substrate junction assembly	15	38	3.7	0.00115657	0.00022312
translational elongation	41	157	2	0.00115657	0.000223885
regulation of hemopoiesis	41	157	2	0.00115657	0.000223885
negative regulation of cell motility	41	157	2	0.00115657	0.000223885
organic hydroxy compound biosynthetic process	33	118	2.2	0.00118338	0.000229428
actin cytoskeleton organization	56	234	1.8	0.00119237	0.000231524
sulfur compound metabolic process	63	271	1.7	0.0012021	0.000233772
response to growth factor	127	627	1.4	0.0012443	0.000242348
ion transport	160	818	1.4	0.001248	0.000243441
artery development	25	81	2.5	0.00126377	0.000246893
translational initiation	47	188	1.9	0.00126438	0.000247388
regulation of mitochondrial depolarization	6	8	16.9	0.00126606	0.000248468
regulation of dopaminergic neuron differentiation	6	8	16.9	0.00126606	0.000248468
cholesterol biosynthetic process	12	27	4.5	0.00129136	0.000254969
cell differentiation involved in embryonic placenta development	12	27	4.5	0.00129136	0.000254969
activation of GTPase activity	12	27	4.5	0.00129136	0.000254969
secondary alcohol biosynthetic process	12	27	4.5	0.00129136	0.000254969
protein targeting to ER	28	95	2.4	0.00130382	0.000257818
regulation of DNA metabolic process	56	235	1.8	0.00131314	0.00026005
response to nitrogen compound	114	554	1.5	0.00132523	0.00026284
secondary alcohol metabolic process	19	55	3	0.00136414	0.000270961
cellular protein localization	139	698	1.4	0.00138557	0.00027563
regulation of cell cycle phase transition	53	220	1.8	0.00141393	0.000281692
regulation of secretion by cell	80	365	1.6	0.00143985	0.000287284
regulation of cysteine-type endopeptidase activity	43	169	1.9	0.00147966	0.000295667
urogenital system development	62	268	1.7	0.00149747	0.000299673
selenocysteine metabolic process	23	73	2.6	0.00153528	0.000308151
regulation of embryonic development	23	73	2.6	0.00153528	0.000308151
cellular macromolecule localization	139	700	1.4	0.0015578	0.000313136
regulation of cytoplasmic transport	73	328	1.6	0.00160275	0.000322647
protein oligomerization	52	216	1.8	0.00161044	0.000325428
protein glycosylation	75	339	1.6	0.00161044	0.000325631
macromolecule glycosylation	75	339	1.6	0.00161044	0.000325631
positive regulation of endothelial cell apoptotic process	7	11	9.9	0.00163053	0.000330903
positive regulation of developmental growth	26	87	2.4	0.00163053	0.000331328
cellular metal ion homeostasis	59	253	1.7	0.00163053	0.000331943
negative regulation of TOR signaling	11	24	4.8	0.00163053	0.000332118
regulation of activated T cell proliferation	11	24	4.8	0.00163053	0.000332118
trophoblast giant cell differentiation	8	14	7.5	0.00165516	0.000337628
positive regulation of cellular protein localization	64	280	1.7	0.00168167	0.000343535
negative regulation of endopeptidase activity	38	145	2	0.00168695	0.000345116
regulation of immune response	160	824	1.4	0.00168925	0.000346312
regulation of response to wounding	54	227	1.8	0.00168925	0.00034659
SRP-dependent cotranslational protein targeting to membrane	27	92	2.4	0.00172664	0.000355288
nuclear chromosome segregation	27	92	2.4	0.00172664	0.000355288
positive regulation of secretion	48	196	1.8	0.00173205	0.000356917
centrosome organization	18	52	3	0.00182956	0.000378561
face development	18	52	3	0.00182956	0.000378561
positive regulation of leukocyte migration	21	65	2.7	0.00182956	0.000378643
mammary gland development	33	121	2.1	0.00183042	0.000379364
sterol biosynthetic process	12	28	4.2	0.00185593	0.00038528
axon development	131	657	1.4	0.00185593	0.000385754
protein targeting to membrane	35	131	2.1	0.00188238	0.000392372
positive regulation of cell morphogenesis involved in differentiation	35	131	2.1	0.00188238	0.000392372
neuron projection morphogenesis	139	704	1.4	0.00192809	0.000402473
regulation of intracellular transport	94	447	1.5	0.00196796	0.000411382
axon guidance	112	549	1.5	0.00198266	0.000415043
neuron differentiation	207	1106	1.3	0.00200698	0.000420731
cellular response to growth factor stimulus	124	618	1.4	0.00200843	0.000421633
negative regulation of protein polymerization	10	21	5.1	0.00202	0.000424663
response to reactive oxygen species	27	93	2.3	0.00203806	0.000429671
regulation of endothelial cell migration	27	93	2.3	0.00203806	0.000429671
regulation of cytokine production	86	403	1.5	0.00206316	0.000435971
regulation of lipid metabolic process	44	177	1.9	0.00206316	0.000436189
neuron projection guidance	112	550	1.5	0.00210302	0.000445258
regulation of nuclear division	33	122	2.1	0.00210302	0.000445868
sensory organ development	106	516	1.5	0.00212369	0.00045099
viral transcription	28	98	2.3	0.00212369	0.000452537
establishment of protein localization to endoplasmic reticulum	28	98	2.3	0.00212369	0.000452537
lipid transport	34	127	2.1	0.00212369	0.000452776
regulation of heart contraction	41	162	1.9	0.00212454	0.00045359
microtubule organizing center organization	19	57	2.8	0.00212861	0.000455092
embryonic epithelial tube formation	35	132	2	0.00213627	0.000457687
cellular response to oxygen levels	25	84	2.4	0.00213627	0.000457998
vitamin metabolic process	39	152	2	0.00214142	0.000460377
regulation of developmental growth	39	152	2	0.00214142	0.000460377
glycosylation	75	343	1.6	0.0021793	0.000469169
striated muscle tissue development	58	251	1.7	0.00220003	0.000474284
reactive oxygen species metabolic process	23	75	2.5	0.00220451	0.000475906
regulation of cellular component size	46	188	1.8	0.00220802	0.000477322
secretion	70	316	1.6	0.0022435	0.000485657
regulation of actin filament bundle assembly	18	53	2.9	0.00227569	0.000493302
regulation of leukocyte proliferation	31	113	2.1	0.00231676	0.000502896
carboxylic acid transport	42	168	1.9	0.00235719	0.000512372
response to steroid hormone	27	94	2.3	0.00237665	0.000517413
regulation of muscle contraction	24	80	2.4	0.00237665	0.000518723
cellular response to decreased oxygen levels	24	80	2.4	0.00237665	0.000518723
histone phosphorylation	9	18	5.6	0.00241279	0.000528044
positive regulation of cell junction assembly	9	18	5.6	0.00241279	0.000528044
cell morphogenesis involved in neuron differentiation	136	691	1.4	0.00241413	0.000529055
epithelial tube formation	35	133	2	0.00242371	0.000532458
tube formation	38	148	2	0.00242371	0.000532597
DNA-dependent DNA replication	22	71	2.5	0.00242788	0.000534235
axonogenesis	127	639	1.4	0.00243187	0.000535835
cellular response to organic cyclic compound	46	189	1.8	0.00244769	0.000540194
neural tube closure	28	99	2.2	0.00244769	0.000541504
cell growth	28	99	2.2	0.00244769	0.000541504
response to abiotic stimulus	122	611	1.4	0.00255889	0.000567373
pigment cell differentiation	12	29	4	0.00255889	0.000567628
regulation of mononuclear cell proliferation	30	109	2.1	0.00259912	0.000578869
multi-organism metabolic process	30	109	2.1	0.00259912	0.000578869
protein localization to endoplasmic reticulum	30	109	2.1	0.00259912	0.000578869
regulation of ATPase activity	15	41	3.3	0.00262487	0.000585385
cellular amino acid metabolic process	72	329	1.6	0.0026254	0.000586284
regulation of intracellular protein transport	63	280	1.6	0.00263924	0.000590161
regulation of pH	13	33	3.7	0.00264971	0.000594076
phenol-containing compound metabolic process	13	33	3.7	0.00264971	0.000594076
appendage morphogenesis	40	159	1.9	0.00267281	0.000600846
limb morphogenesis	40	159	1.9	0.00267281	0.000600846
renal system development	54	232	1.7	0.00269383	0.000606372
regulation of cation transmembrane transport	36	139	2	0.00274208	0.000618047
positive regulation of activated T cell proliferation	8	15	6.5	0.00278212	0.000627901
regulation of protein secretion	56	243	1.7	0.00278513	0.000629409
activation of protein kinase activity	78	363	1.6	0.00279859	0.000633282
system process	136	694	1.4	0.0028022	0.000634932
tube closure	28	100	2.2	0.00284494	0.000645463
regulation of macrophage cytokine production	6	9	11.3	0.00285295	0.000649824
negative regulation of bone mineralization	6	9	11.3	0.00285295	0.000649824
response to vitamin D	6	9	11.3	0.00285295	0.000649824
ossification	43	175	1.8	0.00285874	0.000651992
cellular response to metal ion	22	72	2.5	0.00289524	0.00066118
digestive system process	10	22	4.7	0.00294283	0.000673796
post-embryonic organ development	10	22	4.7	0.00294283	0.000673796
cellular response to DNA damage stimulus	109	539	1.4	0.00297478	0.000681998
symbiosis, encompassing mutualism through parasitism	85	403	1.5	0.0029854	0.000686207
interspecies interaction between organisms	85	403	1.5	0.0029854	0.000686207
regulation of MAP kinase activity	78	364	1.5	0.00298955	0.000689123
innate immune response in mucosa	7	12	7.9	0.00298955	0.000690624
positive regulation of p38MAPK cascade	7	12	7.9	0.00298955	0.000690624
response to interleukin-1	17	50	2.9	0.00298955	0.000690716
nucleobase-containing small molecule metabolic process	66	298	1.6	0.00299985	0.000694638
eye morphogenesis	39	155	1.9	0.00299985	0.000695541
cell cycle arrest	31	115	2.1	0.00299985	0.000695774
antigen processing and presentation	45	186	1.8	0.00303945	0.000705861
positive regulation of leukocyte proliferation	23	77	2.4	0.00308939	0.000718377
cellular amide metabolic process	99	483	1.5	0.00316447	0.000736777
actin filament organization	27	96	2.2	0.00317892	0.000741086
negative regulation of cysteine-type endopeptidase activity	21	68	2.5	0.00318534	0.000743531
organic acid transport	42	171	1.8	0.00322845	0.000754552
branching involved in mammary gland duct morphogenesis	11	26	4.1	0.00328194	0.000768256
unsaturated fatty acid metabolic process	24	82	2.3	0.00328194	0.000769006
regulation of establishment of protein localization to plasma membrane	15	42	3.1	0.00334568	0.000784937
regulation of microtubule-based process	29	106	2.1	0.00335017	0.000786986
embryonic organ morphogenesis	67	305	1.6	0.00340273	0.000800344
neuron development	178	946	1.3	0.00341999	0.000805421
peptidyl-threonine modification	14	38	3.3	0.00346366	0.000816736
receptor-mediated endocytosis	36	141	1.9	0.00347731	0.00082099
negative regulation of cyclin-dependent protein kinase activity	13	34	3.5	0.0035117	0.000830212
regulation of multi-organism process	81	383	1.5	0.0035117	0.000831196
regulation of defense response	118	594	1.4	0.00354912	0.000841109
glycoprotein biosynthetic process	80	378	1.5	0.00367449	0.000871912
antigen processing and presentation of exogenous peptide antigen	40	162	1.9	0.00374319	0.000890442
antigen processing and presentation of exogenous antigen	40	162	1.9	0.00374319	0.000890442
lysosomal transport	17	51	2.8	0.00374606	0.000892238
gonad development	39	157	1.9	0.00379975	0.000906154
eye development	72	334	1.6	0.00381289	0.000910422
regulation of gliogenesis	21	69	2.5	0.0038442	0.00091904
regulation of lipid biosynthetic process	24	83	2.3	0.0038828	0.000929424
cardiac muscle tissue development	35	137	1.9	0.00396667	0.00095068
regulation of membrane potential	42	173	1.8	0.00403258	0.000967675
second-messenger-mediated signaling	25	88	2.2	0.00405983	0.000975421
negative regulation of neurogenesis	46	194	1.8	0.00406848	0.000978709
positive regulation of MAPK cascade	90	436	1.5	0.00412654	0.000993994
sister chromatid segregation	22	74	2.4	0.00412654	0.00099513
proteolysis	142	737	1.4	0.00415834	0.00100403
regulation of myeloid cell differentiation	26	93	2.2	0.00419342	0.00101375
negative regulation of organelle organization	48	205	1.7	0.00424789	0.0010292
response to osmotic stress	10	23	4.3	0.00424789	0.00103197
viral entry into host cell	10	23	4.3	0.00424789	0.00103197
regulation of astrocyte differentiation	10	23	4.3	0.00424789	0.00103197
nucleobase metabolic process	18	56	2.7	0.00424989	0.00103372
regulation of leukocyte chemotaxis	20	65	2.5	0.00425197	0.00103549
endothelial cell development	15	43	3	0.00426067	0.00103925
cellular response to peptide hormone stimulus	78	369	1.5	0.00426067	0.00104015
cellular response to oxidative stress	27	98	2.2	0.00427117	0.00104482
leukocyte differentiation	63	286	1.6	0.00427117	0.00104525
response to peptide hormone	81	386	1.5	0.00430674	0.00105523
positive regulation of chemotaxis	23	79	2.3	0.00432671	0.00106141
cofactor metabolic process	50	216	1.7	0.00436603	0.00107236
cellular response to peptide	79	375	1.5	0.00436735	0.00107398
viral gene expression	29	108	2.1	0.00440995	0.00108708
regulation of lymphocyte proliferation	29	108	2.1	0.00440995	0.00108708
negative regulation of anoikis	8	16	5.6	0.0044175	0.00109025
positive regulation of cell cycle phase transition	14	39	3.2	0.00444826	0.00109917
regulation of stress-activated protein kinase signaling cascade	33	128	2	0.00447356	0.00110675
regulation of wound healing	24	84	2.3	0.00449392	0.00111799
entry into host cell	11	27	3.9	0.00449392	0.00112114
entry into host	11	27	3.9	0.00449392	0.00112114
entry into cell of other organism involved in symbiotic interaction	11	27	3.9	0.00449392	0.00112114
entry into other organism involved in symbiotic interaction	11	27	3.9	0.00449392	0.00112114
movement in host environment	11	27	3.9	0.00449392	0.00112114
movement in environment of other organism involved in symbiotic interaction	11	27	3.9	0.00449392	0.00112114
regulation of Wnt signaling pathway	54	238	1.7	0.00455427	0.0011379
positive regulation of mitotic nuclear division	13	35	3.3	0.00455427	0.00114026
epidermis morphogenesis	13	35	3.3	0.00455427	0.00114026
microtubule-based process	67	309	1.6	0.00456873	0.00114524
negative regulation of nervous system development	48	206	1.7	0.00457877	0.00114912
regulation of toll-like receptor signaling pathway	12	31	3.6	0.00458497	0.00115204
positive regulation of axonogenesis	19	61	2.6	0.00461724	0.00116289
stem cell proliferation	19	61	2.6	0.00461724	0.00116289
regulation of vasculature development	39	159	1.8	0.00464375	0.00117095
response to peptide	82	393	1.5	0.0046515	0.00117429
multicellular organism growth	26	94	2.2	0.00476173	0.00120353
positive regulation of mononuclear cell proliferation	22	75	2.3	0.0047843	0.00121066
secretion by cell	59	266	1.6	0.00490299	0.00124253
desmosome organization	5	7	14.1	0.00490299	0.00124798
response to progesterone	5	7	14.1	0.00490299	0.00124798
activation of anaphase-promoting complex activity	5	7	14.1	0.00490299	0.00124798
lipoxin metabolic process	5	7	14.1	0.00490299	0.00124798
primary neural tube formation	28	104	2.1	0.00492847	0.00125593
cellular response to external stimulus	34	134	1.9	0.00495994	0.00126543
glycoprotein metabolic process	85	411	1.5	0.00498095	0.00127227
sterol metabolic process	20	66	2.5	0.00499238	0.00127816
mammary gland epithelium development	20	66	2.5	0.00499238	0.00127816
regulation of ion homeostasis	31	119	2	0.00500811	0.00128367
cellular component disassembly involved in execution phase of apoptosis	18	57	2.6	0.00505527	0.00130078
regulation of protein localization to plasma membrane	18	57	2.6	0.00505527	0.00130078
regulation of protein localization to cell periphery	18	57	2.6	0.00505527	0.00130078
bone remodeling	7	13	6.6	0.00505527	0.00130177
regulation of mitotic cell cycle phase transition	47	202	1.7	0.00514184	0.0013263
development of primary sexual characteristics	39	160	1.8	0.00514184	0.00132712
positive regulation of secretion by cell	43	181	1.8	0.00521343	0.00134715
negative regulation of kinase activity	38	155	1.8	0.00524263	0.00135626
regulation of anoikis	9	20	4.6	0.00529214	0.00137064
negative regulation of binding	25	90	2.2	0.00533315	0.00138602
regulation of microtubule cytoskeleton organization	25	90	2.2	0.00533315	0.00138602
regulation of reactive oxygen species metabolic process	25	90	2.2	0.00533315	0.00138602
regulation of ERK1 and ERK2 cascade	36	145	1.9	0.00541431	0.00140872
positive regulation of astrocyte differentiation	6	10	8.5	0.00542725	0.00141693
regulation of nuclear-transcribed mRNA poly(A) tail shortening	6	10	8.5	0.00542725	0.00141693
positive regulation of nuclear-transcribed mRNA poly(A) tail shortening	6	10	8.5	0.00542725	0.00141693
molting cycle	26	95	2.1	0.00543899	0.00142323
hair cycle	26	95	2.1	0.00543899	0.00142323
regulation of cell morphogenesis involved in differentiation	58	262	1.6	0.00544072	0.0014253
plasma membrane organization	35	140	1.9	0.00545723	0.00143125
positive regulation of calcium ion transport	19	62	2.5	0.00549629	0.00144312
positive regulation of leukocyte chemotaxis	17	53	2.7	0.00550219	0.00144794
vacuolar transport	17	53	2.7	0.00550219	0.00144794
defense response to bacterium	27	100	2.1	0.00550786	0.00145108
spindle assembly	14	40	3	0.0055321	0.00145911
positive regulation of response to wounding	22	76	2.3	0.00554825	0.00146501
mRNA processing	50	219	1.7	0.00555979	0.00147105
positive regulation of immune response	95	470	1.4	0.00555979	0.00147137
viral process	77	368	1.5	0.00565793	0.00149902
anatomical structure formation involved in morphogenesis	165	881	1.3	0.00567593	0.00150548
leukocyte aggregation	43	182	1.8	0.00569158	0.00151132
regulation of membrane depolarization	10	24	4	0.00575607	0.00153187
regulation of gastrulation	10	24	4	0.00575607	0.00153187
cellular response to inorganic substance	23	81	2.2	0.00575862	0.00153705
regulation of hormone secretion	38	156	1.8	0.00575862	0.00153709
phospholipid transport	13	36	3.2	0.00575862	0.00154111
antimicrobial humoral response	13	36	3.2	0.00575862	0.00154111
intracellular steroid hormone receptor signaling pathway	13	36	3.2	0.00575862	0.00154111
protein tetramerization	20	67	2.4	0.00585147	0.0015677
transmembrane transport	164	876	1.3	0.0058887	0.00157943
endoplasmic reticulum unfolded protein response	24	86	2.2	0.00594281	0.00159571
nucleotide metabolic process	53	236	1.6	0.00594512	0.00159809
antigen processing and presentation of peptide antigen	41	172	1.8	0.00596125	0.0016042
vascular process in circulatory system	18	58	2.5	0.00602201	0.00162413
receptor metabolic process	18	58	2.5	0.00602201	0.00162413
activation of MAPK activity	26	96	2.1	0.00620967	0.00167659
positive regulation of intracellular transport	62	286	1.6	0.00634926	0.00171617
neural tube formation	30	116	2	0.00636054	0.00172111
regulation of cysteine-type endopeptidase activity involved in apoptotic process	38	157	1.8	0.006418	0.00173857
RNA splicing, via transesterification reactions with bulged adenosine as nucleophile	42	178	1.7	0.00643622	0.00174733
mRNA splicing, via spliceosome	42	178	1.7	0.00643622	0.00174733
cellular response to hypoxia	22	77	2.3	0.0064893	0.00176367
amide biosynthetic process	72	342	1.5	0.00649338	0.00176671
nucleoside phosphate metabolic process	55	248	1.6	0.00654374	0.00178236
prostaglandin biosynthetic process	8	17	5	0.00655201	0.00178851
prostanoid biosynthetic process	8	17	5	0.00655201	0.00178851
sphingolipid biosynthetic process	17	54	2.6	0.00665515	0.00182062
positive regulation of T cell proliferation	17	54	2.6	0.00665515	0.00182062
leukocyte cell-cell adhesion	47	205	1.7	0.00666928	0.00182845
regulation of chromosome organization	47	205	1.7	0.00666928	0.00182845
positive regulation of epithelial cell migration	23	82	2.2	0.00668669	0.00183646
alcohol metabolic process	52	232	1.6	0.00668669	0.0018372
cell morphogenesis	201	1102	1.3	0.00673994	0.00185383
molting cycle process	24	87	2.2	0.00687068	0.00189388
hair cycle process	24	87	2.2	0.00687068	0.00189388
icosanoid metabolic process	20	68	2.4	0.00691823	0.0019111
fatty acid derivative metabolic process	20	68	2.4	0.00691823	0.0019111
triglyceride metabolic process	25	92	2.1	0.00700515	0.00193719
regulation of stress-activated MAPK cascade	32	127	1.9	0.00704463	0.00195021
carbohydrate derivative biosynthetic process	106	538	1.4	0.00713155	0.00197639
response to insulin	66	310	1.5	0.00722166	0.00200351
purine-containing compound metabolic process	47	206	1.7	0.00730664	0.00202926
cellular monovalent inorganic cation homeostasis	13	37	3.1	0.00738041	0.00205194
negative regulation of growth	36	148	1.8	0.00741379	0.00206343
organ or tissue specific immune response	9	21	4.2	0.00743405	0.00208012
prostanoid metabolic process	9	21	4.2	0.00743405	0.00208012
prostaglandin metabolic process	9	21	4.2	0.00743405	0.00208012
stem cell division	9	21	4.2	0.00743405	0.00208012
regulation of actin filament-based movement	9	21	4.2	0.00743405	0.00208012
regulation of angiogenesis	35	143	1.8	0.00753413	0.00211056
peptidyl-serine phosphorylation	22	78	2.2	0.00753413	0.0021126
lymphocyte activation	57	261	1.6	0.00767501	0.00215439
antibacterial humoral response	12	33	3.2	0.00770005	0.00216371
positive regulation of cell cycle process	45	196	1.7	0.00778174	0.00218898
gliogenesis	38	159	1.8	0.00784471	0.00221121
regulation of ERAD pathway	10	25	3.8	0.00784471	0.00221136
cellular response to unfolded protein	24	88	2.1	0.00793194	0.0022383
positive regulation of DNA metabolic process	31	123	1.9	0.00798773	0.00226223
negative regulation of microtubule depolymerization	7	14	5.6	0.00798773	0.00226592
response to vitamin	7	14	5.6	0.00798773	0.00226592
regulation of nuclear-transcribed mRNA catabolic process, deadenylation-dependent decay	7	14	5.6	0.00798773	0.00226592
positive regulation of nuclear-transcribed mRNA catabolic process, deadenylation-dependent decay	7	14	5.6	0.00798773	0.00226592
cellular response to reactive oxygen species	17	55	2.5	0.00799049	0.00227057
regulation of metal ion transport	44	191	1.7	0.00799049	0.00227146
leukocyte activation	65	306	1.5	0.00802269	0.00228299
osteoblast differentiation	29	113	2	0.00808922	0.00230433
protein targeting	59	273	1.6	0.00823676	0.00234881
positive regulation of cellular component biogenesis	55	251	1.6	0.00825674	0.00235697
multi-organism cellular process	77	374	1.5	0.00827251	0.00236393
negative regulation of protein kinase activity	35	144	1.8	0.00836097	0.00239169
mesonephros development	21	74	2.2	0.00846264	0.00242896
positive regulation of lymphocyte proliferation	21	74	2.2	0.00846264	0.00242896
regulation of extent of cell growth	21	74	2.2	0.00846264	0.00242896
lymphocyte differentiation	45	197	1.7	0.00846264	0.00243084
negative regulation of cell adhesion	34	139	1.8	0.0085105	0.00244712
negative regulation of canonical Wnt signaling pathway	33	134	1.8	0.00868211	0.00249904
positive regulation of ion transmembrane transport	22	79	2.2	0.00874007	0.00251832
thymus development	16	51	2.6	0.00884549	0.00255133
cardiac chamber development	37	155	1.8	0.00885948	0.00256063
negative regulation of Wnt signaling pathway	37	155	1.8	0.00885948	0.00256063
immune response-regulating signaling pathway	102	519	1.4	0.00888634	0.00257104
peptidyl-serine modification	23	84	2.1	0.00892022	0.00258615
positive regulation of transmembrane transport	23	84	2.1	0.00892022	0.00258615
positive regulation of homeostatic process	31	124	1.9	0.00892093	0.00258901
post-translational protein modification	90	450	1.4	0.00912523	0.00265101
regulation of response to cytokine stimulus	27	104	2	0.00922673	0.00268324
embryonic eye morphogenesis	13	38	2.9	0.00925512	0.00269425
RNA splicing, via transesterification reactions	42	182	1.7	0.00930609	0.00271978
negative regulation of smooth muscle cell migration	6	11	6.8	0.00930609	0.00272016
regulation of calcineurin-NFAT signaling cascade	6	11	6.8	0.00930609	0.00272016
negative regulation of establishment of protein localization to plasma membrane	6	11	6.8	0.00930609	0.00272016
ureteric bud development	20	70	2.3	0.00953813	0.00279082
regulation of cardiac muscle cell contraction	8	18	4.5	0.00954914	0.00279688
positive regulation of endothelial cell migration	17	56	2.5	0.00958324	0.00280972
cellular response to insulin stimulus	64	303	1.5	0.00961457	0.00282176
positive regulation of transporter activity	15	47	2.6	0.00969024	0.00285261
aorta development	15	47	2.6	0.00969024	0.00285261
regulation of stress fiber assembly	15	47	2.6	0.00969024	0.00285261
positive regulation of mitotic cell cycle phase transition	12	34	3.1	0.00981097	0.00289107
alcohol biosynthetic process	21	75	2.2	0.00983859	0.00290274
mitotic spindle elongation	5	8	9.4	0.00983859	0.00291384
negative regulation of actin filament depolymerization	5	8	9.4	0.00983859	0.00291384
spindle elongation	5	8	9.4	0.00983859	0.00291384
cellular response to cadmium ion	5	8	9.4	0.00983859	0.00291384
negative regulation of neuron differentiation	36	151	1.8	0.0100046	0.00296597
cellular component morphogenesis	210	1168	1.3	0.0100149	0.00297202
platelet degranulation	22	80	2.1	0.0100583	0.00298788
muscle contraction	39	167	1.7	0.0101683	0.00302366
outflow tract morphogenesis	18	61	2.4	0.0101683	0.00302661
muscle structure development	82	406	1.4	0.0101707	0.00303045
centrosome cycle	11	30	3.3	0.0101707	0.00304243
hair follicle morphogenesis	11	30	3.3	0.0101707	0.00304243
actin filament bundle assembly	11	30	3.3	0.0101707	0.00304243
bicellular tight junction assembly	11	30	3.3	0.0101707	0.00304243
positive regulation of behavior	23	85	2.1	0.0101823	0.00304893
regulation of fatty acid biosynthetic process	9	22	3.9	0.0101882	0.00305373
organonitrogen compound catabolic process	55	254	1.6	0.0102779	0.00308676
regulation of carbohydrate metabolic process	24	90	2.1	0.0102779	0.00308853
small molecule catabolic process	51	232	1.6	0.0102779	0.0030898
negative regulation of cellular response to growth factor stimulus	25	95	2	0.0103052	0.0031092
cellular response to vascular endothelial growth factor stimulus	10	26	3.5	0.0103052	0.00311329
negative regulation of epithelial cell apoptotic process	10	26	3.5	0.0103052	0.00311329
neutral lipid metabolic process	26	100	2	0.0103052	0.00311332
acylglycerol metabolic process	26	100	2	0.0103052	0.00311332
negative regulation of establishment of protein localization	34	141	1.8	0.0103677	0.00313528
establishment of cell polarity	14	43	2.7	0.0104697	0.00316923
negative regulation of cysteine-type endopeptidase activity involved in apoptotic process	19	66	2.3	0.0105532	0.00320393
actin-mediated cell contraction	19	66	2.3	0.0105532	0.00320393
execution phase of apoptosis	19	66	2.3	0.0105532	0.00320393
purine nucleotide metabolic process	40	173	1.7	0.01072	0.00325776
developmental maturation	45	200	1.6	0.010839	0.00330036
positive regulation of intracellular protein transport	45	200	1.6	0.010839	0.00330036
mesonephric epithelium development	20	71	2.2	0.0109514	0.00334452
mesonephric tubule development	20	71	2.2	0.0109514	0.00334452
platelet activation	47	211	1.6	0.0109514	0.00334762
positive regulation of cytoplasmic transport	47	211	1.6	0.0109514	0.00334762
water homeostasis	17	57	2.4	0.0112568	0.00345101
negative regulation of protein binding	17	57	2.4	0.0112568	0.00345101
multicellular organismal water homeostasis	17	57	2.4	0.0112568	0.00345101
positive regulation of nuclear division	13	39	2.8	0.0113701	0.00349179
dephosphorylation	41	179	1.7	0.0113701	0.00349251
amino acid transport	22	81	2.1	0.0114774	0.00352887
hair follicle development	23	86	2.1	0.0116108	0.00357947
cellular carbohydrate metabolic process	23	86	2.1	0.0116108	0.00357947
cellular amino acid biosynthetic process	15	48	2.6	0.0116108	0.00358027
regulation of immune effector process	64	306	1.5	0.0116174	0.00358573
hormone metabolic process	26	101	2	0.011662	0.00360298
selenium compound metabolic process	25	96	2	0.011674	0.00361364
serine family amino acid metabolic process	25	96	2	0.011674	0.00361364
regulation of binding	40	174	1.7	0.0117062	0.00362709
regulation of microtubule depolymerization	7	15	4.9	0.0118933	0.00369919
inositol phosphate-mediated signaling	7	15	4.9	0.0118933	0.00369919
nephric duct development	7	15	4.9	0.0118933	0.00369919
positive regulation of epithelial cell apoptotic process	7	15	4.9	0.0118933	0.00369919
forebrain development	68	329	1.5	0.0118951	0.00370329
positive regulation of gliogenesis	12	35	2.9	0.0121738	0.00380454
apical junction assembly	12	35	2.9	0.0121738	0.00380454
purine-containing compound catabolic process	12	35	2.9	0.0121738	0.00380454
regulation of cell cycle G2/M phase transition	12	35	2.9	0.0121738	0.00380454
regulation of protein complex assembly	48	218	1.6	0.0123911	0.00387612
hematopoietic progenitor cell differentiation	29	117	1.9	0.0127252	0.00398442
response to oxidative stress	40	175	1.7	0.0128638	0.00403165
kidney development	47	213	1.6	0.0129169	0.00405212
macroautophagy	51	235	1.6	0.0129296	0.00405997
regulation of G2/M transition of mitotic cell cycle	11	31	3.1	0.0129715	0.00408215
actin filament bundle organization	11	31	3.1	0.0129715	0.00408215
regulation of T cell proliferation	21	77	2.1	0.0129715	0.00408469
protein localization to plasma membrane	27	107	1.9	0.0130308	0.0041111
protein localization to cell periphery	27	107	1.9	0.0130308	0.0041111
steroid biosynthetic process	22	82	2.1	0.0131398	0.00414942
extracellular matrix organization	61	291	1.5	0.0131523	0.00415728
positive regulation of stress-activated protein kinase signaling cascade	23	87	2	0.0132283	0.00418523
cellular protein catabolic process	64	308	1.5	0.0132288	0.00418932
mucosal immune response	8	19	4.1	0.0132332	0.00419858
regulation of p38MAPK cascade	8	19	4.1	0.0132332	0.00419858
regulation of TOR signaling	17	58	2.3	0.0132396	0.0042085
negative regulation of intrinsic apoptotic signaling pathway	17	58	2.3	0.0132396	0.0042085
autophagy	59	280	1.5	0.0132983	0.00423331
respiratory system development	46	208	1.6	0.0132983	0.00423505
positive regulation of defense response	65	314	1.5	0.0134963	0.00430211
regulation of actin cytoskeleton organization	38	165	1.7	0.0136318	0.00435004
regulation of smooth muscle cell migration	9	23	3.6	0.0136318	0.00435342
ERBB signaling pathway	63	303	1.5	0.0137748	0.00440318
negative regulation of immune response	18	63	2.3	0.0138543	0.00443271
negative regulation of transport	58	275	1.5	0.013882	0.0044457
coenzyme metabolic process	40	176	1.7	0.0139576	0.00447406
extracellular structure organization	61	292	1.5	0.014022	0.00449889
sulfur compound biosynthetic process	37	160	1.7	0.014055	0.00451364
muscle system process	42	187	1.6	0.014197	0.00456347
cell projection organization	192	1069	1.2	0.0142404	0.00458165
regulation of nucleocytoplasmic transport	33	139	1.8	0.0143347	0.00461627
regulation of chemotaxis	28	113	1.9	0.0143619	0.0046293
telencephalon development	46	209	1.6	0.0144246	0.0046538
bone development	36	155	1.7	0.0144911	0.00467956
cyclooxygenase pathway	6	12	5.6	0.0145874	0.00474969
lipoxygenase pathway	6	12	5.6	0.0145874	0.00474969
fatty acid elongation	6	12	5.6	0.0145874	0.00474969
negative regulation of toll-like receptor signaling pathway	6	12	5.6	0.0145874	0.00474969
pigment accumulation	6	12	5.6	0.0145874	0.00474969
cellular pigment accumulation	6	12	5.6	0.0145874	0.00474969
negative regulation of biomineral tissue development	6	12	5.6	0.0145874	0.00474969
cellular response to osmotic stress	6	12	5.6	0.0145874	0.00474969
nephric duct morphogenesis	6	12	5.6	0.0145874	0.00474969
regulation of chromosome segregation	21	78	2.1	0.014763	0.00481126
regulation of cellular carbohydrate metabolic process	22	83	2	0.0148935	0.00485821
myeloid cell differentiation	45	204	1.6	0.0149044	0.00486619
skin epidermis development	23	88	2	0.0149152	0.00487415
G2/M transition of mitotic cell cycle	31	129	1.8	0.0149355	0.00489412
regulation of peptide secretion	31	129	1.8	0.0149355	0.00489412
cell cycle G2/M phase transition	31	129	1.8	0.0149355	0.00489412
purine nucleobase metabolic process	12	36	2.8	0.0150368	0.00493625
alpha-amino acid biosynthetic process	12	36	2.8	0.0150368	0.00493625
appendage development	40	177	1.7	0.0150593	0.00495707
limb development	40	177	1.7	0.0150593	0.00495707
glycosyl compound metabolic process	40	177	1.7	0.0150593	0.00495707
positive regulation of organelle organization	84	425	1.4	0.0150866	0.00497054
epidermal growth factor receptor signaling pathway	62	299	1.5	0.0151577	0.00499849
regulation of steroid metabolic process	14	45	2.6	0.0152456	0.00503201
angiogenesis	44	199	1.6	0.0153983	0.00508698
regulation of fat cell differentiation	17	59	2.3	0.0154016	0.00509724
regulation of osteoblast differentiation	17	59	2.3	0.0154016	0.00509724
RNA splicing	46	210	1.6	0.0154183	0.00510734
regulation of calcium ion transport	29	119	1.8	0.0155445	0.00515378
respiratory tube development	41	183	1.6	0.0158424	0.00525726
positive regulation of protein secretion	28	114	1.8	0.0158742	0.00527252
cellular macromolecular complex assembly	75	374	1.4	0.0159516	0.00530297
cytokine production	18	64	2.2	0.0159738	0.00531509
skeletal system morphogenesis	47	216	1.6	0.01605	0.00534522
protein autophosphorylation	32	135	1.8	0.0160584	0.00535279
purine nucleotide catabolic process	11	32	3	0.0160721	0.00538603
cholesterol transport	11	32	3	0.0160721	0.00538603
positive regulation of actin filament bundle assembly	11	32	3	0.0160721	0.00538603
placenta blood vessel development	11	32	3	0.0160721	0.00538603
positive regulation of protein localization to plasma membrane	11	32	3	0.0160721	0.00538603
positive regulation of protein localization to cell periphery	11	32	3	0.0160721	0.00538603
neural precursor cell proliferation	19	69	2.1	0.0163136	0.0054735
positive regulation of ERK1 and ERK2 cascade	26	104	1.9	0.0163136	0.00547666
canonical Wnt signaling pathway	15	50	2.4	0.0163422	0.00549112
regulation of ion transmembrane transporter activity	31	130	1.8	0.0164099	0.00551875
regulation of canonical Wnt signaling pathway	42	189	1.6	0.0164639	0.00555427
regulation of cytokine-mediated signaling pathway	25	99	1.9	0.0164639	0.00555652
male gonad development	25	99	1.9	0.0164639	0.00555652
development of primary male sexual characteristics	25	99	1.9	0.0164639	0.00555652
cellular transition metal ion homeostasis	20	74	2.1	0.0165043	0.00557995
somite development	20	74	2.1	0.0165043	0.00557995
cellular response to topologically incorrect protein	24	94	1.9	0.0165997	0.00561715
protein catabolic process	67	329	1.4	0.0166113	0.00562601
response to alcohol	21	79	2	0.0166336	0.00564145
isoprenoid metabolic process	23	89	2	0.0166336	0.00565462
positive regulation of ion transmembrane transporter activity	13	41	2.6	0.0166336	0.00565829
regulation of tube size	13	41	2.6	0.0166336	0.00565829
regulation of blood vessel size	13	41	2.6	0.0166336	0.00565829
regulation of chromatin modification	22	84	2	0.0166371	0.00566442
translation	61	295	1.5	0.0166453	0.00567217
catecholamine metabolic process	7	16	4.4	0.0166522	0.00572836
catechol-containing compound metabolic process	7	16	4.4	0.0166522	0.00572836
regulation of actin filament depolymerization	7	16	4.4	0.0166522	0.00572836
regulation of heterotypic cell-cell adhesion	7	16	4.4	0.0166522	0.00572836
protein depolymerization	7	16	4.4	0.0166522	0.00572836
protein-lipid complex assembly	7	16	4.4	0.0166522	0.00572836
positive regulation of calcium ion transmembrane transporter activity	7	16	4.4	0.0166522	0.00572836
optic cup morphogenesis involved in camera-type eye development	5	9	7	0.0166522	0.00574386
regulation of vesicle fusion	5	9	7	0.0166522	0.00574386
progesterone metabolic process	5	9	7	0.0166522	0.00574386
post-embryonic eye morphogenesis	5	9	7	0.0166522	0.00574386
macrophage chemotaxis	5	9	7	0.0166522	0.00574386
bone trabecula formation	5	9	7	0.0166522	0.00574386
regulation of ER-associated ubiquitin-dependent protein catabolic process	5	9	7	0.0166522	0.00574386
axis elongation	10	28	3.1	0.016738	0.0057784
regulation of peptide transport	36	157	1.7	0.0168197	0.00581162
negative regulation of apoptotic signaling pathway	29	120	1.8	0.0168831	0.00583855
regulation of response to biotic stimulus	43	195	1.6	0.0168872	0.00584751
regulation of DNA-templated transcription in response to stress	16	55	2.3	0.0168872	0.00585505
artery morphogenesis	16	55	2.3	0.0168872	0.00585505
glycerolipid metabolic process	60	290	1.5	0.0171806	0.0059647
regulation of innate immune response	70	347	1.4	0.0171806	0.00596697
DNA-templated transcription, initiation	55	262	1.5	0.017424	0.00605668
negative regulation of microtubule polymerization or depolymerization	8	20	3.8	0.0174723	0.00608387
positive regulation of lipid catabolic process	8	20	3.8	0.0174723	0.00608387
peptide biosynthetic process	64	313	1.5	0.0174865	0.00609403
type I interferon signaling pathway	17	60	2.2	0.0175692	0.00613328
cellular response to type I interferon	17	60	2.2	0.0175692	0.00613328
regulation of transmembrane transporter activity	31	131	1.8	0.0177552	0.00620877
positive regulation of ion transport	31	131	1.8	0.0177552	0.00620877
astrocyte differentiation	12	37	2.7	0.01806	0.00632071
lens development in camera-type eye	18	65	2.2	0.0180881	0.00633594
regulation of cellular response to growth factor stimulus	36	158	1.7	0.0184234	0.00645887
regulation of calcium ion transmembrane transport	19	70	2.1	0.0184479	0.00647294
regulation of transporter activity	33	142	1.7	0.0185076	0.00649939
cellular response to extracellular stimulus	23	90	1.9	0.0185947	0.00653552
positive regulation of cell division	20	75	2.1	0.0186301	0.00655348
organic hydroxy compound transport	22	85	2	0.0186833	0.00657777
positive regulation of nucleocytoplasmic transport	21	80	2	0.0186907	0.00658595
male sex differentiation	29	121	1.8	0.0187078	0.0065975
lung development	40	180	1.6	0.0189231	0.00667908
heart process	15	51	2.4	0.0189639	0.00671604
regulation of fatty acid metabolic process	15	51	2.4	0.0189639	0.00671604
negative regulation of neuron apoptotic process	15	51	2.4	0.0189639	0.00671604
regulation of transcription from RNA polymerase II promoter in response to stress	15	51	2.4	0.0189639	0.00671604
regulation of protein catabolic process	59	286	1.5	0.0190937	0.00676767
establishment of protein localization to organelle	54	258	1.5	0.0194372	0.00689519
T cell activation	39	175	1.6	0.019577	0.00697728
T cell aggregation	39	175	1.6	0.019577	0.00697728
sterol transport	11	33	2.8	0.019577	0.00699719
positive regulation of osteoblast differentiation	11	33	2.8	0.019577	0.00699719
regulation of mitochondrial membrane potential	11	33	2.8	0.019577	0.00699719
face morphogenesis	11	33	2.8	0.019577	0.00699719
cellular response to calcium ion	11	33	2.8	0.019577	0.00699719
positive regulation of wound healing	11	33	2.8	0.019577	0.00699719
negative regulation of response to endoplasmic reticulum stress	11	33	2.8	0.019577	0.00699719
connective tissue development	41	186	1.6	0.0196571	0.00703166
regulation of production of molecular mediator of immune response	16	56	2.3	0.0197241	0.00707318
morphogenesis of an epithelial sheet	13	42	2.5	0.0197241	0.00708495
hindlimb morphogenesis	13	42	2.5	0.0197241	0.00708495
positive regulation of gene expression, epigenetic	13	42	2.5	0.0197241	0.00708495
cellular response to alcohol	13	42	2.5	0.0197241	0.00708495
lipid catabolic process	30	127	1.7	0.0200225	0.00720406
regulation of endocytosis	30	127	1.7	0.0200225	0.00720406
rhythmic process	33	143	1.7	0.0201461	0.00725452
fat-soluble vitamin metabolic process	17	61	2.2	0.0203489	0.00733358
cell cycle checkpoint	40	181	1.6	0.02039	0.00735448
response to nutrient levels	29	122	1.8	0.0206006	0.00743657
exocytosis	35	154	1.7	0.0206578	0.00746334
carbohydrate catabolic process	18	66	2.1	0.0207462	0.00751045
positive regulation of DNA replication	18	66	2.1	0.0207462	0.00751045
water-soluble vitamin metabolic process	23	91	1.9	0.0207462	0.00752614
regulation of chromatin organization	23	91	1.9	0.0207462	0.00752614
positive regulation of vasculature development	23	91	1.9	0.0207462	0.00752614
cellular response to nutrient levels	22	86	1.9	0.0208632	0.00760844
positive regulation of stress-activated MAPK cascade	22	86	1.9	0.0208632	0.00760844
female sex differentiation	22	86	1.9	0.0208632	0.00760844
diterpenoid metabolic process	19	71	2.1	0.0208632	0.00761601
regulation of oxidoreductase activity	19	71	2.1	0.0208632	0.00761601
positive regulation of bone mineralization	10	29	3	0.0208632	0.00764781
positive regulation of axon extension	10	29	3	0.0208632	0.00764781
intrinsic apoptotic signaling pathway by p53 class mediator	10	29	3	0.0208632	0.00764781
positive regulation of establishment of protein localization to plasma membrane	10	29	3	0.0208632	0.00764781
regulation of sodium ion transmembrane transporter activity	10	29	3	0.0208632	0.00764781
regulation of transforming growth factor beta receptor signaling pathway	21	81	2	0.0208632	0.00765592
regulation of cellular response to transforming growth factor beta stimulus	21	81	2	0.0208632	0.00765592
regulation of histone modification	20	76	2	0.0208632	0.00766127
regulation of protein import into nucleus	28	117	1.8	0.0208632	0.00766473
regeneration	14	47	2.4	0.0208632	0.00768931
regulation of glial cell differentiation	14	47	2.4	0.0208632	0.00768931
response to transition metal nanoparticle	14	47	2.4	0.0208632	0.00768931
lymphocyte aggregation	39	176	1.6	0.0208632	0.00768988
hindbrain radial glia guided cell migration	6	13	4.8	0.0208632	0.00770504
regulation of lipopolysaccharide-mediated signaling pathway	6	13	4.8	0.0208632	0.00770504
positive regulation of nuclease activity	6	13	4.8	0.0208632	0.00770504
negative regulation of osteoclast differentiation	6	13	4.8	0.0208632	0.00770504
immune response-activating signal transduction	70	351	1.4	0.0211814	0.00782886
DNA repair	66	328	1.4	0.0212069	0.0078446
regulation of insulin secretion	27	112	1.8	0.021302	0.0078861
substrate adhesion-dependent cell spreading	12	38	2.6	0.0215601	0.00799447
cellular response to retinoic acid	12	38	2.6	0.0215601	0.00799447
regulation of peptide hormone secretion	30	128	1.7	0.0217837	0.00808388
organophosphate ester transport	15	52	2.3	0.0219104	0.00815045
response to organophosphorus	15	52	2.3	0.0219104	0.00815045
positive regulation of reactive oxygen species metabolic process	15	52	2.3	0.0219104	0.00815045
positive regulation of glial cell differentiation	9	25	3.2	0.0219829	0.00820354
phosphatidylinositol phosphorylation	9	25	3.2	0.0219829	0.00820354
regulation of intracellular pH	9	25	3.2	0.0219829	0.00820354
establishment of endothelial barrier	9	25	3.2	0.0219829	0.00820354
leukocyte homeostasis	7	17	3.9	0.0226323	0.00848625
cell migration in hindbrain	7	17	3.9	0.0226323	0.00848625
biological phase	7	17	3.9	0.0226323	0.00848625
phosphatidylethanolamine metabolic process	7	17	3.9	0.0226323	0.00848625
somatic stem cell division	7	17	3.9	0.0226323	0.00848625
regulation of cardiac muscle cell action potential	7	17	3.9	0.0226323	0.00848625
response to corticosteroid	8	21	3.5	0.0227421	0.00854772
regulation of nuclease activity	8	21	3.5	0.0227421	0.00854772
negative regulation of endothelial cell apoptotic process	8	21	3.5	0.0227421	0.00854772
regulation of intrinsic apoptotic signaling pathway	23	92	1.9	0.0229593	0.0086362
immune effector process	57	278	1.5	0.0231156	0.00870187
regulation of axon extension	17	62	2.1	0.0231165	0.00871594
single-organism carbohydrate catabolic process	17	62	2.1	0.0231165	0.00871594
striated muscle cell differentiation	36	161	1.6	0.0232361	0.00877266
negative regulation of myeloid cell differentiation	13	43	2.4	0.0232361	0.00878176
muscle fiber development	13	43	2.4	0.0232361	0.00878176
transition metal ion homeostasis	21	82	1.9	0.0234328	0.00886308
cardiac ventricle development	27	113	1.8	0.0235162	0.00890859
cardiac conduction	27	113	1.8	0.0235162	0.00890859
Wnt signaling pathway	20	77	2	0.0235178	0.00891621
CD4-positive, alpha-beta T cell activation	11	34	2.7	0.0235989	0.00896099
regulation of reactive oxygen species biosynthetic process	11	34	2.7	0.0235989	0.00896099
response to extracellular stimulus	30	129	1.7	0.0238159	0.00905047
protein stabilization	26	108	1.8	0.0241163	0.00917181
negative regulation of transferase activity	51	245	1.5	0.0246707	0.00938998
homeostasis of number of cells	24	98	1.8	0.0253606	0.00966009
organophosphate biosynthetic process	59	291	1.4	0.0256268	0.00976913
head morphogenesis	12	39	2.5	0.0260925	0.00999566
intrinsic apoptotic signaling pathway	27	114	1.8	0.0260925	0.010037
post-Golgi vesicle-mediated transport	22	88	1.9	0.0260925	0.0100647
regulation of exit from mitosis	5	10	5.6	0.0260925	0.0100708
keratinization	5	10	5.6	0.0260925	0.0100708
endosome to melanosome transport	5	10	5.6	0.0260925	0.0100708
cellular response to sterol	5	10	5.6	0.0260925	0.0100708
endosome to pigment granule transport	5	10	5.6	0.0260925	0.0100708
response to cadmium ion	5	10	5.6	0.0260925	0.0100708
pigment granule maturation	5	10	5.6	0.0260925	0.0100708
regulation of attachment of spindle microtubules to kinetochore	5	10	5.6	0.0260925	0.0100708
Bergmann glial cell differentiation	5	10	5.6	0.0260925	0.0100708
cell proliferation involved in kidney development	5	10	5.6	0.0260925	0.0100708
regulation of nephron tubule epithelial cell differentiation	5	10	5.6	0.0260925	0.0100708
positive regulation of DNA-dependent DNA replication	5	10	5.6	0.0260925	0.0100708
positive regulation of sodium ion transmembrane transporter activity	5	10	5.6	0.0260925	0.0100708
activation of immune response	75	384	1.4	0.0261439	0.0100984
protein dephosphorylation	30	130	1.7	0.0261505	0.01011
cellular iron ion homeostasis	16	58	2.2	0.0261505	0.0101165
calcium ion homeostasis	39	179	1.6	0.0263484	0.0102009
endothelial cell differentiation	17	63	2.1	0.0265606	0.0102989
iron ion homeostasis	17	63	2.1	0.0265606	0.0102989
mesenchymal cell development	26	109	1.8	0.0266756	0.0103593
regulation of proteasomal ubiquitin-dependent protein catabolic process	26	109	1.8	0.0266756	0.0103593
regulation of cyclin-dependent protein serine/threonine kinase activity	18	68	2	0.0267158	0.0103847
endoderm development	19	73	2	0.0267158	0.0103908
nucleoside metabolic process	36	163	1.6	0.0274063	0.0106675
regulation of protein stability	38	174	1.6	0.0274445	0.0106905
mitotic nuclear envelope disassembly	13	44	2.4	0.0276142	0.0107813
membrane disassembly	13	44	2.4	0.0276142	0.0107813
nuclear envelope disassembly	13	44	2.4	0.0276142	0.0107813
regulation of protein import	28	120	1.7	0.0278082	0.0108877
leukotriene metabolic process	9	26	3	0.0278082	0.0108984
regulation of cellular pH	9	26	3	0.0278082	0.0108984
embryonic hemopoiesis	9	26	3	0.0278082	0.0108984
positive regulation of fibroblast proliferation	9	26	3	0.0278082	0.0108984
aging	24	99	1.8	0.027978	0.0109732
negative regulation of ossification	11	35	2.6	0.028786	0.0113244
regulation of microtubule polymerization or depolymerization	11	35	2.6	0.028786	0.0113244
secretion by tissue	11	35	2.6	0.028786	0.0113244
positive regulation of calcium ion transmembrane transport	11	35	2.6	0.028786	0.0113244
regulation of protein targeting	47	225	1.5	0.029202	0.0114967
negative regulation of protein serine/threonine kinase activity	22	89	1.9	0.0292208	0.0115128
transcription initiation from RNA polymerase II promoter	50	242	1.5	0.0292704	0.011541
regulation of hematopoietic progenitor cell differentiation	8	22	3.2	0.0295753	0.0116871
ear morphogenesis	29	126	1.7	0.0295753	0.0117207
alpha-beta T cell activation	15	54	2.2	0.0295753	0.0117433
methionine metabolic process	6	14	4.2	0.0295753	0.0117844
phosphatidylethanolamine biosynthetic process	6	14	4.2	0.0295753	0.0117844
positive regulation of cardiac muscle hypertrophy	6	14	4.2	0.0295753	0.0117844
positive regulation of muscle hypertrophy	6	14	4.2	0.0295753	0.0117844
membrane raft organization	6	14	4.2	0.0295753	0.0117844
receptor catabolic process	6	14	4.2	0.0295753	0.0117844
mammary gland epithelial cell proliferation	6	14	4.2	0.0295753	0.0117844
plasma lipoprotein particle assembly	6	14	4.2	0.0295753	0.0117844
response to interferon-alpha	6	14	4.2	0.0295753	0.0117844
negative regulation of embryonic development	6	14	4.2	0.0295753	0.0117844
positive regulation of focal adhesion assembly	6	14	4.2	0.0295753	0.0117844
somitogenesis	16	59	2.1	0.0300542	0.0119841
T cell differentiation	31	137	1.7	0.0300924	0.0120219
regulation of protein binding	25	105	1.8	0.0300924	0.0120525
response to starvation	19	74	2	0.0300924	0.0120527
camera-type eye development	59	294	1.4	0.0300924	0.0120547
transition metal ion transport	17	64	2	0.0300924	0.0121015
response to type I interferon	17	64	2	0.0300924	0.0121015
divalent inorganic cation homeostasis	41	192	1.5	0.0300924	0.0121022
peptide metabolic process	75	387	1.4	0.0300924	0.0121064
negative regulation of smooth muscle cell proliferation	7	18	3.6	0.0300924	0.0121068
response to glucocorticoid	7	18	3.6	0.0300924	0.0121068
negative regulation of protein localization to plasma membrane	7	18	3.6	0.0300924	0.0121068
negative regulation of protein localization to cell periphery	7	18	3.6	0.0300924	0.0121068
retinoid metabolic process	18	69	2	0.0300982	0.012118
negative regulation of cellular catabolic process	28	121	1.7	0.0302283	0.0121794
fatty acid transport	12	40	2.4	0.0306628	0.0123636
regulation of behavior	30	132	1.7	0.0310608	0.0125333
endosome to lysosome transport	10	31	2.7	0.0314925	0.012745
ventricular system development	10	31	2.7	0.0314925	0.012745
CD4-positive, alpha-beta T cell differentiation	10	31	2.7	0.0314925	0.012745
regulation of cellular response to insulin stimulus	10	31	2.7	0.0314925	0.012745
interaction with host	23	95	1.8	0.0315466	0.0127856
xenophagy	23	95	1.8	0.0315466	0.0127856
cellular response to abiotic stimulus	38	176	1.6	0.0316338	0.0128303
ribonucleotide metabolic process	34	154	1.6	0.0316995	0.0128664
proteolysis involved in cellular protein catabolic process	59	295	1.4	0.0317806	0.0129088
regulation of calcium ion transmembrane transporter activity	13	45	2.3	0.0322609	0.0131169
negative regulation of neuron projection development	22	90	1.8	0.0322609	0.0131231
regulation of I-kappaB kinase/NF-kappaB signaling	39	182	1.5	0.032802	0.0133529
axis specification	21	85	1.9	0.03297	0.0134311
response to unfolded protein	25	106	1.7	0.0332674	0.0135721
negative regulation of cell projection organization	25	106	1.7	0.0332674	0.0135721
mesenchymal cell differentiation	28	122	1.7	0.0332924	0.0135922
body morphogenesis	14	50	2.2	0.033341	0.013632
regulation of mitotic sister chromatid separation	14	50	2.2	0.033341	0.013632
anterior/posterior pattern specification	42	199	1.5	0.033341	0.0136417
positive regulation of protein catabolic process	40	188	1.5	0.0338452	0.0138581
regulation of cellular ketone metabolic process	30	133	1.6	0.0339435	0.0139103
long-chain fatty acid metabolic process	19	75	1.9	0.0339435	0.0139186
cardiac muscle tissue morphogenesis	15	55	2.1	0.0339991	0.0139515
regulation of peptidyl-serine phosphorylation	18	70	2	0.0341699	0.0140721
anion transmembrane transport	36	166	1.6	0.0341699	0.0141288
muscle filament sliding	11	36	2.5	0.0341699	0.0141351
osteoclast differentiation	11	36	2.5	0.0341699	0.0141351
actin-myosin filament sliding	11	36	2.5	0.0341699	0.0141351
regulation of lipid catabolic process	11	36	2.5	0.0341699	0.0141351
protein homotetramerization	11	36	2.5	0.0341699	0.0141351
cellular response to interleukin-1	11	36	2.5	0.0341699	0.0141351
response to ketone	11	36	2.5	0.0341699	0.0141351
carbohydrate transport	17	65	2	0.0341699	0.0141435
lipid homeostasis	17	65	2	0.0341699	0.0141435
muscle tissue morphogenesis	17	65	2	0.0341699	0.0141435
regulation of nitric oxide biosynthetic process	9	27	2.8	0.0342447	0.014205
regulation of osteoclast differentiation	9	27	2.8	0.0342447	0.014205
embryonic placenta morphogenesis	9	27	2.8	0.0342447	0.014205
humoral immune response	23	96	1.8	0.034852	0.0144776
negative regulation of MAPK cascade	23	96	1.8	0.034852	0.0144776
vesicle organization	35	161	1.6	0.0356298	0.0148233
purine ribonucleotide metabolic process	33	150	1.6	0.0356298	0.0148325
response to virus	33	150	1.6	0.0356298	0.0148325
iron ion transport	12	41	2.3	0.0362347	0.0151382
cholesterol homeostasis	12	41	2.3	0.0362347	0.0151382
monosaccharide catabolic process	12	41	2.3	0.0362347	0.0151382
developmental pigmentation	12	41	2.3	0.0362347	0.0151382
sterol homeostasis	12	41	2.3	0.0362347	0.0151382
fat cell differentiation	25	107	1.7	0.036455	0.0152411
odontogenesis	21	86	1.8	0.0365993	0.0153123
ribonucleoside metabolic process	30	134	1.6	0.0367464	0.0154066
glial cell differentiation	30	134	1.6	0.0367464	0.0154066
positive regulation of multi-organism process	30	134	1.6	0.0367464	0.0154066
negative regulation of catabolic process	34	156	1.6	0.0370602	0.0155492
positive regulation of transcription from RNA polymerase II promoter in response to stress	8	23	3	0.037125	0.0155985
regulation of mRNA catabolic process	8	23	3	0.037125	0.0155985
muscle cell differentiation	47	229	1.5	0.0373142	0.015689
regulation of DNA replication	27	118	1.7	0.0374747	0.0157677
regulation of JNK cascade	24	102	1.7	0.0375122	0.0157946
negative regulation of epithelial cell migration	13	46	2.2	0.0375522	0.0158226
nitrogen compound transport	55	275	1.4	0.0377066	0.0158989
regulation of epithelial cell differentiation	19	76	1.9	0.0378778	0.0160043
activation of innate immune response	48	235	1.5	0.0378778	0.0160525
regulation of apoptotic signaling pathway	48	235	1.5	0.0378778	0.0160525
mitotic recombination	10	32	2.6	0.0378778	0.0160899
positive regulation of biomineral tissue development	10	32	2.6	0.0378778	0.0160899
methionine biosynthetic process	5	11	4.7	0.0378778	0.0161963
catechol-containing compound biosynthetic process	5	11	4.7	0.0378778	0.0161963
phospholipid efflux	5	11	4.7	0.0378778	0.0161963
neurotransmitter biosynthetic process	5	11	4.7	0.0378778	0.0161963
thyroid hormone metabolic process	5	11	4.7	0.0378778	0.0161963
catecholamine biosynthetic process	5	11	4.7	0.0378778	0.0161963
anagen	5	11	4.7	0.0378778	0.0161963
very long-chain fatty acid biosynthetic process	5	11	4.7	0.0378778	0.0161963
regulation of insulin-like growth factor receptor signaling pathway	5	11	4.7	0.0378778	0.0161963
regulation of megakaryocyte differentiation	5	11	4.7	0.0378778	0.0161963
response to copper ion	5	11	4.7	0.0378778	0.0161963
embryonic viscerocranium morphogenesis	5	11	4.7	0.0378778	0.0161963
vagina development	5	11	4.7	0.0378778	0.0161963
multivesicular body sorting pathway	5	11	4.7	0.0378778	0.0161963
positive regulation of endoplasmic reticulum unfolded protein response	5	11	4.7	0.0378778	0.0161963
negative regulation of MAP kinase activity	14	51	2.1	0.0379742	0.0162489
regulation of protein localization to nucleus	31	140	1.6	0.037994	0.0162686
covalent chromatin modification	49	241	1.4	0.0382511	0.0164011
blood circulation	40	190	1.5	0.0382511	0.0164014
negative regulation of neuron death	17	66	2	0.0382989	0.0164447
negative regulation of hemopoiesis	17	66	2	0.0382989	0.0164447
regulation of striated muscle contraction	15	56	2.1	0.0383263	0.0164679
triglyceride biosynthetic process	16	61	2	0.0383455	0.0165217
regulation of interferon-gamma production	16	61	2	0.0383455	0.0165217
regulation of sister chromatid segregation	16	61	2	0.0383455	0.0165217
positive regulation of cation transmembrane transport	16	61	2	0.0383455	0.0165217
androgen metabolic process	7	19	3.3	0.0387252	0.0167199
regulation of neurological system process	7	19	3.3	0.0387252	0.0167199
protein kinase B signaling	7	19	3.3	0.0387252	0.0167199
cardiac chamber morphogenesis	25	108	1.7	0.0393983	0.0170691
regulation of neuron death	25	108	1.7	0.0393983	0.0170691
natural killer cell differentiation	6	15	3.8	0.0393983	0.0171745
leukotriene biosynthetic process	6	15	3.8	0.0393983	0.0171745
positive regulation of mRNA 3'-end processing	6	15	3.8	0.0393983	0.0171745
activation of protein kinase B activity	6	15	3.8	0.0393983	0.0171745
carbohydrate transmembrane transport	6	15	3.8	0.0393983	0.0171745
neurotransmitter metabolic process	6	15	3.8	0.0393983	0.0171745
hair cycle phase	6	15	3.8	0.0393983	0.0171745
response to axon injury	6	15	3.8	0.0393983	0.0171745
positive regulation of mesonephros development	6	15	3.8	0.0393983	0.0171745
cellular response to epidermal growth factor stimulus	6	15	3.8	0.0393983	0.0171745
negative regulation of adherens junction organization	6	15	3.8	0.0393983	0.0171745
positive regulation of adherens junction organization	6	15	3.8	0.0393983	0.0171745
regulation of transmembrane transport	56	282	1.4	0.0395927	0.017271
palate development	21	87	1.8	0.0398494	0.0173949
T cell activation involved in immune response	11	37	2.4	0.0398742	0.0174412
regulation of extrinsic apoptotic signaling pathway via death domain receptors	11	37	2.4	0.0398742	0.0174412
regulation of sodium ion transmembrane transport	11	37	2.4	0.0398742	0.0174412
columnar/cuboidal epithelial cell differentiation	27	119	1.7	0.0400855	0.0175456
kidney epithelium development	24	103	1.7	0.0404795	0.0177301
circulatory system process	40	191	1.5	0.0405425	0.0178075
hindbrain development	29	130	1.6	0.0405425	0.017818
regulation of axonogenesis	29	130	1.6	0.0405425	0.017818
mitophagy in response to mitochondrial depolarization	29	130	1.6	0.0405425	0.017818
response to mitochondrial depolarisation	29	130	1.6	0.0405425	0.017818
myeloid cell homeostasis	20	82	1.8	0.0406596	0.0178815
regulation of ion transmembrane transport	54	271	1.4	0.04075	0.0179334
T cell differentiation involved in immune response	9	28	2.7	0.0412087	0.0181965
positive regulation of glucose transport	9	28	2.7	0.0412087	0.0181965
lipid phosphorylation	9	28	2.7	0.0412087	0.0181965
positive chemotaxis	9	28	2.7	0.0412087	0.0181965
reactive nitrogen species metabolic process	9	28	2.7	0.0412087	0.0181965
negative regulation of cell growth	26	114	1.7	0.0413824	0.0182978
muscle cell development	26	114	1.7	0.0413824	0.0182978
endothelium development	19	77	1.9	0.0413911	0.0183263
terpenoid metabolic process	19	77	1.9	0.0413911	0.0183263
forelimb morphogenesis	12	42	2.3	0.0414104	0.0183595
cardiac muscle contraction	12	42	2.3	0.0414104	0.0183595
regulation of organ morphogenesis	23	98	1.7	0.0414557	0.0183919
multicellular organismal reproductive process	70	365	1.3	0.0419828	0.0186382
positive regulation of JNK cascade	18	72	1.9	0.0421252	0.018714
regulation of sodium ion transport	13	47	2.2	0.0425315	0.0189324
JAK-STAT cascade	13	47	2.2	0.0425315	0.0189324
STAT cascade	13	47	2.2	0.0425315	0.0189324
formation of primary germ layer	25	109	1.7	0.0428033	0.0190661
neural tube development	37	175	1.5	0.0428639	0.0191059
regulation of sequence-specific DNA binding transcription factor activity	59	301	1.4	0.0429227	0.0191448
positive regulation of peptidyl-serine phosphorylation	14	52	2.1	0.0429856	0.0192325
IRE1-mediated unfolded protein response	14	52	2.1	0.0429856	0.0192325
labyrinthine layer development	14	52	2.1	0.0429856	0.0192325
neutral lipid biosynthetic process	16	62	2	0.0429856	0.0192368
acylglycerol biosynthetic process	16	62	2	0.0429856	0.0192368
calcium-mediated signaling	15	57	2	0.0431391	0.0193183
nucleus organization	24	104	1.7	0.0442909	0.0198473
salivary gland development	10	33	2.5	0.044669	0.0200433
regulation of lipid storage	10	33	2.5	0.044669	0.0200433
multicellular organism reproduction	74	390	1.3	0.0448411	0.0201338
stem cell development	26	115	1.7	0.0452274	0.0203482
triglyceride catabolic process	8	24	2.8	0.0452274	0.0203745
telomere maintenance via semi-conservative replication	8	24	2.8	0.0452274	0.0203745
regulation of action potential	8	24	2.8	0.0452274	0.0203745
positive regulation of reactive oxygen species biosynthetic process	8	24	2.8	0.0452274	0.0203745
immune response-regulating cell surface receptor signaling pathway	80	426	1.3	0.045551	0.0205338
multicellular organismal signaling	28	126	1.6	0.0456901	0.0206102
negative regulation of cell-cell adhesion	19	78	1.8	0.046304	0.0209008
ribose phosphate metabolic process	35	165	1.5	0.0468333	0.0211537
ammonium ion metabolic process	25	110	1.7	0.0469668	0.0212419
regulation of response to DNA damage stimulus	25	110	1.7	0.0469668	0.0212419
cellular divalent inorganic cation homeostasis	38	182	1.5	0.0472998	0.0214186
lipid modification	22	94	1.7	0.0472998	0.0214298
glial cell development	18	73	1.8	0.0472998	0.0214379
negative regulation of response to external stimulus	33	154	1.5	0.0472998	0.0214488
purine ribonucleoside metabolic process	27	121	1.6	0.0475473	0.0215751
negative regulation of protein transport	29	132	1.6	0.047774	0.0216922
lymphocyte activation involved in immune response	17	68	1.9	0.0481495	0.0219057
developmental cell growth	17	68	1.9	0.0481495	0.0219057
establishment of protein localization to plasma membrane	17	68	1.9	0.0481495	0.0219057
regulation of fibroblast proliferation	12	43	2.2	0.0484724	0.022067
innate immune response-activating signal transduction	46	228	1.4	0.0487146	0.0221917
cholesterol efflux	7	20	3	0.0491868	0.022447
regulation of catenin import into nucleus	7	20	3	0.0491868	0.022447
regulation of mitotic metaphase/anaphase transition	13	48	2.1	0.0491868	0.02248
heart contraction	13	48	2.1	0.0491868	0.02248
regulation of DNA biosynthetic process	13	48	2.1	0.0491868	0.02248
response to retinoic acid	14	53	2	0.0493473	0.022612
regulation of Ras protein signal transduction	14	53	2	0.0493473	0.022612
mesonephric tubule morphogenesis	14	53	2	0.0493473	0.022612
negative regulation of proteasomal protein catabolic process	14	53	2	0.0493473	0.022612
ubiquitin-dependent protein catabolic process	52	263	1.4	0.0496737	0.0227764
cell projection morphogenesis	157	897	1.2	0.0497479	0.0229389
telomere maintenance via recombination	9	29	2.5	0.0497479	0.0229435
glycogen metabolic process	9	29	2.5	0.0497479	0.0229435
nucleoside monophosphate biosynthetic process	9	29	2.5	0.0497479	0.0229435
negative regulation of stress-activated MAPK cascade	9	29	2.5	0.0497479	0.0229435
positive regulation of fat cell differentiation	9	29	2.5	0.0497479	0.0229435
negative regulation of stress-activated protein kinase signaling cascade	9	29	2.5	0.0497479	0.0229435
protein-lipid complex subunit organization	9	29	2.5	0.0497479	0.0229435
regulation of lymphocyte migration	9	29	2.5	0.0497479	0.0229435
histone modification	48	240	1.4	0.0497918	0.0229785
organelle disassembly	35	166	1.5	0.0498723	0.0230306
