# Supplementary material for: Amniotic fluid cell-free transcriptome: a glimpse into fetal development and placental cellular dynamics during normal pregnancy
Source: BMC Med Genomics. 2020 Feb 12;13:25. doi: 10.1186/s12920-020-0690-5 (PMC7017452; doi:10.1186/s12920-020-0690-5)
Supplement: Supplementary file 10 — Additional file 10: Table S4. MSigDB database canonical pathways associated with gestational age differential expression from midtrimester to term. Columns are as shown in the Table S3 legend [file 12920_2020_690_MOESM10_ESM.xls]

## Sheet: TableS4
Name	Count	Size	Odds Ratio	q	Pvalue
KEGG_SYSTEMIC_LUPUS_ERYTHEMATOSUS	59	120	5.5	1.12769e-15	1.34409e-18
REACTOME_AMYLOIDS	42	69	8.9	1.65993e-15	3.95692e-18
REACTOME_DEPOSITION_OF_NEW_CENPA_CONTAINING_NUCLEOSOMES_AT_THE_CENTROMERE	37	56	11.1	2.007e-15	7.1764e-18
REACTOME_RNA_POL_I_PROMOTER_OPENING	34	50	12.1	8.41238e-15	4.01067e-17
REACTOME_CELL_CYCLE	123	387	2.7	1.05911e-14	6.31172e-17
REACTOME_MEIOTIC_RECOMBINATION	39	72	6.7	2.01743e-12	1.44274e-14
REACTOME_RNA_POL_I_TRANSCRIPTION	37	73	5.8	1.23103e-10	1.02708e-12
PID_FOXM1PATHWAY	25	39	10.1	4.77516e-10	4.55319e-12
REACTOME_CHROMOSOME_MAINTENANCE	46	110	4.1	1.09532e-09	1.17495e-11
NABA_MATRISOME	165	670	1.9	3.10501e-09	3.70084e-11
REACTOME_CELL_CYCLE_MITOTIC	90	303	2.4	4.38994e-09	5.75558e-11
REACTOME_PACKAGING_OF_TELOMERE_ENDS	25	43	7.9	6.90797e-09	9.88029e-11
REACTOME_MEIOSIS	41	99	4	1.40386e-08	2.17522e-10
REACTOME_TELOMERE_MAINTENANCE	32	69	4.9	3.9049e-08	6.51592e-10
PID_AURORA_B_PATHWAY	22	38	7.8	8.28877e-08	1.4819e-09
REACTOME_DNA_REPLICATION	59	183	2.7	2.09993e-07	4.00464e-09
REACTOME_RNA_POL_I_RNA_POL_III_AND_MITOCHONDRIAL_TRANSCRIPTION	40	106	3.4	4.49724e-07	9.1124e-09
KEGG_CELL_CYCLE	43	121	3.1	9.7111e-07	2.08343e-08
REACTOME_TERMINATION_OF_O_GLYCAN_BIOSYNTHESIS	15	22	12.1	1.19931e-06	2.71597e-08
REACTOME_METABOLISM_OF_LIPIDS_AND_LIPOPROTEINS	113	463	1.8	3.14597e-06	7.49934e-08
REACTOME_HEMOSTASIS	106	429	1.9	3.8941e-06	9.74684e-08
REACTOME_MITOTIC_M_M_G1_PHASES	51	163	2.6	4.93602e-06	1.29431e-07
PID_DELTANP63PATHWAY	22	46	5.2	5.60537e-06	1.53663e-07
NABA_ECM_AFFILIATED	50	160	2.6	6.24124e-06	1.78534e-07
REACTOME_G2_M_CHECKPOINTS	20	40	5.7	7.51616e-06	2.23962e-07
REACTOME_MEIOTIC_SYNAPSIS	27	65	4	7.61589e-06	2.36011e-07
PID_PLK1_PATHWAY	21	45	5	1.53625e-05	4.94385e-07
PID_P53DOWNSTREAMPATHWAY	42	132	2.6	2.92695e-05	9.76814e-07
KEGG_ALDOSTERONE_REGULATED_SODIUM_REABSORPTION	19	40	5.1	3.43878e-05	1.23156e-06
REACTOME_CYTOKINE_SIGNALING_IN_IMMUNE_SYSTEM	67	251	2.1	3.43878e-05	1.25469e-06
REACTOME_FATTY_ACID_TRIACYLGLYCEROL_AND_KETONE_BODY_METABOLISM	49	165	2.4	3.43878e-05	1.27059e-06
PID_MTOR_4PATHWAY	26	66	3.7	3.50038e-05	1.33507e-06
KEGG_P53_SIGNALING_PATHWAY	26	68	3.5	6.59958e-05	2.59578e-06
PID_HIF1_TFPATHWAY	25	65	3.5	8.76014e-05	3.55e-06
REACTOME_MITOTIC_PROMETAPHASE	29	82	3.1	0.000106322	4.43538e-06
REACTOME_TRANSMEMBRANE_TRANSPORT_OF_SMALL_MOLECULES	93	400	1.7	0.000204545	8.98181e-06
REACTOME_O_LINKED_GLYCOSYLATION_OF_MUCINS	22	56	3.7	0.000204545	9.02048e-06
REACTOME_TRANSCRIPTION	51	186	2.1	0.000213994	9.91835e-06
REACTOME_ACTIVATION_OF_ATR_IN_RESPONSE_TO_REPLICATION_STRESS	16	34	5	0.000213994	9.9473e-06
REACTOME_SIGNALING_BY_RHO_GTPASES	34	109	2.6	0.000333948	1.6303e-05
KEGG_LEISHMANIA_INFECTION	25	70	3.1	0.000333948	1.63193e-05
REACTOME_UNWINDING_OF_DNA	8	11	15.1	0.000567995	2.84336e-05
KEGG_RIBOSOME	25	73	2.9	0.000722922	3.70508e-05
REACTOME_DNA_STRAND_ELONGATION	14	30	4.9	0.000748799	4.02761e-05
REACTOME_CELL_SURFACE_INTERACTIONS_AT_THE_VASCULAR_WALL	27	82	2.8	0.000748799	4.08326e-05
KEGG_TYPE_I_DIABETES_MELLITUS	17	41	4	0.000748799	4.10545e-05
KEGG_INTESTINAL_IMMUNE_NETWORK_FOR_IGA_PRODUCTION	18	45	3.8	0.00078018	4.3705e-05
REACTOME_INFLUENZA_VIRAL_RNA_TRANSCRIPTION_AND_REPLICATION	28	87	2.7	0.000825428	4.72235e-05
REACTOME_NONSENSE_MEDIATED_DECAY_ENHANCED_BY_THE_EXON_JUNCTION_COMPLEX	29	92	2.6	0.000917303	5.35731e-05
REACTOME_MITOTIC_G1_G1_S_PHASES	37	129	2.3	0.000928887	5.53568e-05
NABA_MATRISOME_ASSOCIATED	145	709	1.5	0.000933166	5.67241e-05
REACTOME_3_UTR_MEDIATED_TRANSLATIONAL_REGULATION	28	88	2.6	0.000958302	5.93942e-05
REACTOME_AXON_GUIDANCE	59	239	1.9	0.00101538	6.41417e-05
PID_VEGFR1_2_PATHWAY	23	67	3	0.00111437	7.17232e-05
BIOCARTA_MCM_PATHWAY	10	18	7.1	0.00124164	8.13949e-05
KEGG_CHEMOKINE_SIGNALING_PATHWAY	47	181	2	0.00141476	9.44294e-05
KEGG_CELL_ADHESION_MOLECULES_CAMS	36	128	2.2	0.00157706	0.000107829
KEGG_ENDOCYTOSIS	46	177	2	0.00157706	0.000109022
REACTOME_S_PHASE	31	105	2.4	0.0016759	0.00011981
KEGG_VIRAL_MYOCARDITIS	23	69	2.8	0.0016759	0.00011985
REACTOME_CHOLESTEROL_BIOSYNTHESIS	11	22	5.6	0.00172892	0.000125702
REACTOME_PPARA_ACTIVATES_GENE_EXPRESSION	30	101	2.4	0.00183694	0.000135745
REACTOME_IMMUNE_SYSTEM	168	857	1.4	0.0020379	0.000153728
REACTOME_APOPTOTIC_EXECUTION_PHASE	19	53	3.2	0.0020379	0.000155454
KEGG_STEROID_BIOSYNTHESIS	9	16	7.3	0.00213685	0.000165548
REACTOME_ACTIVATION_OF_THE_PRE_REPLICATIVE_COMPLEX	13	30	4.3	0.00243824	0.000193238
REACTOME_PEPTIDE_CHAIN_ELONGATION	23	71	2.7	0.00243824	0.000194711
REACTOME_METABOLISM_OF_RNA	57	238	1.8	0.00245988	0.000200532
PID_PDGFRBPATHWAY	35	127	2.2	0.00245988	0.000206178
BIOCARTA_PPARA_PATHWAY	19	54	3.1	0.00245988	0.000206236
REACTOME_G0_AND_EARLY_G1	11	23	5.2	0.00245988	0.000208166
KEGG_GRAFT_VERSUS_HOST_DISEASE	15	38	3.7	0.00259997	0.00022312
REACTOME_PLATELET_ACTIVATION_SIGNALING_AND_AGGREGATION	48	193	1.9	0.00280159	0.000243762
REACTOME_INTERFERON_GAMMA_SIGNALING	20	59	2.9	0.00286231	0.000252457
REACTOME_SLC_MEDIATED_TRANSMEMBRANE_TRANSPORT	56	235	1.8	0.00290909	0.00026005
REACTOME_G1_S_TRANSITION	30	105	2.3	0.00318773	0.000288757
REACTOME_INTERFERON_SIGNALING	38	144	2	0.00323875	0.000297239
REACTOME_G1_S_SPECIFIC_TRANSCRIPTION	9	17	6.4	0.00327769	0.00030472
KEGG_FOCAL_ADHESION	48	195	1.9	0.00334359	0.000314831
BIOCARTA_VDR_PATHWAY	7	11	9.9	0.00347034	0.000330903
REACTOME_INFLUENZA_LIFE_CYCLE	33	121	2.1	0.00392946	0.000379364
PID_HNF3APATHWAY	15	40	3.4	0.00430554	0.000430716
KEGG_DNA_REPLICATION	14	36	3.6	0.00430554	0.000431067
KEGG_ALLOGRAFT_REJECTION	14	36	3.6	0.00430554	0.000431067
REACTOME_SIGNALING_BY_SCF_KIT	23	75	2.5	0.00465711	0.000475906
PID_LYSOPHOSPHOLIPID_PATHWAY	21	66	2.6	0.00465711	0.000477367
REACTOME_CELL_CYCLE_CHECKPOINTS	30	108	2.2	0.00466771	0.000489052
REACTOME_MHC_CLASS_II_ANTIGEN_PRESENTATION	26	89	2.3	0.00466771	0.000489581
REACTOME_SRP_DEPENDENT_COTRANSLATIONAL_PROTEIN_TARGETING_TO_MEMBRANE	27	94	2.3	0.00480867	0.000517413
PID_MET_PATHWAY	24	80	2.4	0.00480867	0.000518723
REACTOME_METABOLISM_OF_MRNA	47	194	1.8	0.00480867	0.000527818
REACTOME_FATTY_ACYL_COA_BIOSYNTHESIS	9	18	5.6	0.00480867	0.000528044
KEGG_PATHWAYS_IN_CANCER	70	317	1.6	0.00480867	0.000533022
KEGG_ASTHMA	12	29	4	0.00506638	0.000567628
PID_INTEGRIN3_PATHWAY	15	41	3.3	0.00516584	0.000585385
REACTOME_TRANSPORT_OF_INORGANIC_CATIONS_ANIONS_AND_AMINO_ACIDS_OLIGOPEPTIDES	26	90	2.3	0.00516584	0.000591086
REACTOME_DEVELOPMENTAL_BIOLOGY	81	379	1.5	0.00518032	0.000598917
REACTOME_MEMBRANE_TRAFFICKING	33	124	2.1	0.00522665	0.000610503
KEGG_INSULIN_SIGNALING_PATHWAY	35	134	2	0.00523598	0.000617833
REACTOME_CYCLIN_A_B1_ASSOCIATED_EVENTS_DURING_G2_M_TRANSITION	8	15	6.5	0.00526809	0.000627901
PID_ERBB1_DOWNSTREAM_PATHWAY	29	105	2.2	0.00553395	0.000666184
REACTOME_METAL_ION_SLC_TRANSPORTERS	10	22	4.7	0.00554231	0.000673796
REACTOME_INTEGRATION_OF_ENERGY_METABOLISM	31	115	2.1	0.00566751	0.000695774
PID_FAK_PATHWAY	19	59	2.7	0.0059607	0.000738871
REACTOME_CELL_CELL_COMMUNICATION	30	111	2.1	0.00640413	0.000802899
PID_ATR_PATHWAY	14	38	3.3	0.00640413	0.000816736
REACTOME_TRIGLYCERIDE_BIOSYNTHESIS	14	38	3.3	0.00640413	0.000816736
KEGG_ARGININE_AND_PROLINE_METABOLISM	17	51	2.8	0.00693137	0.000892238
REACTOME_COSTIMULATION_BY_THE_CD28_FAMILY	19	60	2.6	0.00716154	0.000930402
REACTOME_FACTORS_INVOLVED_IN_MEGAKARYOCYTE_DEVELOPMENT_AND_PLATELET_PRODUCTION	30	113	2	0.00838482	0.00109932
BIOCARTA_FMLP_PATHWAY	13	35	3.3	0.00854178	0.00114026
PID_FRA_PATHWAY	13	35	3.3	0.00854178	0.00114026
PID_FOXOPATHWAY	16	48	2.8	0.00929412	0.00125177
BIOCARTA_RB_PATHWAY	7	13	6.6	0.0095806	0.00130177
PID_E2F_PATHWAY	21	71	2.4	0.0100597	0.00137886
BIOCARTA_RANMS_PATHWAY	6	10	8.5	0.0102483	0.00141693
PID_IL4_2PATHWAY	19	62	2.5	0.0102951	0.00144312
PID_TAP63PATHWAY	17	53	2.7	0.0102951	0.00144794
PID_MYC_ACTIVPATHWAY	22	76	2.3	0.010329	0.00146501
REACTOME_SIGNALING_BY_PDGF	30	116	2	0.0120334	0.00172111
PID_TCPTP_PATHWAY	14	41	2.9	0.0132586	0.00191215
REACTOME_TRANSLATION	32	127	1.9	0.0134117	0.00195021
KEGG_B_CELL_RECEPTOR_SIGNALING_PATHWAY	21	73	2.3	0.0137927	0.00202206
PID_BETACATENIN_NUC_PATHWAY	22	78	2.2	0.0142941	0.0021126
REACTOME_E2F_MEDIATED_REGULATION_OF_DNA_REPLICATION	12	33	3.2	0.0143164	0.00216371
PID_INTEGRIN1_PATHWAY	19	64	2.4	0.0143164	0.00217774
REACTOME_SEMAPHORIN_INTERACTIONS	19	64	2.4	0.0143164	0.00217774
PID_CMYB_PATHWAY	23	83	2.2	0.0143164	0.00218415
PID_IL6_7PATHWAY	15	46	2.7	0.0146419	0.00225126
NABA_ECM_GLYCOPROTEINS	44	191	1.7	0.0146596	0.00227146
REACTOME_SIGNALING_BY_ILS	27	103	2	0.0148118	0.00231269
KEGG_MTOR_SIGNALING_PATHWAY	16	51	2.6	0.0162164	0.00255133
KEGG_APOPTOSIS	23	84	2.1	0.0163141	0.00258615
REACTOME_SYNTHESIS_OF_DNA	24	89	2.1	0.0164953	0.00263452
KEGG_OOCYTE_MEIOSIS	28	109	2	0.0165378	0.00267357
BIOCARTA_INTEGRIN_PATHWAY	13	38	2.9	0.0165378	0.00269425
BIOCARTA_SRCRPTP_PATHWAY	6	11	6.8	0.0165378	0.00272016
REACTOME_PASSIVE_TRANSPORT_BY_AQUAPORINS	6	11	6.8	0.0165378	0.00272016
REACTOME_METABOLISM_OF_NUCLEOTIDES	20	70	2.3	0.0168453	0.00279082
PID_NFAT_TFPATHWAY	15	47	2.6	0.0170953	0.00285261
KEGG_PURINE_METABOLISM	37	156	1.8	0.0171304	0.00287888
REACTOME_G2_M_DNA_DAMAGE_CHECKPOINT	5	8	9.4	0.0172163	0.00291384
REACTOME_DIABETES_PATHWAYS	31	125	1.9	0.0173392	0.00295532
KEGG_EPITHELIAL_CELL_SIGNALING_IN_HELICOBACTER_PYLORI_INFECTION	19	66	2.3	0.0185386	0.00320393
SIG_PIP3_SIGNALING_IN_CARDIAC_MYOCTES	19	66	2.3	0.0185386	0.00320393
KEGG_SPLICEOSOME	30	121	1.9	0.0197155	0.00343083
REACTOME_APOPTOTIC_CLEAVAGE_OF_CELLULAR_PROTEINS	13	39	2.8	0.0199293	0.00349179
REACTOME_AQUAPORIN_MEDIATED_TRANSPORT	15	48	2.6	0.0202879	0.00358027
REACTOME_MRNA_SPLICING	26	101	2	0.0202879	0.00360298
KEGG_TERPENOID_BACKBONE_BIOSYNTHESIS	7	15	4.9	0.0206908	0.00369919
REACTOME_BMAL1_CLOCK_NPAS2_ACTIVATES_CIRCADIAN_EXPRESSION	12	35	2.9	0.0211391	0.00380454
REACTOME_CHEMOKINE_RECEPTORS_BIND_CHEMOKINES	16	53	2.4	0.0214191	0.00392587
REACTOME_CELL_CELL_JUNCTION_ORGANIZATION	16	53	2.4	0.0214191	0.00392587
PID_AVB3_INTEGRIN_PATHWAY	20	72	2.2	0.0214191	0.00398689
BIOCARTA_IL1R_PATHWAY	11	31	3.1	0.0214191	0.00408215
PID_AURORA_A_PATHWAY	11	31	3.1	0.0214191	0.00408215
REACTOME_CD28_CO_STIMULATION	11	31	3.1	0.0214191	0.00408215
KEGG_ANTIGEN_PROCESSING_AND_PRESENTATION	21	77	2.1	0.0214191	0.00408469
PID_P73PATHWAY	21	77	2.1	0.0214191	0.00408469
REACTOME_INTEGRIN_CELL_SURFACE_INTERACTIONS	21	77	2.1	0.0214191	0.00408469
REACTOME_TRANS_GOLGI_NETWORK_VESICLE_BUDDING	17	58	2.3	0.0219312	0.0042085
REACTOME_SIGNALLING_BY_NGF	46	208	1.6	0.0219334	0.00423505
REACTOME_TIGHT_JUNCTION_INTERACTIONS	10	27	3.3	0.0220567	0.00428515
BIOCARTA_G2_PATHWAY	9	23	3.6	0.0221365	0.00435342
BIOCARTA_RAC1_PATHWAY	9	23	3.6	0.0221365	0.00435342
PID_ERA_GENOMIC_PATHWAY	18	63	2.3	0.0223074	0.00443271
PID_PTP1BPATHWAY	15	49	2.5	0.0223074	0.00445304
REACTOME_METABOLISM_OF_PROTEINS	81	406	1.4	0.0223074	0.00446679
REACTOME_G_ALPHA1213_SIGNALLING_EVENTS	20	73	2.1	0.0234411	0.00472833
REACTOME_APOPTOTIC_CLEAVAGE_OF_CELL_ADHESION_PROTEINS	6	12	5.6	0.0234411	0.00474969
KEGG_SMALL_CELL_LUNG_CANCER	22	83	2	0.0236979	0.00485821
KEGG_HYPERTROPHIC_CARDIOMYOPATHY_HCM	22	83	2	0.0236979	0.00485821
REACTOME_MUSCLE_CONTRACTION	14	45	2.6	0.0244038	0.00503201
KEGG_PROPANOATE_METABOLISM	11	32	3	0.0258222	0.00538603
REACTOME_PURINE_METABOLISM	11	32	3	0.0258222	0.00538603
PID_AP1_PATHWAY	19	69	2.1	0.0260924	0.0054735
REACTOME_PROCESSING_OF_CAPPED_INTRON_CONTAINING_PRE_MRNA	31	130	1.8	0.0261595	0.00551875
PID_REG_GR_PATHWAY	21	79	2	0.0265213	0.00564145
REACTOME_REGULATION_OF_WATER_BALANCE_BY_RENAL_AQUAPORINS	13	41	2.6	0.0265213	0.00565829
REACTOME_REGULATION_OF_KIT_SIGNALING	7	16	4.4	0.0267005	0.00572836
BIOCARTA_G1_PATHWAY	10	28	3.1	0.026785	0.0057784
PID_IL2_1PATHWAY	16	55	2.3	0.0269911	0.00585505
BIOCARTA_ECM_PATHWAY	9	24	3.4	0.0275701	0.00604636
REACTOME_KINESINS	9	24	3.4	0.0275701	0.00604636
KEGG_BIOSYNTHESIS_OF_UNSATURATED_FATTY_ACIDS	8	20	3.8	0.0275912	0.00608387
KEGG_AUTOIMMUNE_THYROID_DISEASE	14	46	2.5	0.0280351	0.00624859
PID_FANCONI_PATHWAY	14	46	2.5	0.0280351	0.00624859
PID_RAC1_REG_PATHWAY	12	37	2.7	0.0281262	0.00632071
KEGG_ADIPOCYTOKINE_SIGNALING_PATHWAY	18	65	2.2	0.0281262	0.00633594
REACTOME_CELL_JUNCTION_ORGANIZATION	19	70	2.1	0.0285831	0.00647294
KEGG_PROSTATE_CANCER	22	85	2	0.028894	0.00657777
KEGG_VIBRIO_CHOLERAE_INFECTION	15	51	2.4	0.0293477	0.00671604
PID_HIF2PATHWAY	11	33	2.8	0.0302611	0.00699719
PID_IL1PATHWAY	11	33	2.8	0.0302611	0.00699719
KEGG_AXON_GUIDANCE	30	127	1.7	0.0309959	0.00720406
PID_CXCR4_PATHWAY	25	101	1.9	0.031169	0.00728142
REACTOME_PHOSPHOLIPID_METABOLISM	42	192	1.6	0.0314218	0.00737795
KEGG_HISTIDINE_METABOLISM	10	29	3	0.031845	0.00764781
SA_REG_CASCADE_OF_CYCLIN_EXPR	6	13	4.8	0.031845	0.00770504
REACTOME_APOPTOSIS_INDUCED_DNA_FRAGMENTATION	6	13	4.8	0.031845	0.00770504
REACTOME_TRANSLOCATION_OF_ZAP_70_TO_IMMUNOLOGICAL_SYNAPSE	6	13	4.8	0.031845	0.00770504
REACTOME_SEMA3A_PLEXIN_REPULSION_SIGNALING_BY_INHIBITING_INTEGRIN_ADHESION	6	13	4.8	0.031845	0.00770504
REACTOME_ADVANCED_GLYCOSYLATION_ENDPRODUCT_RECEPTOR_SIGNALING	6	13	4.8	0.031845	0.00770504
REACTOME_MRNA_PROCESSING	34	149	1.7	0.0319512	0.00776882
PID_IFNGPATHWAY	12	38	2.6	0.0327188	0.00799447
PID_CASPASE_PATHWAY	15	52	2.3	0.0330903	0.00815045
PID_INTEGRIN_A9B1_PATHWAY	9	25	3.2	0.0330903	0.00820354
REACTOME_GENERATION_OF_SECOND_MESSENGER_MOLECULES	9	25	3.2	0.0330903	0.00820354
REACTOME_SIGNALING_BY_FGFR1_FUSION_MUTANTS	7	17	3.9	0.0340668	0.00848625
REACTOME_CD28_DEPENDENT_PI3K_AKT_SIGNALING	8	21	3.5	0.0341502	0.00854772
KEGG_RENAL_CELL_CARCINOMA	18	67	2.1	0.0352082	0.00885451
KEGG_TIGHT_JUNCTION	30	129	1.7	0.0358177	0.00905047
KEGG_FC_GAMMA_R_MEDIATED_PHAGOCYTOSIS	23	93	1.9	0.0389004	0.00987578
REACTOME_REGULATION_OF_INSULIN_SECRETION	22	88	1.9	0.0389373	0.0100647
BIOCARTA_LEPTIN_PATHWAY	5	10	5.6	0.0389373	0.0100708
REACTOME_PURINE_RIBONUCLEOSIDE_MONOPHOSPHATE_BIOSYNTHESIS	5	10	5.6	0.0389373	0.0100708
REACTOME_REGULATION_OF_RHEB_GTPASE_ACTIVITY_BY_AMPK	5	10	5.6	0.0389373	0.0100708
PID_ENDOTHELINPATHWAY	17	63	2.1	0.0394475	0.0102989
PID_IL12_2PATHWAY	17	63	2.1	0.0394475	0.0102989
KEGG_PPAR_SIGNALING_PATHWAY	18	68	2	0.0394475	0.0103847
KEGG_CHRONIC_MYELOID_LEUKEMIA	19	73	2	0.0394475	0.0103908
KEGG_WNT_SIGNALING_PATHWAY	33	147	1.6	0.0417264	0.0110408
REACTOME_IRON_UPTAKE_AND_TRANSPORT	11	35	2.6	0.0420727	0.0113244
REACTOME_ACTIVATION_OF_THE_MRNA_UPON_BINDING_OF_THE_CAP_BINDING_COMPLEX_AND_EIFS_AND_SUBSEQUENT_BINDING_TO_43S	14	49	2.3	0.0420727	0.0113526
REACTOME_AMINO_ACID_AND_OLIGOPEPTIDE_SLC_TRANSPORTERS	14	49	2.3	0.0420727	0.0113526
REACTOME_DOWNSTREAM_SIGNAL_TRANSDUCTION	22	89	1.9	0.0420727	0.0115128
PID_PRLSIGNALINGEVENTSPATHWAY	8	22	3.2	0.0420727	0.0116871
PID_HEDGEHOG_2PATHWAY	8	22	3.2	0.0420727	0.0116871
REACTOME_CIRCADIAN_REPRESSION_OF_EXPRESSION_BY_REV_ERBA	8	22	3.2	0.0420727	0.0116871
REACTOME_SMOOTH_MUSCLE_CONTRACTION	8	22	3.2	0.0420727	0.0116871
SA_MMP_CYTOKINE_CONNECTION	6	14	4.2	0.0420727	0.0117844
REACTOME_HDL_MEDIATED_LIPID_TRANSPORT	6	14	4.2	0.0420727	0.0117844
REACTOME_CRMPS_IN_SEMA3A_SIGNALING	6	14	4.2	0.0420727	0.0117844
REACTOME_SEMA3A_PAK_DEPENDENT_AXON_REPULSION	6	14	4.2	0.0420727	0.0117844
REACTOME_SYNTHESIS_OF_VERY_LONG_CHAIN_FATTY_ACYL_COAS	6	14	4.2	0.0420727	0.0117844
REACTOME_RESPONSE_TO_ELEVATED_PLATELET_CYTOSOLIC_CA2_	20	79	1.9	0.0423824	0.0119216
KEGG_VEGF_SIGNALING_PATHWAY	19	74	2	0.0426677	0.0120527
BIOCARTA_ETS_PATHWAY	7	18	3.6	0.0426789	0.0121068
REACTOME_DNA_REPAIR	24	100	1.8	0.0436231	0.0124266
REACTOME_AMINO_ACID_TRANSPORT_ACROSS_THE_PLASMA_MEMBRANE	10	31	2.7	0.0445542	0.012745
PID_RHOA_REG_PATHWAY	13	45	2.3	0.0456643	0.0131169
REACTOME_METABOLISM_OF_CARBOHYDRATES	47	227	1.5	0.0466634	0.0134595
KEGG_ADHERENS_JUNCTION	18	70	2	0.048251	0.0140721
KEGG_LYSOSOME	27	117	1.7	0.048251	0.0141362
REACTOME_INTEGRIN_ALPHAIIB_BETA3_SIGNALING	9	27	2.8	0.048251	0.014205
REACTOME_RECYCLING_PATHWAY_OF_L1	9	27	2.8	0.048251	0.014205
REACTOME_LIPOPROTEIN_METABOLISM	9	27	2.8	0.048251	0.014205
