# Supplementary material for: Amniotic fluid cell-free transcriptome: a glimpse into fetal development and placental cellular dynamics during normal pregnancy
Source: BMC Med Genomics. 2020 Feb 12;13:25. doi: 10.1186/s12920-020-0690-5 (PMC7017452; doi:10.1186/s12920-020-0690-5)
Supplement: Supplementary file 11 — Additional file 11: Table S5. Gene Atlas-based tissues and cell types associated with increased expression in term vs midtrimester samples. Columns are as shown in the Table S3 legend [file 12920_2020_690_MOESM11_ESM.xls]

## Sheet: AF_TNLMidtrimSIV98_TNL-Midtrime
Name	Count	Size	Odds Ratio	q	Pvalue
Whole blood	94	317	5.2	4.10889e-29	5.70679e-31
Trachea	42	73	16.4	2.18629e-26	6.07303e-28
CD33+ myeloid cells	90	329	4.6	1.82628e-25	7.6095e-27
Lung	56	173	5.8	1.01457e-19	5.63648e-21
CD14+ monocytes	73	280	4.3	1.61811e-19	1.12369e-20
Salivary gland	27	51	13.5	4.19828e-16	3.49856e-17
Tonsil	35	88	8	8.27e-16	8.04027e-17
Tongue	37	109	6.2	3.96954e-14	4.4106e-15
Colon	39	137	4.8	4.19588e-12	5.24485e-13
Bronchial epithelial cells	39	138	4.7	4.87322e-12	6.76836e-13
BDCA4+ dentritic cells	54	263	3.1	2.37467e-10	3.62796e-11
Bone marrow	30	100	5.1	3.51826e-10	5.86376e-11
Fetal lung	31	110	4.7	9.12873e-10	1.64824e-10
Prostate	29	114	4.1	4.3543e-08	8.46669e-09
Kidney	23	81	4.7	1.51249e-07	3.15103e-08
Thyroid	31	137	3.5	2.30501e-07	5.12225e-08
Pancreatic islet	25	114	3.4	7.6517e-06	1.80665e-06
CD19+ B cells (neg. sel.)	37	212	2.5	1.1409e-05	2.85224e-06
CD56+ NK cells	44	273	2.3	1.19304e-05	3.14829e-06
Skin	11	35	5.5	0.000160559	4.45996e-05
Placenta	34	226	2.1	0.000547445	0.000159671
Fetal thyroid	13	55	3.7	0.000790454	0.000241527
Spinal cord	20	112	2.6	0.00118491	0.000378513
Adipocyte	22	131	2.4	0.00144862	0.000482873
Burkitt's lymphoma cells (Raji)	19	107	2.6	0.00160254	0.000563395
Smooth muscle	27	177	2.1	0.00160254	0.000578693
CD34+ cells	22	152	2	0.00927709	0.00347891
Pancreas	13	75	2.5	0.0126742	0.00492886
Thalamus	21	148	2	0.0132765	0.00535274
Small intestine	20	139	2	0.0132765	0.00553188
Heart	15	97	2.2	0.0183154	0.00788579
Burkitt's lymphoma cells (Daudi)	15	100	2.1	0.021899	0.0103855
Colorectal adenocarcinoma	13	82	2.2	0.021899	0.0104944
CD8+ T cells	26	207	1.7	0.021899	0.0106025
CD71+ early erythroid cells	25	197	1.7	0.021899	0.0106453
HL-60 promyelocytic leukemia cells	10	57	2.5	0.0236321	0.011816
