# Supplementary material for: Amniotic fluid cell-free transcriptome: a glimpse into fetal development and placental cellular dynamics during normal pregnancy
Source: BMC Med Genomics. 2020 Feb 12;13:25. doi: 10.1186/s12920-020-0690-5 (PMC7017452; doi:10.1186/s12920-020-0690-5)
Supplement: Supplementary file 12 — Additional file 12: Table S6. Gene Atlas-based tissues and cell types associated with increased expression in midtrimester vs term samples. Columns are as shown in the Table S3 legend [file 12920_2020_690_MOESM12_ESM.xls]

## Sheet: AF_TNLMidtrimSIV98_TNL-Midtrime
Name	Count	Size	Odds Ratio	q	Pvalue
721-B-lymphoblasts	80	296	4.9	1.34465e-23	1.84199e-25
CD105+ endothelial cells	52	140	7.7	2.0069e-22	5.49834e-24
MOLT-4 lymphoblastic leukemia cells	31	70	10.3	4.51384e-16	1.855e-17
Cardiac myocytes	36	97	7.6	9.25245e-16	5.06984e-17
Small intestine	42	139	5.6	1.01393e-14	6.9447e-16
CD71+ early erythroid cells	47	197	4.1	3.20662e-12	2.63558e-13
CD34+ cells	36	152	4	2.06791e-09	1.98293e-10
Burkitt's lymphoma cells (Daudi)	28	100	5	3.04423e-09	3.33614e-10
Smooth muscle	38	177	3.5	1.0471e-08	1.29094e-09
Placenta	44	226	3.1	1.28102e-08	1.75482e-09
Uterus	24	96	4.3	4.44516e-07	6.69819e-08
Bronchial epithelial cells	29	138	3.4	1.11789e-06	1.83762e-07
Fetal liver	27	128	3.4	2.49609e-06	4.44509e-07
Adipocyte	27	131	3.3	3.76482e-06	7.2202e-07
Fetal lung	21	110	3	0.000196195	4.0314e-05
Colon	24	137	2.7	0.000232985	5.10652e-05
Colorectal adenocarcinoma	17	82	3.3	0.000314039	7.31324e-05
K-562 chronic myelogenous leukemia cells	10	39	4.4	0.00150222	0.000370412
HL-60 promyelocytic leukemia cells	12	57	3.4	0.00258225	0.000705079
Skin	9	35	4.4	0.00258225	0.000707465
Ovary	8	29	4.9	0.00292633	0.000841822
Pancreas	14	75	2.9	0.00311824	0.000939744
Prostate	17	114	2.2	0.0116871	0.00368224
Thyroid	19	137	2.1	0.0153227	0.00503758
Kidney	13	81	2.4	0.0162708	0.00557219
Uterus corpus	7	33	3.4	0.0241433	0.00859898
Fetal brain	22	184	1.7	0.0407481	0.0150712
