# Supplementary material for: Amniotic fluid cell-free transcriptome: a glimpse into fetal development and placental cellular dynamics during normal pregnancy
Source: BMC Med Genomics. 2020 Feb 12;13:25. doi: 10.1186/s12920-020-0690-5 (PMC7017452; doi:10.1186/s12920-020-0690-5)
Supplement: Supplementary file 13 — Additional file 13: Table S7. Genes differentially spliced with gestational age (term versus midtrimester). The table includes results for the single most-significant exon or exon junction based on splicing index analysis. The columns include the Affymetrix transcript cluster identifier (ID), gene symbol, gene name, probeset identifier, exon splicing index, corresponding p-value, adjusted p-value, name of the alternative splicing event type, and adjusted p-value based on the diffSplice algorithm [file 12920_2020_690_MOESM13_ESM.xls]

## Sheet: TableS7
ID	Gene.Symbol	Description	Chromosome	PSR.JUC.ID	Exon.Splicing.Index	Exon.P.val	Exon.FDR.P.val	Exon.Event.Estimation.Name	Exon.Event.Estimation.Score	locus.type	diffSplice_qval
TC20000023.hg.1	TGM3	transglutaminase 3	20	PSR20000284.hg.1	30.85	1.4e-45	2.52e-44	Cassette Exon	0.47	Coding	0.968452
TC04000706.hg.1	HHIP	hedgehog interacting protein	4	PSR04010030.hg.1	60.85	1.4e-45	1.24e-42	Alternative 5' Donor Site	0.01	Coding	0.981694
TC10000569.hg.1	SFTPA1	surfactant protein A1	10	PSR10006157.hg.1	884.3	1.4e-45	1.4e-45	Cassette Exon	0.29	Coding	0.976245
TC04000375.hg.1	STATH	statherin	4	PSR04005097.hg.1	910.04	1.4e-45	1.4e-45	Cassette Exon	0.7	Coding	0.687256
TC07001355.hg.1	IGFBP3	insulin like growth factor binding protein 3	7	PSR07021179.hg.1	-36.63	1.4e-45	1.29e-41	Cassette Exon	0.72	Coding	0.294785
TC01003411.hg.1	ITLN2	intelectin 2	1	JUC01027868.hg.1	369.14	1.4e-45	5.01e-42		NA	Coding	0.909676
TC08000166.hg.1	SFTPC	surfactant protein C	8	PSR08001859.hg.1	606.05	1.4e-45	1.4e-45	Cassette Exon	0.72	Coding	0.9768
TC05001205.hg.1	CDH10	cadherin 10, type 2 (T2-cadherin)	5	JUC05008762.hg.1	-199.53	1.4e-45	1.11e-43		NA	Coding	0.0118925
TC01002284.hg.1	MFAP2	microfibrillar associated protein 2	1	PSR01034767.hg.1	-26.33	1.4e-45	1.01e-41	Cassette Exon	0.41	Coding	0.559911
TC01001791.hg.1	CENPF	centromere protein F	1	PSR01027996.hg.1	7.11	1.4e-45	6.85e-42	Cassette Exon	0.31	Coding	0.758827
TC0X001129.hg.1			NA	PSR0X015368.hg.1	-89.24	1.4e-45	1.4e-45	Cassette Exon	0.65	Coding	0.91372
TC04001436.hg.1	CENPE	centromere protein E	4	PSR04020279.hg.1	13.37	1.4e-45	1.4e-45	Cassette Exon	0.38	Coding	0.965365
TC0X001130.hg.1	CXorf49B; CXorf49	chromosome X open reading frame 49B; chromosome X open reading frame 49	NA	PSR0X015377.hg.1	-10.28	1.4e-45	1.4e-45	Cassette Exon	0.62	Coding	0.930747
TC0X000392.hg.1	CXorf49B; CXorf49	chromosome X open reading frame 49B; chromosome X open reading frame 49	NA	PSR0X005371.hg.1	-7.47	1.4e-45	3.7e-43	Cassette Exon	0.62	Coding	0.932999
TC0X002112.hg.1			NA	PSR0X023197.hg.1	-158.44	1.4e-45	1.4e-45	Cassette Exon	0.36	NonCoding	0.976368
TC15000223.hg.1	ARHGAP11A	Rho GTPase activating protein 11A	15	PSR15001286.hg.1	41.22	1.4e-45	6.31e-43	Alternative 3' Acceptor Site	0.47	Coding	0.372347
TC07000927.hg.1	PIP	prolactin-induced protein	7	JUC07006895.hg.1	152.46	1.4e-45	4.99e-43		NA	Coding	0.809127
TC20000274.hg.1	NNAT	neuronatin	20	PSR20003899.hg.1	-73.71	1.4e-45	1.4e-45	Cassette Exon	0.38	Coding	0.0574888
TC0X002116.hg.1			NA	PSR0X023219.hg.1	19.94	1.4e-45	1.82e-44	Mutually Exclusive Exons	0.34	NonCoding	0.863805
TC6_cox_hap2000187.hg.1	AGER	advanced glycosylation end product-specific receptor	6	PSR6_cox_hap2003618.hg.1	46.74	7.01e-45	8.68e-41	Cassette Exon	0.4	Coding	3.26204e-05
TC6_mann_hap4000152.hg.1	AGER	advanced glycosylation end product-specific receptor	6	PSR6_mann_hap4002754.hg.1	46.74	7.01e-45	8.68e-41	Cassette Exon	0.4	Coding	3.26204e-05
TC6_qbl_hap6000176.hg.1	AGER	advanced glycosylation end product-specific receptor	6	PSR6_qbl_hap6003453.hg.1	46.74	7.01e-45	8.68e-41	Cassette Exon	0.4	Coding	3.26204e-05
TC6_ssto_hap7000156.hg.1	AGER	advanced glycosylation end product-specific receptor	6	PSR6_ssto_hap7003182.hg.1	46.74	7.01e-45	8.68e-41	Cassette Exon	0.4	Coding	3.26204e-05
TC04000178.hg.1	SLC34A2	solute carrier family 34 (type II sodium/phosphate cotransporter), member 2	4	PSR04002784.hg.1	-56.64	7.01e-45	8.68e-41	Cassette Exon	0.47	Coding	0.975138
TC01000706.hg.1	L1TD1	LINE-1 type transposase domain containing 1	1	PSR01011301.hg.1	-24.58	7.01e-45	8.9e-41	Cassette Exon	0.39	Coding	0.0333507
TC6_apd_hap1000095.hg.1	AGER	advanced glycosylation end product-specific receptor	6	PSR6_apd_hap1001491.hg.1	47.12	8.41e-45	9.18e-41	Cassette Exon	0.4	Coding	2.56253e-05
TC6_mcf_hap5000162.hg.1	AGER	advanced glycosylation end product-specific receptor	6	PSR6_mcf_hap5003291.hg.1	47.12	8.41e-45	9.18e-41	Cassette Exon	0.4	Coding	2.56253e-05
TC10001324.hg.1	RTKN2	rhotekin 2	10	PSR10016737.hg.1	-21.09	1.26e-44	1.41e-40	Cassette Exon	0.47	Coding	0.95362
TC15000578.hg.1	TPM1	tropomyosin 1 (alpha)	15	PSR15004597.hg.1	-24.97	1.4e-44	1.65e-40	Cassette Exon	0.36	Coding	0.00262117
TC03000242.hg.1	KIF15	kinesin family member 15	3	PSR03004870.hg.1	9.82	1.82e-44	1.99e-40	Cassette Exon	0.31	Coding	0.269784
TC09000495.hg.1	ANP32B	acidic nuclear phosphoprotein 32 family member B	9	PSR09005360.hg.1	3.58	5.47e-44	5.69e-40	Alternative 5' Donor Site	0.19	Coding	0.0103454
TC05000682.hg.1	TGFBI	transforming growth factor, beta-induced, 68kDa	5	PSR05009467.hg.1	10.86	9.81e-44	1e-39	Cassette Exon	0.31	Coding	0.258837
TC03000742.hg.1	CLDN18	claudin 18	3	PSR03013431.hg.1	25.49	1.12e-43	1.12e-39	Cassette Exon	0.55	Coding	0.378703
TC01003243.hg.1	RPTN	repetin	1	PSR01050050.hg.1	-49	1.57e-43	1.51e-39	Cassette Exon	0.47	Coding	0.71162
TC12002032.hg.1	CIT; MIR1178	citron rho-interacting serine/threonine kinase; microRNA 1178	NA	PSR12026657.hg.1	19.16	2.62e-43	2.46e-39	Cassette Exon	0.42	Coding	0.40149
TC06004049.hg.1	AGER	advanced glycosylation end product-specific receptor	6	PSR06018380.hg.1	35.78	8.59e-43	7.46e-39	Cassette Exon	0.37	Coding	8.33371e-05
TC02001441.hg.1	MLPH	melanophilin	2	PSR02023081.hg.1	13.73	1.57e-42	1.33e-38	Cassette Exon	0.36	Coding	0.000199179
TC14001141.hg.1	ERO1A	endoplasmic reticulum oxidoreductase alpha	14	PSR14012960.hg.1	-55.41	1.86e-42	1.54e-38	Cassette Exon	0.43	Coding	0.618146
TC04000385.hg.1	PROL1	proline rich, lacrimal 1	4	PSR04005246.hg.1	-281.16	4.77e-42	3.69e-38	Cassette Exon	0.85	Coding	0.954874
TC20000860.hg.1	JPH2	junctophilin 2	20	JUC20006113.hg.1	-103.96	1.88e-41	1.39e-37		NA	Coding	0.00395198
TC07000235.hg.1	ANLN	anillin actin binding protein	7	PSR07003611.hg.1	7.41	1.13e-40	7.84e-37	Alternative 5' Donor Site	0.4	Coding	0.0191211
TC06000088.hg.1	PHACTR1	phosphatase and actin regulator 1	6	PSR06000980.hg.1	46.45	1.59e-40	1.06e-36	Cassette Exon	0.55	Coding	0.564216
TC04000386.hg.1	MUC7	mucin 7, secreted	4	PSR04005256.hg.1	-50.42	2.04e-40	1.34e-36	Alternative 3' Acceptor Site	0.47	Coding	0.465877
TC12000516.hg.1	HSD17B6	hydroxysteroid (17-beta) dehydrogenase 6	12	PSR12006776.hg.1	16.46	2.6e-40	1.66e-36	Cassette Exon	0.51	Coding	0.0191523
TC15001166.hg.1	OTUD7A	OTU deubiquitinase 7A	15	PSR15010335.hg.1	-20.77	4.48e-40	2.75e-36	Cassette Exon	0.55	Coding	0.108279
TC15002760.hg.1	ARHGAP11B	Rho GTPase activating protein 11B	15	PSR15001151.hg.1	59.41	8.75e-40	5.11e-36	Cassette Exon	0.47	Coding	0.898968
TC04001516.hg.1	CCNA2	cyclin A2	4	PSR04021537.hg.1	6.79	8.83e-40	5.11e-36	Cassette Exon	0.47	Coding	0.357367
TC03000244.hg.1	TGM4	transglutaminase 4	3	PSR03004959.hg.1	-31.58	1.92e-39	1.06e-35	Cassette Exon	0.73	Coding	0.30229
TC07003339.hg.1	CAV1	caveolin 1	7	PSR07011397.hg.1	-25.37	2.08e-39	1.13e-35	Cassette Exon	0.55	Coding	0.00172824
TC10000053.hg.1	PFKFB3	6-phosphofructo-2-kinase/fructose-2,6-biphosphatase 3	10	JUC10000318.hg.1	15.87	3.97e-39	2.06e-35		NA	Coding	0.00641558
TC15002465.hg.1	OTUD7A	OTU deubiquitinase 7A	15	PSR15021279.hg.1	-14.3	5.09e-39	2.56e-35	Cassette Exon	0.37	NonCoding	0.00829898
TC03001833.hg.1	RBP2	retinol binding protein 2, cellular	3	PSR03033179.hg.1	-38.14	9.02e-39	4.45e-35	Cassette Exon	0.69	Coding	0.952141
TC03001870.hg.1	PLSCR5	phospholipid scramblase family, member 5	3	PSR03033803.hg.1	-29.22	1.9e-38	9.06e-35	Cassette Exon	0.56	Coding	0.755
TC11000397.hg.1	MDK	midkine (neurite growth-promoting factor 2)	11	PSR11004986.hg.1	-20.68	3.01e-38	1.41e-34	Alternative 3' Acceptor Site	0.22	Coding	0.0440037
TC05000937.hg.1	GABRP	gamma-aminobutyric acid (GABA) A receptor, pi	5	PSR05013621.hg.1	30.36	3.31e-38	1.54e-34	Cassette Exon	0.47	Coding	0.348578
TC05001906.hg.1	PPP2R2B	protein phosphatase 2, regulatory subunit B, beta	5	JUC05013437.hg.1	-20.67	4.9e-38	2.18e-34		NA	Coding	0.00290328
TC02000078.hg.1	LPIN1	lipin 1	2	PSR02000968.hg.1	16.78	5.25e-38	2.32e-34	Cassette Exon	0.67	Coding	0.0423143
TC06000608.hg.1	VEGFA	vascular endothelial growth factor A	6	PSR06007311.hg.1	13.3	5.96e-38	2.62e-34		NA	Coding	0.0751828
TC06001917.hg.1	TBX18	T-box 18	6	PSR06023443.hg.1	3.96	8.01e-38	3.43e-34	Cassette Exon	0.24	Coding	0.266602
TC02002747.hg.1	FN1	fibronectin 1	2	PSR02044166.hg.1	-14.39	8.87e-38	3.74e-34	Cassette Exon	0.59	Coding	5.68364e-05
TC15001829.hg.1	RHCG	Rh family, C glycoprotein	15	PSR15017720.hg.1	-70.43	1.59e-37	6.55e-34	Cassette Exon	0.35	Coding	0.954313
TC02001246.hg.1	CPS1	carbamoyl-phosphate synthase 1	2	PSR02019259.hg.1	-17.67	2.3e-37	9.28e-34	Alternative 5' Donor Site	0.53	Coding	0.782629
TC05003439.hg.1	ITGA1; PELO	integrin alpha 1; pelota homolog (Drosophila)	5	JUC05019810.hg.1	78.35	2.68e-37	1.08e-33		NA	Coding	0.000100487
TC12000461.hg.1	HNRNPA1; HNRNPA1P10; HNRNPA1L2	heterogeneous nuclear ribonucleoprotein A1; heterogeneous nuclear ribonucleoprotein A1 pseudogene 10; heterogeneous nuclear ribonucleoprotein A1-like 2	NA	JUC12003196.hg.1	-9.1	3.11e-37	1.22e-33		NA	Coding	7.0263e-09
TC05001970.hg.1	HAND1	heart and neural crest derivatives expressed 1	5	PSR05027419.hg.1	-13.31	3.41e-37	1.33e-33	Cassette Exon	0.23	Coding	0.764072
TC17000698.hg.1	NOG	noggin	17	PSR17009142.hg.1	9.59	6.05e-37	2.28e-33	Alternative 3' Acceptor Site	0.44	Coding	0.177777
TC08001199.hg.1	SNAI2	snail family zinc finger 2	8	PSR08015443.hg.1	13.28	8.48e-37	3.12e-33	Cassette Exon	0.47	Coding	0.0955738
TC12000587.hg.1	HMGA2	high mobility group AT-hook 2	12	PSR12007775.hg.1	-30.02	8.99e-37	3.29e-33	Alternative 5' Donor Site	0.53	Coding	3.1676e-07
TC0X000658.hg.1	FHL1	four and a half LIM domains 1	X	PSR0X008682.hg.1	-100.56	2.68e-36	9.34e-33	Cassette Exon	0.54	Coding	0.292798
TC02001105.hg.1	COL3A1; MIR3606	collagen, type III, alpha 1; microRNA 3606	NA	PSR02016673.hg.1	-109.89	3.2e-36	1.09e-32	Cassette Exon	0.59	Coding	3.77986e-06
TC10001454.hg.1	SFTPA2; SFTPA1	surfactant protein A2; surfactant protein A1	NA	PSR10018446.hg.1	88.7	3.24e-36	1.1e-32		NA	Coding	0.922088
TC11001151.hg.1	SLC37A2	solute carrier family 37 (glucose-6-phosphate transporter), member 2	11	JUC11007865.hg.1	239.19	3.58e-36	1.2e-32		NA	Coding	2.35702e-05
TC19001103.hg.1	C3	complement component 3	19	PSR19015154.hg.1	32.86	4.09e-36	1.37e-32	Alternative 3' Acceptor Site	0.04	Coding	0.0247557
TC12003301.hg.1	PRR4	proline rich 4 (lacrimal)	12	JUC12020653.hg.1	-30.59	5.26e-36	1.72e-32		NA	Coding	0.517205
TC16000087.hg.1	ZG16B	zymogen granule protein 16B	16	PSR16001615.hg.1	113.07	6.37e-36	2.05e-32	Cassette Exon	0.55	Coding	0.276182
TC03003344.hg.1	TTLL3; ARPC4-TTLL3	tubulin tyrosine ligase-like family member 3; ARPC4-TTLL3 readthrough	NA	JUC03023561.hg.1	-4.55	6.6e-36	2.11e-32		NA	Coding	9.68452e-08
TC07000110.hg.1	BZW2	basic leucine zipper and W2 domains 2	7	PSR07001698.hg.1	-5.16	9.35e-36	2.93e-32	Cassette Exon	0.54	Coding	3.33867e-06
TC19001746.hg.1	NAPSA	napsin A aspartic peptidase	19	PSR19023772.hg.1	20.82	1.66e-35	5.12e-32	Cassette Exon	0.63	Coding	0.932848
TC10000721.hg.1	SCD	stearoyl-CoA desaturase (delta-9-desaturase)	10	PSR10008389.hg.1	-8.28	2.18e-35	6.64e-32	Cassette Exon	0.26	Coding	0.630792
TC12000611.hg.1	LYZ	lysozyme	12	PSR12008091.hg.1	8.79	2.21e-35	6.7e-32	Cassette Exon	0.2	Coding	0.84586
TC04002924.hg.1	SLC39A8	solute carrier family 39 (zinc transporter), member 8	4	PSR04019957.hg.1	-6.83	2.74e-35	8.23e-32	Intron Retention	0.03	Coding	0.109927
TC04001830.hg.1	TRIML2	tripartite motif family like 2	4	PSR04025153.hg.1	-26.06	2.96e-35	8.78e-32	Alternative 5' Donor Site	0.44	Coding	0.0370192
TC01006023.hg.1	ASPM	abnormal spindle microtubule assembly	1	PSR01070376.hg.1	4.89	3.2e-35	9.47e-32	Cassette Exon	0.31	NonCoding	0.673182
TC14000644.hg.1	DLK1	delta-like 1 homolog (Drosophila)	14	PSR14007887.hg.1	-37.91	3.55e-35	1.04e-31	Alternative 5' Donor Site	0.11	Coding	0.0282239
TC10001756.hg.1	MKI67	marker of proliferation Ki-67	10	PSR10023251.hg.1	3.46	3.68e-35	1.06e-31	Cassette Exon	0.22	Coding	0.00119535
TC17000693.hg.1	HLF	hepatic leukemia factor	17	PSR17009104.hg.1	11.58	4.7e-35	1.33e-31	Cassette Exon	0.29	Coding	0.0994211
TC16001343.hg.1	PIEZO1; MIR4722	piezo-type mechanosensitive ion channel component 1; microRNA 4722	NA	JUC16010557.hg.1	-10.74	5.69e-35	1.6e-31		NA	Coding	8.9951e-12
TC0X000376.hg.1	KIF4A	kinesin family member 4A	X	PSR0X004874.hg.1	-11.63	6.85e-35	1.91e-31	Cassette Exon	0.57	Coding	0.00759807
TC06001429.hg.1	HIST1H3J	histone cluster 1, H3j	6	PSR06016371.hg.1	-5.37	7.59e-35	2.1e-31	Cassette Exon	0.37	Coding	0.554652
TC15002124.hg.1	LOC100288637	OTU deubiquitinase 7A pseudogene	15	PSR15019571.hg.1	9.32	8.09e-35	2.23e-31	Alternative 5' Donor Site	0.45	NonCoding	0.972318
TC02000778.hg.1	GYPC	glycophorin C (Gerbich blood group)	2	PSR02012134.hg.1	-30.13	8.45e-35	2.31e-31	Cassette Exon	0.55	Coding	0.890956
TC03002054.hg.1	LAMP3	lysosomal-associated membrane protein 3	3	JUC03018023.hg.1	25.12	1.05e-34	2.85e-31		NA	Coding	0.00375335
TC11001272.hg.1	MRPL23-AS1	MRPL23 antisense RNA 1	11	PSR11016056.hg.1	3.58	1.21e-34	3.25e-31	Cassette Exon	0.31	Coding	0.644464
TC13000093.hg.1	MTUS2	microtubule associated tumor suppressor candidate 2	13	PSR13000924.hg.1	-12.22	1.23e-34	3.29e-31	Alternative 5' Donor Site	0.47	Coding	1.22103e-05
TC01003283.hg.1	RAB13	RAB13, member RAS oncogene family	1	PSR01050590.hg.1	-6.65	1.36e-34	3.6e-31	Cassette Exon	0.47	Coding	0.0111055
TC08000598.hg.1	MATN2	matrilin 2	8	PSR08008330.hg.1	-47.98	1.58e-34	4.15e-31		NA	Coding	0.000525915
TC03001482.hg.1	WNT5A	wingless-type MMTV integration site family, member 5A	3	PSR03026921.hg.1	4.68	1.64e-34	4.3e-31	Cassette Exon	0.35	Coding	0.062796
TC05000896.hg.1	PTTG1	pituitary tumor-transforming 1	5	JUC05006664.hg.1	-16.14	1.66e-34	4.34e-31		NA	Coding	1.70755e-05
TC04000087.hg.1	HTRA3	HtrA serine peptidase 3	4	JUC04000872.hg.1	-12.52	1.75e-34	4.56e-31		NA	Coding	0.831474
TC15002761.hg.1	LOC100288637	OTU deubiquitinase 7A pseudogene	15	PSR15001171.hg.1	7.4	2.32e-34	5.92e-31	Cassette Exon	0.24	Coding	0.918472
TC17001426.hg.1	SRCIN1	SRC kinase signaling inhibitor 1	17	JUC17010693.hg.1	-19.62	2.58e-34	6.56e-31		NA	Coding	3.32293e-06
TC11000956.hg.1	BIRC3	baculoviral IAP repeat containing 3	11	JUC11006312.hg.1	20.21	3.15e-34	7.94e-31		NA	Coding	0.399636
TC10001721.hg.1	CPXM2	carboxypeptidase X (M14 family), member 2	10	JUC10013188.hg.1	-32.18	4.48e-34	1.11e-30		NA	Coding	0.0137107
TC11000702.hg.1	ALDH3B1	aldehyde dehydrogenase 3 family, member B1	11	JUC11004645.hg.1	49.08	4.88e-34	1.2e-30		NA	Coding	9.35037e-07
TC16000540.hg.1	HSD11B2	hydroxysteroid (11-beta) dehydrogenase 2	16	PSR16007681.hg.1	6.26	6.89e-34	1.68e-30	Cassette Exon	0.55	Coding	0.0336816
TC18000014.hg.1	EMILIN2	elastin microfibril interfacer 2	18	PSR18000161.hg.1	-6.72	8.29e-34	2.01e-30	Cassette Exon	0.73	Coding	0.00144891
TC17000124.hg.1	ALOX15B	arachidonate 15-lipoxygenase, type B	17	PSR17001843.hg.1	56.29	9.95e-34	2.39e-30	Cassette Exon	0.4	Coding	0.865192
TC18000006.hg.1	TYMS	thymidylate synthetase	18	PSR18000055.hg.1	4.48	1.07e-33	2.56e-30	Cassette Exon	0.33	Coding	7.92143e-07
TC04000059.hg.1	NSG1	neuron specific gene family member 1	4	PSR04001427.hg.1	-13.77	1.09e-33	2.58e-30	Cassette Exon	0.73	Coding	0.0267518
TC20000040.hg.1	CDC25B	cell division cycle 25B	20	JUC20000313.hg.1	6.46	1.53e-33	3.51e-30		NA	Coding	0.112872
TC10001860.hg.1	PFKFB3	6-phosphofructo-2-kinase/fructose-2,6-biphosphatase 3	10	PSR10023928.hg.1	11.38	1.67e-33	3.76e-30	Cassette Exon	0.36	NonCoding	0.398996
TC11003510.hg.1	MUC5B	mucin 5B, oligomeric mucus/gel-forming	11	JUC11019906.hg.1	13.54	1.75e-33	3.92e-30		NA	Coding	0.000208474
TC17000223.hg.1	PRPSAP2	phosphoribosyl pyrophosphate synthetase-associated protein 2	17	JUC17001822.hg.1	11.89	2.03e-33	4.52e-30		NA	Coding	1.93022e-21
TC12002761.hg.1	PRH1	proline-rich protein HaeIII subfamily 1	NA	PSR12031142.hg.1	113.26	2.19e-33	4.85e-30	Cassette Exon	0.36	NonCoding	0.00608783
TC12001274.hg.1	SMCO3	single-pass membrane protein with coiled-coil domains 3	12	PSR12016597.hg.1	9.3	2.63e-33	5.76e-30	Cassette Exon	0.31	Coding	0.740725
TC11002999.hg.1			NA	PSR11032182.hg.1	-21.86	4.21e-33	8.94e-30		NA	NonCoding	0.0995083
TC01001319.hg.1	RHBG	Rh family, B glycoprotein (gene/pseudogene)	1	JUC01010982.hg.1	176.82	4.46e-33	9.42e-30		NA	Coding	0.000426521
TC18000435.hg.1	DSC3	desmocollin 3	18	PSR18004428.hg.1	12.3	5.28e-33	1.1e-29	Cassette Exon	0.47	Coding	0.526123
TC01002383.hg.1	STMN1; MIR3917	stathmin 1; microRNA 3917	NA	PSR01036714.hg.1	-8.9	5.84e-33	1.2e-29		NA	Coding	0.000673009
TC0X001414.hg.1	MAP7D3	MAP7 domain containing 3	X	PSR0X018806.hg.1	3.71	6.28e-33	1.29e-29	Cassette Exon	0.45	Coding	0.0789149
TC12000309.hg.1	LRRK2	leucine-rich repeat kinase 2	12	PSR12003723.hg.1	13.81	7.62e-33	1.56e-29	Cassette Exon	0.62	Coding	0.982347
TC13000456.hg.1	GJB2	gap junction protein beta 2	13	PSR13005191.hg.1	17.22	1.02e-32	2.05e-29		NA	Coding	5.70831e-06
TC02005030.hg.1	ASPRV1	aspartic peptidase, retroviral-like 1	2	PSR02030989.hg.1	11.26	1.03e-32	2.08e-29	Alternative 5' Donor Site	0.52	Coding	0.0970126
TC06001430.hg.1	HIST1H2AM	histone cluster 1, H2am	6	PSR06016373.hg.1	-3.71	1.27e-32	2.51e-29	Cassette Exon	0.33	Coding	0.075801
TC02002217.hg.1	CKAP2L	cytoskeleton associated protein 2-like	2	PSR02036024.hg.1	-3.61	1.49e-32	2.94e-29	Cassette Exon	0.45	Coding	0.000240152
TC08000240.hg.1	RBPMS	RNA binding protein with multiple splicing	8	JUC08001670.hg.1	-13.18	1.75e-32	3.43e-29		NA	Coding	4.26519e-07
TC01002627.hg.1	PDZK1IP1	PDZK1 interacting protein 1	1	JUC01021994.hg.1	34.26	2.18e-32	4.23e-29		NA	Coding	0.15184
TC01003305.hg.1	THBS3	thrombospondin 3	1	PSR01051169.hg.1	-6.87	2.55e-32	4.86e-29	Cassette Exon	0.59	Coding	8.81071e-09
TC11002499.hg.1	MUC5B	mucin 5B, oligomeric mucus/gel-forming	11	PSR11029854.hg.1	3.44	3.38e-32	6.33e-29	Cassette Exon	0.26	NonCoding	0.910454
TC01002701.hg.1	PLPP3	phospholipid phosphatase 3	1	PSR01042360.hg.1	-14.6	3.51e-32	6.52e-29	Cassette Exon	0.55	Coding	0.623262
TC04000254.hg.1	LIMCH1	LIM and calponin homology domains 1	4	PSR04003751.hg.1	5.9	3.52e-32	6.52e-29	Alternative 5' Donor Site	0.37	Coding	1.27803e-05
TC19000097.hg.1	UHRF1	ubiquitin-like with PHD and ring finger domains 1	19	PSR19001501.hg.1	-9.35	4.69e-32	8.55e-29	Cassette Exon	0.4	Coding	0.00350316
TC06000970.hg.1	C6orf58	chromosome 6 open reading frame 58	6	PSR06011378.hg.1	44.53	4.77e-32	8.67e-29	Cassette Exon	0.6	Coding	0.217694
TC03003395.hg.1	PFN2	profilin 2	3	PSR03034141.hg.1	-7.18	4.89e-32	8.85e-29	Alternative 5' Donor Site	0.47	Coding	3.4221e-08
TC16000789.hg.1	PRSS27	protease, serine 27	16	PSR16011571.hg.1	7.35	5.31e-32	9.58e-29	Cassette Exon	0.7	Coding	0.650417
TC10001458.hg.1	SFTPD	surfactant protein D	10	PSR10018491.hg.1	18.92	6.17e-32	1.1e-28	Cassette Exon	0.54	Coding	0.960307
TC10000865.hg.1	GRK5	G protein-coupled receptor kinase 5	10	JUC10005878.hg.1	25.71	6.55e-32	1.17e-28		NA	Coding	0.00239835
TC19000461.hg.1	FXYD5	FXYD domain containing ion transport regulator 5	19	PSR19006046.hg.1	-4.39	6.88e-32	1.22e-28	Cassette Exon	0.69	Coding	0.126685
TC07001154.hg.1	DGKB	diacylglycerol kinase, beta 90kDa	7	JUC07008816.hg.1	-21.03	7.18e-32	1.27e-28		NA	Coding	0.155134
TC10000070.hg.1	GATA3	GATA binding protein 3	10	JUC10000418.hg.1	40.71	7.22e-32	1.28e-28		NA	Coding	0.00370443
TC06003599.hg.1	AGER	advanced glycosylation end product-specific receptor	6	PSR06035674.hg.1	-11.45	8.23e-32	1.45e-28	Cassette Exon	0.31	NonCoding	0.091347
TC15001713.hg.1	CTSH	cathepsin H	15	PSR15016740.hg.1	19.2	8.44e-32	1.48e-28	Cassette Exon	0.7	Coding	0.196818
TC09000787.hg.1	COL5A1	collagen, type V, alpha 1	9	JUC09005611.hg.1	-22.97	8.87e-32	1.55e-28		NA	Coding	7.00375e-11
TC16000798.hg.1	HCFC1R1	host cell factor C1 regulator 1 (XPO1 dependent)	16	PSR16011679.hg.1	-12.71	9.16e-32	1.59e-28	Cassette Exon	0.42	Coding	0.405386
TC02002758.hg.1	IGFBP5	insulin like growth factor binding protein 5	2	PSR02044327.hg.1	-7.62	1.02e-31	1.75e-28	Alternative 3' Acceptor Site	0.53	Coding	0.127278
TC12001804.hg.1	DCN	decorin	12	PSR12023851.hg.1	-11.45	1.1e-31	1.88e-28	Cassette Exon	0.67	Coding	0.403601
TC03001651.hg.1	CCDC80	coiled-coil domain containing 80	3	PSR03029768.hg.1	-17.3	1.3e-31	2.21e-28	Cassette Exon	0.37	Coding	0.0289353
TC02005047.hg.1	TTN	titin	2	PSR02041065.hg.1	138.79	1.4e-31	2.36e-28	Cassette Exon	0.39	Coding	0.000294678
TC12001136.hg.1	SCNN1A	sodium channel, non voltage gated 1 alpha subunit	12	PSR12014883.hg.1	-3.26	1.49e-31	2.51e-28	Cassette Exon	0.51	Coding	0.00547675
TC16000989.hg.1	NUPR1	nuclear protein 1, transcriptional regulator	16	PSR16014252.hg.1	19.1	2.25e-31	3.69e-28	Cassette Exon	0.48	Coding	0.490626
TC16000783.hg.1	ABCA3	ATP binding cassette subfamily A member 3	16	JUC16006462.hg.1	17.12	2.47e-31	4.03e-28		NA	Coding	0.0123747
TC09000319.hg.1	TJP2	tight junction protein 2	9	JUC09001747.hg.1	-8.3	2.93e-31	4.66e-28		NA	Coding	2.18089e-22
TC22000394.hg.1	GTSE1	G-2 and S-phase expressed 1	22	PSR22007635.hg.1	-20.47	3.4e-31	5.35e-28	Alternative 5' Donor Site	0.44	Coding	0.00585567
TC08001593.hg.1	ANXA13	annexin A13	8	JUC08010656.hg.1	-150.58	3.42e-31	5.38e-28		NA	Coding	0.18148
TC02001611.hg.1	OSR1	odd-skipped related transciption factor 1	2	PSR02025822.hg.1	-9.33	4e-31	6.25e-28	Cassette Exon	0.51	Coding	0.16803
TC11001042.hg.1	APOC3	apolipoprotein C-III	11	PSR11012990.hg.1	-771.18	4.57e-31	7.1e-28	Cassette Exon	0.37	Coding	0.977318
TC01000823.hg.1	CLCA4	chloride channel accessory 4	1	JUC01006895.hg.1	25.28	4.84e-31	7.47e-28		NA	Coding	0.0523371
TC16000258.hg.1	PLK1	polo-like kinase 1	16	PSR16003818.hg.1	-13.66	5.52e-31	8.46e-28	Cassette Exon	0.66	Coding	0.00878086
TC0X001889.hg.1	FHL1	four and a half LIM domains 1	X	PSR0X022300.hg.1	-15.52	5.89e-31	9.02e-28	Cassette Exon	0.32	NonCoding	0.904349
TC0X001204.hg.1	DIAPH2-AS1	DIAPH2 antisense RNA 1	X	PSR0X016164.hg.1	-8.57	6.13e-31	9.36e-28	Cassette Exon	0.5	Coding	0.000422543
TC19000188.hg.1	CARM1	coactivator-associated arginine methyltransferase 1	19	PSR19002863.hg.1	-8.29	8.12e-31	1.23e-27	Cassette Exon	0.51	Coding	0.00821349
TC02001351.hg.1	KCNE4	potassium channel, voltage gated subfamily E regulatory beta subunit 4	2	PSR02021088.hg.1	-18.45	8.57e-31	1.3e-27	Alternative 5' Donor Site	0.54	Coding	0.0372728
TC14001202.hg.1	KCNH5	potassium channel, voltage gated eag related subfamily H, member 5	14	JUC14006913.hg.1	-49.69	1.01e-30	1.51e-27		NA	Coding	0.0748656
TC10001486.hg.1	GLUD1	glutamate dehydrogenase 1	10	JUC10010950.hg.1	25.26	1.18e-30	1.73e-27		NA	Coding	5.98552e-05
TC01006381.hg.1	SHC1	SHC (Src homology 2 domain containing) transforming protein 1	1	JUC01046405.hg.1	53.85	1.33e-30	1.95e-27		NA	Coding	7.23263e-06
TC20000357.hg.1	UBE2C	ubiquitin-conjugating enzyme E2C	20	PSR20005117.hg.1	-14.81	1.45e-30	2.11e-27	Alternative 5' Donor Site	0.55	Coding	0.0186807
TC06004055.hg.1	ROS1	ROS proto-oncogene 1 , receptor tyrosine kinase	6	PSR06025645.hg.1	17.87	1.57e-30	2.28e-27	Cassette Exon	0.65	Coding	0.0346287
TC19001628.hg.1	SNRPD2	small nuclear ribonucleoprotein D2 polypeptide	19	PSR19022241.hg.1	-4.45	1.69e-30	2.42e-27	Cassette Exon	0.55	Coding	0.0113466
TC01000592.hg.1	CYP4B1	cytochrome P450, family 4, subfamily B, polypeptide 1	1	JUC01005181.hg.1	53.5	2.01e-30	2.83e-27		NA	Coding	8.98516e-07
TC01003035.hg.1	VTCN1	V-set domain containing T cell activation inhibitor 1	1	PSR01047275.hg.1	-6.93	2.43e-30	3.38e-27	Cassette Exon	0.62	Coding	0.157718
TC03001357.hg.1	LTF	lactotransferrin	3	PSR03023146.hg.1	53.68	2.45e-30	3.4e-27	Cassette Exon	0.46	Coding	0.203665
TC15001136.hg.1	CHRFAM7A	CHRNA7 (cholinergic receptor, nicotinic, alpha 7, exons 5-10) and FAM7A (family with sequence similarity 7A, exons A-E) fusion	15	PSR15010182.hg.1	-6.22	2.57e-30	3.56e-27	Cassette Exon	0.44	Coding	0.000103839
TC0X000807.hg.1	MXRA5	matrix-remodelling associated 5	X	PSR0X011074.hg.1	-12.66	2.61e-30	3.6e-27	Cassette Exon	0.54	Coding	0.12137
TC02002455.hg.1	ACVR1	activin A receptor type I	2	JUC02020231.hg.1	-6.56	3.13e-30	4.26e-27		NA	Coding	1.8828e-09
TC6_cox_hap2000188.hg.1	PBX2	pre-B-cell leukemia homeobox 2	6	PSR6_cox_hap2003677.hg.1	-6.83	3.19e-30	4.31e-27	Cassette Exon	0.4	Coding	1.46357e-10
TC6_mann_hap4000153.hg.1	PBX2	pre-B-cell leukemia homeobox 2	6	PSR6_mann_hap4002814.hg.1	-6.83	3.19e-30	4.31e-27	Cassette Exon	0.4	Coding	1.46357e-10
TC15001858.hg.1	PRC1	protein regulator of cytokinesis 1	15	PSR15018000.hg.1	2.76	3.39e-30	4.55e-27	Alternative 3' Acceptor Site	0.32	Coding	3.5026e-05
TC0X001267.hg.1	COL4A6	collagen, type IV, alpha 6	X	PSR0X017120.hg.1	-35.86	3.72e-30	4.96e-27	Alternative 5' Donor Site	0.44	Coding	2.28002e-16
TC6_apd_hap1000096.hg.1	PBX2	pre-B-cell leukemia homeobox 2	6	PSR6_apd_hap1001550.hg.1	-6.8	3.76e-30	4.99e-27	Cassette Exon	0.4	Coding	1.25766e-10
TC6_mcf_hap5000163.hg.1	PBX2	pre-B-cell leukemia homeobox 2	6	PSR6_mcf_hap5003351.hg.1	-6.8	3.76e-30	4.99e-27	Cassette Exon	0.4	Coding	1.25766e-10
TC12001532.hg.1	KRT1	keratin 1, type II	12	PSR12020130.hg.1	-11.43	3.9e-30	5.16e-27	Cassette Exon	0.48	Coding	0.673119
TC6_ssto_hap7000157.hg.1	PBX2	pre-B-cell leukemia homeobox 2	6	PSR6_ssto_hap7003243.hg.1	-6.8	4.08e-30	5.38e-27	Cassette Exon	0.4	Coding	6.13878e-10
TC6_qbl_hap6000044.hg.1	MUC21	mucin 21, cell surface associated	6	PSR6_qbl_hap6000772.hg.1	-8.11	4.24e-30	5.58e-27	Intron Retention	0.33	Coding	0.0346728
TC05000849.hg.1	GRIA1	glutamate receptor, ionotropic, AMPA 1	5	JUC05006383.hg.1	18.07	4.24e-30	5.58e-27		NA	Coding	0.000393248
TC05001406.hg.1	ADAMTS6	ADAM metallopeptidase with thrombospondin type 1 motif 6	5	PSR05019671.hg.1	-6.64	4.33e-30	5.68e-27	Alternative 3' Acceptor Site	0.55	Coding	1.10636e-05
TC01002694.hg.1	DHCR24	24-dehydrocholesterol reductase	1	PSR01042264.hg.1	-9.95	5.02e-30	6.56e-27	Cassette Exon	0.33	Coding	0.0580696
TC03001312.hg.1	ULK4	unc-51 like kinase 4	3	PSR03022543.hg.1	-11.87	5.36e-30	6.96e-27	Cassette Exon	0.4	Coding	2.52118e-06
TC16000158.hg.1	CIITA	class II, major histocompatibility complex, transactivator	16	JUC16001230.hg.1	140.24	5.84e-30	7.56e-27		NA	Coding	0.0394299
TC05000336.hg.1	MAP1B	microtubule associated protein 1B	5	PSR05004599.hg.1	-30.58	6.05e-30	7.82e-27	Cassette Exon	0.52	Coding	0.435034
TC10001309.hg.1	ZWINT	ZW10 interacting kinetochore protein	10	PSR10016373.hg.1	-7.4	6.55e-30	8.38e-27	Cassette Exon	0.51	Coding	3.18484e-11
TC0X001009.hg.1	SLC38A5	solute carrier family 38, member 5	X	JUC0X006745.hg.1	-39.22	6.58e-30	8.39e-27		NA	Coding	0.0145749
TC07001794.hg.1	WNT2	wingless-type MMTV integration site family member 2	7	PSR07027832.hg.1	-7.45	6.75e-30	8.58e-27	Cassette Exon	0.35	Coding	6.72166e-05
TC08001458.hg.1	RPL30	ribosomal protein L30	8	PSR08018872.hg.1	-16.09	8.05e-30	1.02e-26	Alternative 5' Donor Site	0.55	Coding	1.2392e-10
TC20000229.hg.1	BPIFB1	BPI fold containing family B, member 1	20	PSR20002874.hg.1	10.44	1e-29	1.25e-26	Cassette Exon	0.66	Coding	0.373525
TC20000198.hg.1	TPX2	TPX2, microtubule-associated	20	PSR20002363.hg.1	2.47	1.02e-29	1.27e-26	Cassette Exon	0.25	Coding	0.30629
TC06004050.hg.1	PBX2	pre-B-cell leukemia homeobox 2	6	PSR06018454.hg.1	-6.12	1.05e-29	1.3e-26	Cassette Exon	0.4	Coding	3.30397e-15
TC07000724.hg.1	ST7; ST7-OT4; ST7-OT3	suppression of tumorigenicity 7; ST7 overlapping transcript 4; ST7 overlapping transcript 3	NA	PSR07011584.hg.1	-23.78	1.17e-29	1.44e-26	Cassette Exon	0.55	Coding	2.36822e-12
TC15000638.hg.1	KIF23	kinesin family member 23	15	PSR15005406.hg.1	3.04	1.36e-29	1.66e-26	Cassette Exon	0.24	Coding	4.88658e-07
TC12001576.hg.1	LACRT	lacritin	12	PSR12020885.hg.1	16.63	1.45e-29	1.77e-26	Cassette Exon	0.53	Coding	0.310832
TC02002136.hg.1	AFF3	AF4/FMR2 family, member 3	2	PSR02034864.hg.1	91.23	1.46e-29	1.77e-26	Cassette Exon	0.73	Coding	0.357595
TC03001560.hg.1	PDZRN3	PDZ domain containing ring finger 3	3	JUC03013973.hg.1	-6.21	1.49e-29	1.8e-26		NA	Coding	7.93769e-10
TC04000377.hg.1	HTN1	histatin 1	4	JUC04002561.hg.1	487.55	1.51e-29	1.83e-26		NA	Coding	0.272186
TC02001885.hg.1	BCL11A	B-cell CLL/lymphoma 11A (zinc finger protein)	2	PSR02030039.hg.1	6.33	1.51e-29	1.83e-26	Intron Retention	0.79	Coding	5.28513e-17
TC22000656.hg.1	SEC14L6	SEC14-like lipid binding 6	22	PSR22011525.hg.1	13.34	1.52e-29	1.84e-26	Cassette Exon	0.24	Coding	0.995624
TC19000269.hg.1	SYDE1	synapse defective 1, Rho GTPase, homolog 1 (C. elegans)	19	PSR19003839.hg.1	-12.24	1.55e-29	1.87e-26	Cassette Exon	0.55	Coding	0.23433
TC11002840.hg.1			NA	PSR11031432.hg.1	-6.1	1.98e-29	2.34e-26	Cassette Exon	0.37	NonCoding	0.73761
TC04001245.hg.1	EPHA5	EPH receptor A5	4	JUC04009025.hg.1	-6.98	2.07e-29	2.44e-26		NA	Coding	2.07567e-05
TC08001538.hg.1	CSMD3	CUB and Sushi multiple domains 3	8	JUC08010315.hg.1	-6.92	2.18e-29	2.55e-26		NA	Coding	3.95653e-08
TC08000646.hg.1	CTHRC1	collagen triple helix repeat containing 1	8	PSR08008797.hg.1	-17.96	2.39e-29	2.78e-26	Cassette Exon	0.55	Coding	0.35715
TC03001888.hg.1	TM4SF1	transmembrane 4 L six family member 1	3	PSR03034034.hg.1	-6.27	2.75e-29	3.2e-26	Alternative 3' Acceptor Site	0.51	Coding	1.21001e-05
TC6_cox_hap2000045.hg.1	TUBB	tubulin, beta class I	6	PSR6_cox_hap2000605.hg.1	-5.21	3.37e-29	3.9e-26	Cassette Exon	0.55	Coding	0.00181099
TC16000599.hg.1	DHODH	dihydroorotate dehydrogenase (quinone)	16	JUC16004800.hg.1	32.18	3.52e-29	4.06e-26		NA	Coding	0.125061
TC01001201.hg.1	MLLT11	myeloid/lymphoid or mixed-lineage leukemia; translocated to, 11	1	PSR01018533.hg.1	2.65	3.53e-29	4.07e-26	Alternative 3' Acceptor Site	0.25	Coding	0.00315188
TC09001540.hg.1	PHF19	PHD finger protein 19	9	PSR09019335.hg.1	-8.4	3.6e-29	4.13e-26	Cassette Exon	0.54	Coding	0.000332141
TC11002495.hg.1	MUC5AC; MUC5B	mucin 5AC, oligomeric mucus/gel-forming; mucin 5B, oligomeric mucus/gel-forming	NA	PSR11029786.hg.1	13.54	3.89e-29	4.46e-26	Cassette Exon	0.37	NonCoding	0.0693558
TC11000577.hg.1	MARK2	MAP/microtubule affinity-regulating kinase 2	11	JUC11003627.hg.1	6.66	4.22e-29	4.8e-26		NA	Coding	8.63141e-11
TC06000399.hg.1	HLA-DRA	major histocompatibility complex, class II, DR alpha	6	JUC06001791.hg.1	-39.44	4.87e-29	5.51e-26		NA	Coding	0.49112
TC11000754.hg.1	FOLR1	folate receptor 1 (adult)	11	PSR11009800.hg.1	6.9	5.9e-29	6.62e-26	Cassette Exon	0.55	Coding	0.85038
TC01003349.hg.1	CRABP2	cellular retinoic acid binding protein 2	1	PSR01052312.hg.1	8.02	6.05e-29	6.77e-26	Alternative 3' Acceptor Site	0.29	Coding	0.156625
TC19001054.hg.1	EEF2	eukaryotic translation elongation factor 2	19	PSR19014419.hg.1	-7.2	6.51e-29	7.27e-26	Cassette Exon	0.51	Coding	2.0638e-09
TC6_mann_hap4000149.hg.1	TNXB	tenascin XB	6	PSR6_mann_hap4002685.hg.1	-7.62	7.37e-29	8.19e-26	Cassette Exon	0.39	Coding	0.00230755
TC07000810.hg.1	CPA4	carboxypeptidase A4	7	PSR07012760.hg.1	19.54	7.43e-29	8.23e-26	Alternative 3' Acceptor Site	0.59	Coding	4.80431e-07
TC01003662.hg.1	ASPM	abnormal spindle microtubule assembly	1	PSR01056183.hg.1	-8.03	8.13e-29	8.98e-26	Cassette Exon	0.44	Coding	0.000146293
TC05002108.hg.1	DBN1	drebrin 1	5	PSR05029056.hg.1	-6.87	8.4e-29	9.25e-26	Alternative 5' Donor Site	0.36	Coding	5.51739e-11
TC02000582.hg.1	NCAPH	non-SMC condensin I complex subunit H	2	JUC02004523.hg.1	13.78	8.41e-29	9.25e-26		NA	Coding	5.58017e-05
TC03001750.hg.1	MGLL	monoglyceride lipase	3	PSR03031763.hg.1	8.59	8.72e-29	9.56e-26	Cassette Exon	0.49	Coding	0.101028
TC6_qbl_hap6000177.hg.1	PBX2	pre-B-cell leukemia homeobox 2	6	PSR6_qbl_hap6003512.hg.1	-8.21	8.77e-29	9.6e-26	Cassette Exon	0.4	Coding	2.2796e-10
TC11003511.hg.1	MUC5AC; MUC5B	mucin 5AC, oligomeric mucus/gel-forming; mucin 5B, oligomeric mucus/gel-forming	11	PSR11000717.hg.1	47.7	1.08e-28	1.17e-25	Cassette Exon	0.55	Coding	0.122968
TC03001358.hg.1	LRRC2	leucine rich repeat containing 2	3	PSR03023197.hg.1	12.01	1.3e-28	1.39e-25	Cassette Exon	0.43	Coding	0.34784
TC17001462.hg.1	TOP2A	topoisomerase (DNA) II alpha	17	PSR17019387.hg.1	4.92	1.31e-28	1.4e-25	Cassette Exon	0.43	Coding	0.00059711
TC02002535.hg.1	SP3	Sp3 transcription factor	2	JUC02021191.hg.1	8.38	1.42e-28	1.51e-25		NA	Coding	4.53655e-11
TC08001906.hg.1			NA	PSR08024298.hg.1	2.37	1.78e-28	1.87e-25	Alternative 3' Acceptor Site	0.2	NonCoding	0.747377
TC06001338.hg.1	SLC17A3	solute carrier family 17 (organic anion transporter), member 3	6	PSR06016082.hg.1	-4.98	1.8e-28	1.88e-25	Cassette Exon	0.37	Coding	1.58936e-06
TC01001753.hg.1	SYT14	synaptotagmin XIV	1	PSR01027499.hg.1	-5.98	1.83e-28	1.9e-25	Cassette Exon	0.55	Coding	0.00210476
TC02001976.hg.1	CYP26B1	cytochrome P450, family 26, subfamily B, polypeptide 1	2	PSR02031456.hg.1	-66.32	1.84e-28	1.92e-25	Alternative 5' Donor Site	0.55	Coding	1.54619e-08
TC16000214.hg.1	TMC5	transmembrane channel like 5	16	PSR16003126.hg.1	-3.92	1.87e-28	1.94e-25		NA	Coding	0.00159244
TC11002427.hg.1	CDON	cell adhesion associated, oncogene regulated	11	JUC11015496.hg.1	-19.07	1.88e-28	1.95e-25		NA	Coding	0.0365801
TC15000752.hg.1	CEMIP	cell migration inducing protein, hyaluronan binding	15	JUC15003502.hg.1	-9.19	2.18e-28	2.22e-25		NA	Coding	0.00759956
TC6_cox_hap2000051.hg.1	MUC21	mucin 21, cell surface associated	6	JUC6_cox_hap2000329.hg.1	-8.72	2.21e-28	2.25e-25		NA	Coding	0.324205
TC17002631.hg.1	KRT9	keratin 9, type I	17	PSR17029938.hg.1	-7.59	2.35e-28	2.38e-25	Cassette Exon	0.37	NonCoding	0.0020614
TC13000025.hg.1	IFT88	intraflagellar transport 88	13	JUC13000089.hg.1	-9.88	2.45e-28	2.47e-25		NA	Coding	1.89167e-16
TC15001754.hg.1	RPS17	ribosomal protein S17	15	PSR15017143.hg.1	-8.5	2.47e-28	2.48e-25	Cassette Exon	0.52	Coding	9.00434e-09
TC15001743.hg.1	RPS17	ribosomal protein S17	15	PSR15017050.hg.1	-8.5	2.47e-28	2.48e-25	Cassette Exon	0.52	Coding	7.65144e-09
TC15000930.hg.1	MCTP2	multiple C2 domains, transmembrane 2	15	JUC15004576.hg.1	-7.29	2.83e-28	2.83e-25		NA	Coding	2.65347e-08
TC03000566.hg.1	ABHD10	abhydrolase domain containing 10	3	JUC03005101.hg.1	-6.63	2.85e-28	2.84e-25		NA	Coding	0.00176951
TC19001248.hg.1	SLC1A6	solute carrier family 1 (high affinity aspartate/glutamate transporter), member 6	19	PSR19017496.hg.1	-10.14	2.88e-28	2.86e-25	Cassette Exon	0.38	Coding	0.00131231
TC17000477.hg.1	PPP1R1B	protein phosphatase 1, regulatory (inhibitor) subunit 1B	17	PSR17005600.hg.1	12.57	2.89e-28	2.87e-25	Cassette Exon	0.38	Coding	9.10295e-16
TC22000722.hg.1	IL2RB	interleukin 2 receptor, beta	22	JUC22005316.hg.1	-7.38	2.93e-28	2.91e-25		NA	Coding	0.00157315
TC0X000499.hg.1	TCEAL4	transcription elongation factor A (SII)-like 4	X	PSR0X006632.hg.1	-10.81	3.09e-28	3.05e-25	Alternative 5' Donor Site	0.55	Coding	6.83868e-07
TC09001049.hg.1	FANCG	Fanconi anemia complementation group G	9	PSR09013792.hg.1	-6.87	3.67e-28	3.58e-25	Alternative 5' Donor Site	0.36	Coding	1.60599e-17
TC01005002.hg.1	SYT14	synaptotagmin XIV	1	PSR01065562.hg.1	-4.47	3.73e-28	3.63e-25	Cassette Exon	0.37	NonCoding	0.821709
TC09002920.hg.1	AK1	adenylate kinase 1	9	JUC09016046.hg.1	27.4	3.87e-28	3.76e-25		NA	Coding	3.86622e-06
TC05001385.hg.1	PLK2	polo-like kinase 2	5	PSR05019269.hg.1	-9.44	4.23e-28	4.1e-25	Cassette Exon	0.56	Coding	1.4309e-08
TC22000844.hg.1	LINC01315	long intergenic non-protein coding RNA 1315	22	PSR22014250.hg.1	9.15	4.48e-28	4.32e-25		NA	Coding	1.22484e-05
TC15001335.hg.1	FBN1	fibrillin 1	15	PSR15012749.hg.1	-9.46	4.95e-28	4.75e-25	Cassette Exon	0.49	Coding	0.211921
TC0X000003.hg.1	SHOX	short stature homeobox	X	PSR0X000050.hg.1	-8.87	5.06e-28	4.85e-25	Cassette Exon	0.47	Coding	0.0429886
TC0Y000003.hg.1	SHOX	short stature homeobox	X	PSR0Y000035.hg.1	-8.87	5.06e-28	4.85e-25	Cassette Exon	0.47	Coding	0.0429886
TC11001788.hg.1	SSRP1	structure specific recognition protein 1	11	JUC11011095.hg.1	14.91	5.3e-28	5.03e-25		NA	Coding	0.000426062
TC10000664.hg.1	CEP55	centrosomal protein 55kDa	10	PSR10007497.hg.1	-19.61	5.36e-28	5.08e-25	Alternative 5' Donor Site	0.54	Coding	0.00168607
TC6_dbb_hap3000083.hg.1	HLA-DRA	major histocompatibility complex, class II, DR alpha	6	JUC6_dbb_hap3000613.hg.1	-34.81	6e-28	5.64e-25		NA	Coding	0.296982
TC12000428.hg.1	IGFBP6	insulin like growth factor binding protein 6	12	PSR12005530.hg.1	-18.68	6.43e-28	6e-25	Cassette Exon	0.36	Coding	0.394558
TC01001188.hg.1	ECM1	extracellular matrix protein 1	1	JUC01010048.hg.1	20.73	6.9e-28	6.4e-25		NA	Coding	0.000345135
TC6_dbb_hap3000237.hg.1	TNXB	tenascin XB	6	PSR6_dbb_hap3003425.hg.1	-8.29	6.93e-28	6.42e-25	Cassette Exon	0.41	Coding	0.000539209
TC01005736.hg.1	VTCN1	V-set domain containing T cell activation inhibitor 1	1	PSR01069107.hg.1	-3.9	7.05e-28	6.52e-25	Cassette Exon	0.33	NonCoding	0.74245
TC0X001221.hg.1	ARMCX6	armadillo repeat containing, X-linked 6	X	PSR0X016470.hg.1	2.75	7.71e-28	7.09e-25	Alternative 5' Donor Site	0.2	Coding	0.012981
TC03001433.hg.1	CACNA2D2	calcium channel, voltage-dependent, alpha 2/delta subunit 2	3	PSR03025871.hg.1	18.49	7.75e-28	7.11e-25	Cassette Exon	0.51	Coding	0.00268672
TC01003197.hg.1	MTMR11	myotubularin related protein 11	1	JUC01026060.hg.1	-25.21	7.89e-28	7.23e-25		NA	Coding	0.00565825
TC10002499.hg.1	CASC10	cancer susceptibility candidate 10	10	PSR10026699.hg.1	-2.58	8.4e-28	7.68e-25	Cassette Exon	0.2	NonCoding	0.0258692
TC08001875.hg.1			NA	PSR08024123.hg.1	2.47	8.63e-28	7.88e-25	Cassette Exon	0.18	NonCoding	0.000482249
TC11000252.hg.1	NAV2	neuron navigator 2	11	JUC11001653.hg.1	-15.09	9.12e-28	8.31e-25		NA	Coding	9.42254e-07
TC6_mcf_hap5000200.hg.1	TNXB	tenascin XB	6	PSR6_mcf_hap5003174.hg.1	-8.36	9.33e-28	8.49e-25	Cassette Exon	0.41	Coding	0.00051207
TC08001086.hg.1	PBK	PDZ binding kinase	8	PSR08013947.hg.1	-5.37	1.04e-27	9.44e-25	Alternative 5' Donor Site	0.74	Coding	0.00730325
TC12000165.hg.1	PRH2	proline-rich protein HaeIII subfamily 2	12	JUC12001029.hg.1	13.8	1.09e-27	9.78e-25		NA	Coding	0.121794
TC6_mann_hap4000074.hg.1	HLA-DRA	major histocompatibility complex, class II, DR alpha	6	JUC6_mann_hap4000493.hg.1	-30.86	1.16e-27	1.04e-24		NA	Coding	0.327104
TC05000697.hg.1	KIF20A	kinesin family member 20A	5	PSR05009680.hg.1	3.12	1.24e-27	1.11e-24	Alternative 5' Donor Site	0.6	Coding	0.0236797
TC06004120.hg.1	TNXB	tenascin XB	6	PSR06018245.hg.1	-8.86	1.27e-27	1.13e-24	Cassette Exon	0.42	Coding	0.000250908
TC12001730.hg.1			NA	PSR12022980.hg.1	3.52	1.39e-27	1.23e-24	Cassette Exon	0.45	Coding	0.264462
TC6_mann_hap4000046.hg.1	MUC21	mucin 21, cell surface associated	6	JUC6_mann_hap4000297.hg.1	-10.05	1.53e-27	1.34e-24		NA	Coding	0.0423844
TC6_apd_hap1000029.hg.1	TUBB	tubulin, beta class I	6	PSR6_apd_hap1000326.hg.1	-4.01	1.69e-27	1.46e-24	Cassette Exon	0.54	Coding	0.00168632
TC6_dbb_hap3000038.hg.1	TUBB	tubulin, beta class I	6	PSR6_dbb_hap3000594.hg.1	-4.01	1.69e-27	1.46e-24	Cassette Exon	0.54	Coding	0.00168632
TC6_mann_hap4000040.hg.1	TUBB	tubulin, beta class I	6	PSR6_mann_hap4000585.hg.1	-4.01	1.69e-27	1.46e-24	Cassette Exon	0.54	Coding	0.00168632
TC6_mcf_hap5000032.hg.1	TUBB	tubulin, beta class I	6	PSR6_mcf_hap5000494.hg.1	-4.01	1.69e-27	1.46e-24	Cassette Exon	0.54	Coding	0.00168632
TC6_qbl_hap6000038.hg.1	TUBB	tubulin, beta class I	6	PSR6_qbl_hap6000591.hg.1	-4.01	1.69e-27	1.46e-24	Cassette Exon	0.54	Coding	0.00168632
TC6_ssto_hap7000038.hg.1	TUBB	tubulin, beta class I	6	PSR6_ssto_hap7000588.hg.1	-4.01	1.69e-27	1.46e-24	Cassette Exon	0.54	Coding	0.00168632
TC6_mcf_hap5000075.hg.1	HLA-DRA	major histocompatibility complex, class II, DR alpha	6	JUC6_mcf_hap5000510.hg.1	-31.14	1.75e-27	1.5e-24		NA	Coding	0.326521
TC6_qbl_hap6000081.hg.1	HLA-DRA	major histocompatibility complex, class II, DR alpha	6	JUC6_qbl_hap6000600.hg.1	-31.14	1.75e-27	1.5e-24		NA	Coding	0.326521
TC6_ssto_hap7000076.hg.1	HLA-DRA	major histocompatibility complex, class II, DR alpha	6	JUC6_ssto_hap7000588.hg.1	-31.14	1.75e-27	1.5e-24		NA	Coding	0.326521
TC6_cox_hap2000260.hg.1	TNXB; TNXA	tenascin XB; tenascin XA (pseudogene)	NA	PSR6_cox_hap2003502.hg.1	-8.32	1.8e-27	1.54e-24	Cassette Exon	0.41	Coding	0.000412288
TC06000176.hg.1	HIST1H2BH	histone cluster 1, H2bh	6	PSR06001771.hg.1	3.27	1.84e-27	1.58e-24	Alternative 5' Donor Site	0.41	Coding	0.0652728
TC15001691.hg.1	PEAK1	pseudopodium-enriched atypical kinase 1	15	PSR15016485.hg.1	-2.5	2.05e-27	1.74e-24	Cassette Exon	0.17	Coding	3.596e-05
TC17001376.hg.1	MMP28	matrix metallopeptidase 28	17	PSR17018232.hg.1	3.95	2.07e-27	1.76e-24	Alternative 5' Donor Site	0.54	Coding	0.010003
TC17001512.hg.1	KRT9	keratin 9, type I	17	PSR17020016.hg.1	-7.55	2.13e-27	1.8e-24	Alternative 5' Donor Site	0.63	Coding	0.0228278
TC10000890.hg.1	DMBT1	deleted in malignant brain tumors 1	10	JUC10006272.hg.1	-7.25	2.18e-27	1.83e-24		NA	Coding	0.99939
TC17000899.hg.1	BIRC5	baculoviral IAP repeat containing 5	17	PSR17011709.hg.1	-3.89	2.2e-27	1.85e-24	Alternative 5' Donor Site	0.5	Coding	0.0200534
TC21000501.hg.1	U2AF1; U2AF1L5	U2 small nuclear RNA auxiliary factor 1; U2 small nuclear RNA auxiliary factor 1-like 5	21	PSR21006082.hg.1	-4.99	2.7e-27	2.24e-24	Cassette Exon	0.73	Coding	1.16333e-06
TC07001747.hg.1	LAMB1	laminin, beta 1	7	PSR07027208.hg.1	-6.78	2.71e-27	2.24e-24	Cassette Exon	0.43	Coding	4.26443e-09
TC6_cox_hap2000090.hg.1	HLA-DRA	major histocompatibility complex, class II, DR alpha	6	JUC6_cox_hap2000640.hg.1	-27.4	3.04e-27	2.5e-24		NA	Coding	0.420387
TC08001298.hg.1	C8orf34-AS1	C8orf34 antisense RNA 1	8	PSR08016776.hg.1	14.29	3.09e-27	2.54e-24		NA	Coding	0.644398
TC06000353.hg.1	MUC21	mucin 21, cell surface associated	6	JUC06001428.hg.1	-5.37	3.34e-27	2.73e-24		NA	Coding	0.305301
TC02004712.hg.1	HAGLR	HOXD antisense growth-associated long non-coding RNA	2	PSR02055792.hg.1	40.76	3.35e-27	2.74e-24	Alternative 5' Donor Site	0.55	NonCoding	0.124956
TC06000958.hg.1	TPD52L1	tumor protein D52-like 1	6	PSR06011163.hg.1	-2.57	3.67e-27	2.97e-24	Alternative 3' Acceptor Site	0.17	Coding	8.92839e-08
TC09001995.hg.1	TJP2	tight junction protein 2	9	PSR09024060.hg.1	-3.1	3.74e-27	3.03e-24	Cassette Exon	0.26	NonCoding	0.212301
TC14000495.hg.1	NRXN3	neurexin 3	14	PSR14006356.hg.1	-8.66	4.03e-27	3.24e-24	Alternative 5' Donor Site	0.42	Coding	0.00213883
TC07003293.hg.1	HILPDA	hypoxia inducible lipid droplet-associated	7	PSR07012198.hg.1	6.51	4.05e-27	3.25e-24	Alternative 3' Acceptor Site	0.54	Coding	0.000128192
TC22001365.hg.1			NA	PSR22018356.hg.1	7.65	4.13e-27	3.3e-24		NA	NonCoding	0.00246186
TC20000535.hg.1	MYT1	myelin transcription factor 1	20	PSR20007684.hg.1	76.86	4.19e-27	3.35e-24	Cassette Exon	0.45	Coding	8.81081e-07
TC0X000900.hg.1	PHKA2	phosphorylase kinase, alpha 2 (liver)	X	JUC0X005917.hg.1	15.59	6.33e-27	4.95e-24		NA	Coding	5.04592e-07
TC07001152.hg.1	ETV1	ets variant 1	7	JUC07008766.hg.1	12.7	7.11e-27	5.52e-24		NA	Coding	0.00145584
TC19001765.hg.1	KLK7	kallikrein related peptidase 7	19	PSR19023988.hg.1	9.86	8.42e-27	6.46e-24	Cassette Exon	0.73	Coding	0.000270219
TC10001094.hg.1	SKIDA1	SKI/DACH domain containing 1	10	PSR10013781.hg.1	-4.6	8.85e-27	6.78e-24	Alternative 5' Donor Site	0.29	Coding	4.22465e-06
TC03001719.hg.1	MUC13	mucin 13, cell surface associated	3	JUC03015584.hg.1	50.71	8.9e-27	6.79e-24		NA	Coding	0.971056
TC20000833.hg.1	TGM2	transglutaminase 2	20	PSR20011481.hg.1	5.49	9.02e-27	6.88e-24	Cassette Exon	0.38	Coding	4.40569e-06
TC03001444.hg.1	RPL29	ribosomal protein L29	3	PSR03026142.hg.1	-8.09	9.5e-27	7.23e-24		NA	Coding	7.09891e-05
TC05001936.hg.1	CD74	CD74 molecule, major histocompatibility complex, class II invariant chain	5	PSR05026822.hg.1	18.14	9.53e-27	7.24e-24	Alternative 5' Donor Site	0.27	Coding	0.00456795
TC15000306.hg.1	NUSAP1	nucleolar and spindle associated protein 1	15	PSR15002199.hg.1	3.32	9.78e-27	7.41e-24	Cassette Exon	0.22	Coding	0.00989423
TC05003400.hg.1	DDX46	DEAD (Asp-Glu-Ala-Asp) box polypeptide 46	5	JUC05019206.hg.1	-4.02	1.01e-26	7.65e-24		NA	Coding	2.40107e-07
TC14000878.hg.1	CCNB1IP1	cyclin B1 interacting protein 1, E3 ubiquitin protein ligase	14	JUC14004829.hg.1	-6.94	1.03e-26	7.8e-24		NA	Coding	4.3618e-08
TC02002886.hg.1	HJURP	Holliday junction recognition protein	2	PSR02046452.hg.1	-4.18	1.04e-26	7.82e-24	Cassette Exon	0.56	Coding	9.75311e-07
TC06004128.hg.1	HLA-DMA	major histocompatibility complex, class II, DM alpha	6	PSR06018854.hg.1	6.14	1.2e-26	8.97e-24		NA	Coding	0.000971602
TC06001545.hg.1	LSM2	LSM2 homolog, U6 small nuclear RNA and mRNA degradation associated	6	PSR06017928.hg.1	-3.69	1.2e-26	8.97e-24	Cassette Exon	0.3	Coding	5.97289e-05
TC6_apd_hap1000086.hg.1	LSM2	LSM2 homolog, U6 small nuclear RNA and mRNA degradation associated	6	PSR6_apd_hap1001288.hg.1	-3.69	1.2e-26	8.97e-24	Cassette Exon	0.3	Coding	5.97289e-05
TC6_dbb_hap3000161.hg.1	LSM2	LSM2 homolog, U6 small nuclear RNA and mRNA degradation associated	6	PSR6_dbb_hap3003137.hg.1	-3.69	1.2e-26	8.97e-24	Cassette Exon	0.3	Coding	5.97289e-05
TC6_mcf_hap5000149.hg.1	LSM2	LSM2 homolog, U6 small nuclear RNA and mRNA degradation associated	6	PSR6_mcf_hap5002897.hg.1	-3.69	1.2e-26	8.97e-24	Cassette Exon	0.3	Coding	5.97289e-05
TC6_qbl_hap6000162.hg.1	LSM2	LSM2 homolog, U6 small nuclear RNA and mRNA degradation associated	6	PSR6_qbl_hap6003123.hg.1	-3.69	1.2e-26	8.97e-24	Cassette Exon	0.3	Coding	5.97289e-05
TC05001656.hg.1	LOC102467213	uncharacterized LOC102467213	NA	PSR05022445.hg.1	4.3	1.33e-26	9.82e-24	Cassette Exon	0.37	Coding	1.3083e-06
TC6_cox_hap2000233.hg.1	HLA-DMA	major histocompatibility complex, class II, DM alpha	6	PSR6_cox_hap2003991.hg.1	4.9	1.37e-26	1.01e-23		NA	Coding	0.00297137
TC6_mann_hap4000210.hg.1	HLA-DMA	major histocompatibility complex, class II, DM alpha	6	PSR6_mann_hap4003093.hg.1	4.9	1.37e-26	1.01e-23		NA	Coding	0.00297137
TC6_mcf_hap5000231.hg.1	HLA-DMA	major histocompatibility complex, class II, DM alpha	6	PSR6_mcf_hap5003630.hg.1	4.9	1.37e-26	1.01e-23		NA	Coding	0.00297137
TC6_qbl_hap6000237.hg.1	HLA-DMA	major histocompatibility complex, class II, DM alpha	6	PSR6_qbl_hap6003805.hg.1	4.9	1.37e-26	1.01e-23		NA	Coding	0.00297137
TC6_ssto_hap7000220.hg.1	HLA-DMA	major histocompatibility complex, class II, DM alpha	6	PSR6_ssto_hap7003563.hg.1	4.9	1.37e-26	1.01e-23		NA	Coding	0.00297137
TC07000838.hg.1	CALD1	caldesmon 1	7	PSR07013191.hg.1	2.6	1.38e-26	1.01e-23	Cassette Exon	0.43	Coding	0.0789198
TC01003768.hg.1	PIGR	polymeric immunoglobulin receptor	1	PSR01057772.hg.1	4.08	1.41e-26	1.03e-23	Alternative 5' Donor Site	0.54	Coding	0.0234913
TC16000254.hg.1	SCNN1B	sodium channel, non voltage gated 1 beta subunit	16	PSR16003766.hg.1	6.41	1.67e-26	1.21e-23	Cassette Exon	0.72	Coding	0.199001
TC11001284.hg.1	CDKN1C	cyclin-dependent kinase inhibitor 1C (p57, Kip2)	11	JUC11008749.hg.1	16.91	1.81e-26	1.31e-23		NA	Coding	1.31445e-07
TC14000668.hg.1	SNORD113-4	small nucleolar RNA, C/D box 113-4	14	JUC14004113.hg.1	5.33	1.85e-26	1.34e-23		NA	Coding	0.0378583
TC09000418.hg.1	GADD45G	growth arrest and DNA-damage-inducible, gamma	9	PSR09004495.hg.1	4.54	1.88e-26	1.36e-23	Alternative 5' Donor Site	0.35	Coding	0.0170892
TC12001751.hg.1	PHLDA1	pleckstrin homology-like domain, family A, member 1	12	PSR12023145.hg.1	11.8	2e-26	1.44e-23	Alternative 3' Acceptor Site	0.38	Coding	0.000316779
TC02001790.hg.1	ZFP36L2	ZFP36 ring finger protein-like 2	2	PSR02028793.hg.1	-3.97	2.02e-26	1.45e-23	Alternative 5' Donor Site	0.51	Coding	0.0338274
TC01003343.hg.1	IQGAP3	IQ motif containing GTPase activating protein 3	1	PSR01052191.hg.1	-9.23	2.16e-26	1.54e-23	Cassette Exon	0.42	Coding	0.0072969
TC02002194.hg.1	MALL	mal, T-cell differentiation protein-like	2	PSR02035540.hg.1	-4.48	2.23e-26	1.59e-23	Cassette Exon	0.31	Coding	0.0836881
TC01001505.hg.1	SUCO	SUN domain containing ossification factor	1	PSR01023334.hg.1	4.37	2.27e-26	1.62e-23	Cassette Exon	0.55	Coding	0.000634702
TC06002022.hg.1	FYN	FYN proto-oncogene, Src family tyrosine kinase	6	PSR06025274.hg.1	-3.76	2.4e-26	1.71e-23	Cassette Exon	0.34	Coding	6.23716e-05
TC04000430.hg.1	2019-09-11	septin 11	4	PSR04006062.hg.1	-4.3	2.41e-26	1.71e-23	Cassette Exon	0.54	Coding	0.000200616
TC08000063.hg.1	ERI1	exoribonuclease 1	8	PSR08000562.hg.1	6.21	2.51e-26	1.78e-23	Cassette Exon	0.36	Coding	0.00191557
TC02000613.hg.1	RPL31	ribosomal protein L31	2	PSR02009664.hg.1	-3.8	2.55e-26	1.8e-23	Alternative 3' Acceptor Site	0.51	Coding	5.44625e-12
TC11002319.hg.1	LINC00900	long intergenic non-protein coding RNA 900	11	PSR11027715.hg.1	-3.09	2.76e-26	1.94e-23	Cassette Exon	0.26	Coding	7.15573e-05
TC19001667.hg.1	ZNF541	zinc finger protein 541	19	PSR19022692.hg.1	-5.83	2.87e-26	2.01e-23	Alternative 5' Donor Site	0.55	Coding	3.95106e-05
TC01000545.hg.1	CDC20	cell division cycle 20	1	PSR01008678.hg.1	-5.35	2.94e-26	2.06e-23	Cassette Exon	0.71	Coding	0.251244
TC07002041.hg.1	PRKAG2	protein kinase, AMP-activated, gamma 2 non-catalytic subunit	7	JUC07015526.hg.1	24.59	2.96e-26	2.07e-23		NA	Coding	1.54192e-05
TC06000223.hg.1	HIST1H2AG	histone cluster 1, H2ag	6	PSR06002081.hg.1	3.6	2.97e-26	2.08e-23	Alternative 5' Donor Site	0.45	Coding	0.98914
TC01004622.hg.1	FAM212B-AS1	FAM212B antisense RNA 1	1	PSR01063910.hg.1	-3.43	3.12e-26	2.18e-23	Alternative 5' Donor Site	0.44	NonCoding	0.42436
TC19001858.hg.1	TNNT1	troponin T type 1 (skeletal, slow)	19	PSR19025252.hg.1	4.13	3.13e-26	2.18e-23	Alternative 3' Acceptor Site	0.53	Coding	0.00137522
TC02000057.hg.1	RRM2	ribonucleotide reductase M2	2	PSR02000758.hg.1	-18.19	3.35e-26	2.32e-23	Cassette Exon	0.45	Coding	0.000461614
TC07001534.hg.1	HIP1	huntingtin interacting protein 1	7	PSR07023073.hg.1	6.1	3.35e-26	2.32e-23	Cassette Exon	0.6	Coding	0.293267
TC02001303.hg.1	VIL1	villin 1	2	JUC02010714.hg.1	-107.13	3.37e-26	2.33e-23		NA	Coding	0.585673
TC19000235.hg.1	NFIX	nuclear factor I/X (CCAAT-binding transcription factor)	19	PSR19003478.hg.1	5.4	3.57e-26	2.46e-23	Cassette Exon	0.41	Coding	0.013075
TC06003734.hg.1			NA	PSR06036274.hg.1	-5.24	3.58e-26	2.46e-23	Cassette Exon	0.37	NonCoding	0.625785
TC02002765.hg.1	TNS1	tensin 1	2	PSR02044408.hg.1	5.33	3.59e-26	2.47e-23	Cassette Exon	0.71	Coding	0.000879636
TC07001652.hg.1	AZGP1	alpha-2-glycoprotein 1, zinc-binding	7	PSR07025293.hg.1	12.93	3.77e-26	2.59e-23	Alternative 5' Donor Site	0.02	Coding	0.00655789
TC02001481.hg.1	BOK	BCL2-related ovarian killer	2	PSR02024127.hg.1	-5.74	4.04e-26	2.74e-23	Cassette Exon	0.37	Coding	0.218944
TC06001855.hg.1	COL9A1	collagen, type IX, alpha 1	6	PSR06022536.hg.1	-5.34	4.07e-26	2.76e-23	Cassette Exon	0.37	Coding	8.02264e-15
TC14000936.hg.1	SLC7A7	solute carrier family 7 (amino acid transporter light chain, y+L system), member 7	14	JUC14005175.hg.1	-11.8	4.15e-26	2.81e-23		NA	Coding	0.0209814
TC15002807.hg.1	KIAA0101	KIAA0101	15	PSR15014730.hg.1	3.1	4.41e-26	2.97e-23	Cassette Exon	0.39	Coding	2.47491e-06
TC08000439.hg.1	TRIM55	tripartite motif containing 55	8	PSR08006057.hg.1	-4.1	4.96e-26	3.32e-23	Cassette Exon	0.6	Coding	0.481794
TC02001394.hg.1	PTMA; MIR1244-1; MIR1244-2; MIR1244-3	prothymosin, alpha; microRNA 1244-1; microRNA 1244-2; microRNA 1244-3	NA	JUC02011622.hg.1	-4.57	6.1e-26	4.05e-23		NA	Coding	0.027464
TC6_apd_hap1000031.hg.1	MUC21	mucin 21, cell surface associated	6	JUC6_apd_hap1000143.hg.1	-10.7	6.22e-26	4.12e-23		NA	Coding	0.436562
TC6_dbb_hap3000044.hg.1	MUC21	mucin 21, cell surface associated	6	JUC6_dbb_hap3000268.hg.1	-10.7	6.22e-26	4.12e-23		NA	Coding	0.436562
TC6_dbb_hap3000210.hg.1	HLA-DMA	major histocompatibility complex, class II, DM alpha	6	PSR6_dbb_hap3003746.hg.1	5.33	6.4e-26	4.23e-23		NA	Coding	0.0147401
TC07002162.hg.1	BZW2	basic leucine zipper and W2 domains 2	7	PSR07032303.hg.1	3.05	6.44e-26	4.25e-23	Cassette Exon	0.24	NonCoding	9.23924e-05
TC11000482.hg.1	FAM111B	family with sequence similarity 111, member B	11	PSR11005845.hg.1	2.19	6.61e-26	4.36e-23	Cassette Exon	0.16	Coding	0.706189
TC09000571.hg.1	SLC31A2	solute carrier family 31 (copper transporter), member 2	9	PSR09006335.hg.1	4.62	6.97e-26	4.57e-23	Cassette Exon	0.54	Coding	6.83749e-07
TC08002371.hg.1	C8orf34-AS1	C8orf34 antisense RNA 1	8	PSR08026228.hg.1	10.42	7.25e-26	4.76e-23		NA	NonCoding	0.53881
TC06000347.hg.1	TUBB	tubulin, beta class I	6	PSR06003075.hg.1	-5.52	7.41e-26	4.86e-23		NA	Coding	0.00599076
TC15000352.hg.1	DUOX1	dual oxidase 1	15	PSR15003200.hg.1	3.4	7.53e-26	4.93e-23	Cassette Exon	0.66	Coding	9.54228e-06
TC01000972.hg.1	CHI3L2	chitinase 3-like 2	1	PSR01015487.hg.1	15.38	7.77e-26	5.08e-23	Cassette Exon	0.6	Coding	0.430807
TC08000525.hg.1			NA	PSR08007051.hg.1	-5.01	8.29e-26	5.41e-23	Cassette Exon	0.37	Coding	0.0819779
TC01000725.hg.1	CACHD1	cache domain containing 1	1	PSR01011516.hg.1	-5.67	8.36e-26	5.45e-23	Cassette Exon	0.34	Coding	0.0695508
TC11003187.hg.1	SNHG1	small nucleolar RNA host gene 1	11	PSR11032852.hg.1	-7.5	8.65e-26	5.64e-23	Cassette Exon	0.37	NonCoding	6.90498e-07
TC6_dbb_hap3000136.hg.1	SFTA2	surfactant associated 2	6	PSR6_dbb_hap3002498.hg.1	-4.93	8.93e-26	5.81e-23	Alternative 3' Acceptor Site	0.49	Coding	0.971327
TC08001057.hg.1	NKX3-1	NK3 homeobox 1	8	PSR08013487.hg.1	10.59	9.48e-26	6.14e-23	Alternative 5' Donor Site	0.37	Coding	0.181201
TC04001421.hg.1	EMCN	endomucin	4	JUC04010432.hg.1	30.97	9.54e-26	6.18e-23		NA	Coding	0.0002362
TC02000315.hg.1	SPTBN1	spectrin, beta, non-erythrocytic 1	2	PSR02004827.hg.1	-5.26	9.82e-26	6.35e-23	Cassette Exon	0.57	Coding	1.22717e-05
TC14001155.hg.1	DLGAP5	discs, large (Drosophila) homolog-associated protein 5	14	PSR14013197.hg.1	2.23	9.97e-26	6.43e-23	Cassette Exon	0.27	Coding	0.181777
TC6_mcf_hap5000038.hg.1	MUC21	mucin 21, cell surface associated	6	JUC6_mcf_hap5000209.hg.1	-10.6	1.02e-25	6.59e-23		NA	Coding	0.436562
TC09000398.hg.1	DAPK1	death-associated protein kinase 1	9	JUC09002357.hg.1	-4.58	1.02e-25	6.59e-23		NA	Coding	2.26882e-11
TC01002570.hg.1	FOXJ3	forkhead box J3	1	PSR01039948.hg.1	3.88	1.23e-25	7.83e-23	Cassette Exon	0.36	Coding	2.35865e-18
TC0X002148.hg.1	DIAPH2-AS1	DIAPH2 antisense RNA 1	X	PSR0X023440.hg.1	-3.65	1.27e-25	8.1e-23	Cassette Exon	0.33	NonCoding	0.634309
TC14000983.hg.1	STXBP6	syntaxin binding protein 6 (amisyn)	14	PSR14011308.hg.1	2.01	1.34e-25	8.54e-23	Cassette Exon	0.13	Coding	6.17002e-06
TC15000253.hg.1	C15orf41	chromosome 15 open reading frame 41	15	PSR15001556.hg.1	4.31	1.41e-25	8.92e-23	Alternative 3' Acceptor Site	0.45	Coding	0.00306923
TC11000332.hg.1	CD44	CD44 molecule (Indian blood group)	11	PSR11004257.hg.1	-7.8	1.43e-25	9.05e-23	Alternative 3' Acceptor Site	0.33	Coding	0.826389
TC19001911.hg.1	ZSCAN18	zinc finger and SCAN domain containing 18	19	JUC19014646.hg.1	-5.5	1.48e-25	9.3e-23		NA	Coding	4.34671e-14
TC11000327.hg.1	CAT	catalase	11	PSR11004184.hg.1	-3.92	1.53e-25	9.62e-23	Cassette Exon	0.34	Coding	0.00220546
TC08000213.hg.1	ESCO2	establishment of sister chromatid cohesion N-acetyltransferase 2	8	PSR08003088.hg.1	-11.65	1.55e-25	9.74e-23	Cassette Exon	0.55	Coding	1.94005e-08
TC19001656.hg.1	SLC1A5	solute carrier family 1 (neutral amino acid transporter), member 5	19	JUC19012849.hg.1	-10.43	1.56e-25	9.77e-23		NA	Coding	4.7089e-05
TC19000127.hg.1	ZNF358	zinc finger protein 358	19	PSR19001951.hg.1	-5.5	1.86e-25	1.16e-22	Alternative 5' Donor Site	0.55	Coding	0.00103336
TC04001487.hg.1	ARSJ	arylsulfatase family, member J	4	PSR04021105.hg.1	2.12	1.88e-25	1.17e-22	Alternative 3' Acceptor Site	0.17	Coding	0.310435
TC18000415.hg.1	ANKRD29	ankyrin repeat domain 29	18	PSR18004235.hg.1	-2.61	2.18e-25	1.34e-22	Cassette Exon	0.2	Coding	0.000748481
TC10001110.hg.1	PRTFDC1	phosphoribosyl transferase domain containing 1	10	PSR10013956.hg.1	3.24	2.36e-25	1.45e-22	Alternative 3' Acceptor Site	0.64	Coding	0.00949927
TC17000469.hg.1	LASP1	LIM and SH3 protein 1	17	PSR17005493.hg.1	-5.56	2.37e-25	1.45e-22	Cassette Exon	0.37	Coding	3.37344e-17
TC02000567.hg.1	MAL	mal, T-cell differentiation protein	2	PSR02008661.hg.1	3.34	2.45e-25	1.5e-22	Cassette Exon	0.67	Coding	7.82901e-06
TC08001013.hg.1	MTUS1	microtubule associated tumor suppressor 1	8	PSR08012771.hg.1	6.39	2.51e-25	1.54e-22	Cassette Exon	0.45	Coding	9.86221e-05
TC02001361.hg.1	COL4A3	collagen, type IV, alpha 3 (Goodpasture antigen)	2	PSR02021244.hg.1	16.3	2.63e-25	1.61e-22	Cassette Exon	0.55	Coding	0.00184705
TC11002092.hg.1	ARRB1	arrestin, beta 1	11	JUC11013267.hg.1	-3.85	2.71e-25	1.65e-22		NA	Coding	1.3128e-05
TC10000126.hg.1	VIM	vimentin	10	PSR10001370.hg.1	-6.54	2.76e-25	1.68e-22	Alternative 5' Donor Site	0.34	Coding	0.039028
TC15000827.hg.1	AKAP13	A kinase (PRKA) anchor protein 13	15	PSR15007578.hg.1	-5.23	2.94e-25	1.78e-22	Cassette Exon	0.68	Coding	0.0261145
TC06001260.hg.1	TFAP2A	transcription factor AP-2 alpha (activating enhancer binding protein 2 alpha)	6	PSR06015111.hg.1	-3.71	2.97e-25	1.8e-22	Cassette Exon	0.51	Coding	2.62259e-13
TC08000793.hg.1	DENND3	DENN/MADD domain containing 3	8	PSR08010543.hg.1	11.03	3.15e-25	1.9e-22	Cassette Exon	0.55	Coding	2.45558e-07
TC22000802.hg.1	PDGFB	platelet-derived growth factor beta polypeptide	22	PSR22013613.hg.1	-3.27	3.27e-25	1.96e-22	Cassette Exon	0.4	Coding	1.16333e-06
TC15000437.hg.1	CGNL1	cingulin-like 1	15	JUC15001986.hg.1	-22.76	3.32e-25	1.99e-22		NA	Coding	0.470095
TC02001665.hg.1	HADHA	hydroxyacyl-CoA dehydrogenase/3-ketoacyl-CoA thiolase/enoyl-CoA hydratase (trifunctional protein), alpha subunit	2	JUC02013926.hg.1	-7.02	3.35e-25	2.01e-22		NA	Coding	4.26279e-06
TC01001792.hg.1	KCNK2	potassium channel, two pore domain subfamily K, member 2	1	JUC01015115.hg.1	-35.79	3.7e-25	2.2e-22		NA	Coding	4.88382e-06
TC02005063.hg.1	BAZ2B	bromodomain adjacent to zinc finger domain 2B	2	PSR02038757.hg.1	-7.62	3.72e-25	2.21e-22	Cassette Exon	0.39	Coding	0.000115494
TC01006279.hg.1	TNNT2	troponin T type 2 (cardiac)	1	JUC01039152.hg.1	8.63	3.8e-25	2.25e-22		NA	Coding	0.00794062
TC12002531.hg.1	RMST	rhabdomyosarcoma 2 associated transcript (non-protein coding)	12	PSR12030069.hg.1	17.56	3.89e-25	2.3e-22		NA	NonCoding	0.00510167
TC01002578.hg.1	SLC2A1	solute carrier family 2 (facilitated glucose transporter), member 1	1	PSR01040083.hg.1	-6.33	3.9e-25	2.3e-22	Alternative 3' Acceptor Site	0.71	Coding	4.04778e-06
TC04000905.hg.1	ANKRD37	ankyrin repeat domain 37	4	PSR04012367.hg.1	16.73	4.05e-25	2.38e-22	Cassette Exon	0.61	Coding	0.0284319
TC08000551.hg.1	NECAB1	N-terminal EF-hand calcium binding protein 1	8	PSR08007552.hg.1	12.17	4.07e-25	2.39e-22	Cassette Exon	0.47	Coding	0.738832
TC02002507.hg.1	SPC25	SPC25, NDC80 kinetochore complex component	2	PSR02039673.hg.1	-6.04	4.25e-25	2.49e-22	Alternative 3' Acceptor Site	0.66	Coding	0.549324
TC0X002321.hg.1	TCEAL1	transcription elongation factor A (SII)-like 1	X	JUC0X013015.hg.1	3.79	4.36e-25	2.55e-22		NA	Coding	5.47929e-08
TC02002750.hg.1	LINC00607	long intergenic non-protein coding RNA 607	2	JUC02023225.hg.1	-12.23	5.24e-25	3.04e-22		NA	Coding	0.000888001
TC04001152.hg.1	ATP8A1	ATPase, aminophospholipid transporter (APLT), class I, type 8A, member 1	4	PSR04015832.hg.1	11.87	5.31e-25	3.07e-22	Cassette Exon	0.71	Coding	0.115268
TC15001700.hg.1	CIB2	calcium and integrin binding family member 2	15	PSR15016573.hg.1	-8.09	5.4e-25	3.11e-22	Cassette Exon	0.34	Coding	0.0475028
TC11001884.hg.1	SNORD22; SNORD29; SNORD31; SNORD30; SNORD28; SNORD27; SNORD26; SNORD25; SNHG1	small nucleolar RNA, C/D box 22; small nucleolar RNA, C/D box 29; small nucleolar RNA, C/D box 31; small nucleolar RNA, C/D box 30; small nucleolar RNA, C/D box 28; small nucleolar RNA, C/D box 27; small nucleolar RNA, C/D box 26; small nucleolar RNA, C/D box 25; small nucleolar RNA host gene 1	NA	PSR11022105.hg.1	-6.44	5.4e-25	3.11e-22	Cassette Exon	0.35	Coding	1.2304e-07
TC14000168.hg.1	NFATC4	nuclear factor of activated T-cells, cytoplasmic, calcineurin-dependent 4	14	PSR14001904.hg.1	-25.59	5.6e-25	3.22e-22		NA	Coding	1.869e-06
TC17000654.hg.1	ITGA3	integrin alpha 3	17	JUC17004518.hg.1	17.57	5.64e-25	3.24e-22		NA	Coding	0.0724277
TC04002811.hg.1			NA	PSR04029608.hg.1	6.04	6.26e-25	3.57e-22	Cassette Exon	0.37	NonCoding	0.755831
TC12000062.hg.1	RAD51AP1	RAD51 associated protein 1	12	PSR12000609.hg.1	-4.93	6.29e-25	3.58e-22	Cassette Exon	0.53	Coding	0.000866566
TC04000214.hg.1	TBC1D1	TBC1 (tre-2/USP6, BUB2, cdc16) domain family, member 1	4	PSR04003216.hg.1	-4.49	6.34e-25	3.61e-22	Cassette Exon	0.57	Coding	7.14005e-07
TC08001713.hg.1	TOP1MT	topoisomerase (DNA) I, mitochondrial	8	JUC08011581.hg.1	9.67	6.54e-25	3.71e-22		NA	Coding	6.24531e-15
TC14001926.hg.1	SLC7A7	solute carrier family 7 (amino acid transporter light chain, y+L system), member 7	14	PSR14024198.hg.1	-10.16	6.59e-25	3.74e-22	Cassette Exon	0.37	NonCoding	0.189573
TC15002763.hg.1	HMGN2P46	high mobility group nucleosomal binding domain 2 pseudogene 46	15	JUC15013265.hg.1	17.74	6.64e-25	3.76e-22		NA	Coding	0.443811
TC06003826.hg.1			NA	PSR06036660.hg.1	12.31	6.7e-25	3.79e-22	Cassette Exon	0.37	NonCoding	0.651407
TC6_apd_hap1000118.hg.1	HLA-DMA	major histocompatibility complex, class II, DM alpha	6	PSR6_apd_hap1001797.hg.1	3.27	6.83e-25	3.86e-22		NA	Coding	0.0126231
TC07000718.hg.1	TES	testin LIM domain protein	7	PSR07011304.hg.1	3.97	6.98e-25	3.93e-22	Cassette Exon	0.26	Coding	6.09941e-15
TC13000769.hg.1	SLITRK6	SLIT and NTRK-like family, member 6	13	PSR13008806.hg.1	7.33	6.98e-25	3.93e-22	Alternative 3' Acceptor Site	0.47	Coding	0.168416
TC01000067.hg.1	PRDM16	PR domain containing 16	1	JUC01000534.hg.1	6.95	6.99e-25	3.93e-22		NA	Coding	1.45884e-17
TC11003470.hg.1	CHEK1	checkpoint kinase 1	11	JUC11019326.hg.1	-8.42	7.02e-25	3.95e-22		NA	Coding	1.82308e-05
TC12000471.hg.1	MUCL1	mucin-like 1	12	JUC12003296.hg.1	17.6	7.18e-25	4.03e-22		NA	Coding	0.0709324
TC04001084.hg.1	PPARGC1A	peroxisome proliferator-activated receptor gamma, coactivator 1 alpha	4	PSR04014874.hg.1	8.37	7.23e-25	4.05e-22	Alternative 5' Donor Site	0.56	Coding	9.66933e-08
TC11000546.hg.1	INCENP	inner centromere protein	11	JUC11003446.hg.1	-10.2	8.1e-25	4.51e-22		NA	Coding	1.02931e-06
TC12001295.hg.1	SLCO1A2	solute carrier organic anion transporter family, member 1A2	12	JUC12009276.hg.1	50.35	8.24e-25	4.59e-22		NA	Coding	2.91783e-05
TC01006423.hg.1	LOC101927560; LOC101927587	uncharacterized LOC101927560; uncharacterized LOC101927587	1	PSR01068360.hg.1	-10.89	8.42e-25	4.68e-22	Cassette Exon	0.37	NonCoding	2.13328e-07
TC12001948.hg.1	FOXN4	forkhead box N4	12	JUC12014143.hg.1	35.59	8.78e-25	4.87e-22		NA	Coding	4.03851e-10
TC6_qbl_hap6000137.hg.1	SFTA2	surfactant associated 2	6	PSR6_qbl_hap6002538.hg.1	-4.55	8.98e-25	4.97e-22	Alternative 3' Acceptor Site	0.5	Coding	0.953006
TC6_mcf_hap5000124.hg.1	SFTA2	surfactant associated 2	6	PSR6_mcf_hap5002231.hg.1	-4.55	8.98e-25	4.97e-22	Alternative 3' Acceptor Site	0.5	Coding	0.953006
TC03000745.hg.1	ESYT3	extended synaptotagmin-like protein 3	3	JUC03006844.hg.1	28.95	9e-25	4.98e-22		NA	Coding	0.0400198
TC11000539.hg.1	MYRF	myelin regulatory factor	11	PSR11006545.hg.1	10.96	9.62e-25	5.29e-22	Cassette Exon	0.38	Coding	2.09059e-05
TC08001232.hg.1	SDR16C5	short chain dehydrogenase/reductase family 16C, member 5	8	PSR08015967.hg.1	19.33	9.64e-25	5.29e-22	Cassette Exon	0.47	Coding	0.00206991
TC06000594.hg.1	KLC4	kinesin light chain 4	6	JUC06002963.hg.1	11.95	1e-24	5.49e-22		NA	Coding	1.42955e-13
TC14000645.hg.1	MEG3	maternally expressed 3 (non-protein coding)	14	PSR14007912.hg.1	-4.1	1.03e-24	5.64e-22		NA	Coding	0.000664999
TC02001649.hg.1	ITSN2	intersectin 2	2	PSR02026332.hg.1	-3.72	1.05e-24	5.71e-22	Cassette Exon	0.23	Coding	1.26341e-07
TC18000129.hg.1	TTR	transthyretin	18	PSR18001461.hg.1	-12.09	1.05e-24	5.71e-22	Cassette Exon	0.71	Coding	0.428199
TC12000762.hg.1	SLC25A3	solute carrier family 25 (mitochondrial carrier; phosphate carrier), member 3	12	PSR12009620.hg.1	-5.32	1.11e-24	6.03e-22		NA	Coding	1.18012e-15
TC07001194.hg.1	IGF2BP3	insulin-like growth factor 2 mRNA binding protein 3	7	PSR07018697.hg.1	-4.28	1.15e-24	6.24e-22	Alternative 5' Donor Site	0.51	Coding	6.9239e-05
TC02002553.hg.1	HAGLR	HOXD antisense growth-associated long non-coding RNA	2	PSR02040599.hg.1	61.94	1.17e-24	6.3e-22	Cassette Exon	0.42	Coding	0.000619227
TC05001772.hg.1	2019-09-08	septin 8	5	PSR05024044.hg.1	-12.32	1.22e-24	6.59e-22	Cassette Exon	0.34	Coding	8.0946e-11
TC08002241.hg.1	MTUS1	microtubule associated tumor suppressor 1	8	PSR08025708.hg.1	-9.81	1.3e-24	6.99e-22		NA	NonCoding	0.732561
TC11001174.hg.1	ST3GAL4	ST3 beta-galactoside alpha-2,3-sialyltransferase 4	11	PSR11014860.hg.1	6.37	1.32e-24	7.07e-22	Cassette Exon	0.55	Coding	4.57431e-13
TC03000333.hg.1	DNAH1	dynein, axonemal, heavy chain 1	3	JUC03003414.hg.1	12.55	1.33e-24	7.14e-22		NA	Coding	2.61321e-17
TC12003220.hg.1	MYO1A	myosin IA	12	PSR12021741.hg.1	-15.22	1.34e-24	7.17e-22	Cassette Exon	0.38	Coding	0.00173968
TC04000155.hg.1	NCAPG	non-SMC condensin I complex subunit G	4	PSR04002404.hg.1	2.27	1.38e-24	7.38e-22	Cassette Exon	0.15	Coding	0.0102765
TC02002859.hg.1	NCL	nucleolin	2	PSR02046189.hg.1	3.04	1.38e-24	7.39e-22	Alternative 5' Donor Site	0.1	Coding	1.33722e-06
TC13000255.hg.1			NA	JUC13001804.hg.1	16.46	1.41e-24	7.54e-22		NA	Coding	0.512904
TC06001514.hg.1	SFTA2	surfactant associated 2	6	PSR06017153.hg.1	-4.75	1.45e-24	7.71e-22	Alternative 3' Acceptor Site	0.5	Coding	0.947406
TC6_mann_hap4000125.hg.1	SFTA2	surfactant associated 2	6	PSR6_mann_hap4002084.hg.1	-4.75	1.45e-24	7.71e-22	Alternative 3' Acceptor Site	0.5	Coding	0.947406
TC02000881.hg.1	R3HDM1	R3H domain containing 1	2	JUC02006924.hg.1	6.93	1.47e-24	7.83e-22		NA	Coding	5.62052e-08
TC01000700.hg.1	HOOK1	hook microtubule-tethering protein 1	1	PSR01011132.hg.1	-5.26	1.52e-24	8.04e-22	Alternative 3' Acceptor Site	0.39	Coding	0.0131744
TC19001763.hg.1	KLK5	kallikrein related peptidase 5	19	JUC19013617.hg.1	14.22	1.52e-24	8.06e-22		NA	Coding	0.824388
TC0X001515.hg.1	PNCK	pregnancy up-regulated nonubiquitous CaM kinase	X	PSR0X019729.hg.1	-16.65	1.54e-24	8.15e-22	Alternative 5' Donor Site	0.34	Coding	2.22023e-07
TC05001421.hg.1			NA	PSR05019800.hg.1	12.27	1.56e-24	8.25e-22	Cassette Exon	0.55	Coding	0.171402
TC17002908.hg.1	KRT17	keratin 17, type I	17	PSR17019968.hg.1	-4.6	1.6e-24	8.46e-22	Alternative 3' Acceptor Site	0.02	Coding	0.000234343
TC22000347.hg.1	SREBF2	sterol regulatory element binding transcription factor 2	22	PSR22006738.hg.1	-2.69	1.64e-24	8.62e-22	Cassette Exon	0.27	Coding	3.71433e-07
TC06000985.hg.1	ENPP1	ectonucleotide pyrophosphatase/phosphodiesterase 1	6	PSR06011686.hg.1	-5.32	1.64e-24	8.62e-22	Cassette Exon	0.28	Coding	0.980525
TC05000803.hg.1	SCGB3A2	secretoglobin, family 3A, member 2	5	PSR05011407.hg.1	3.94	1.73e-24	9.06e-22	Cassette Exon	0.42	Coding	0.0054497
TC15002754.hg.1	ULK4P1; ULK4P2; ULK4P3	ULK4 pseudogene 1; ULK4 pseudogene 2; ULK4 pseudogene 3	NA	PSR15001114.hg.1	-14.45	1.76e-24	9.2e-22	Cassette Exon	0.37	Coding	0.000565599
TC10001147.hg.1	KIAA1462	KIAA1462	10	PSR10014393.hg.1	-5.6	1.79e-24	9.37e-22	Cassette Exon	0.35	Coding	0.000970331
TC11000777.hg.1	PLEKHB1	pleckstrin homology domain containing, family B (evectins) member 1	11	PSR11010033.hg.1	5.25	1.96e-24	1.02e-21	Alternative 5' Donor Site	0.39	Coding	0.0311599
TC12001752.hg.1	NAP1L1	nucleosome assembly protein 1-like 1	12	PSR12023196.hg.1	5.02	1.99e-24	1.03e-21	Cassette Exon	0.31	Coding	3.46252e-08
TC06000087.hg.1	EDN1	endothelin 1	6	JUC06000410.hg.1	-4.83	1.99e-24	1.04e-21		NA	Coding	0.0199202
TC12001426.hg.1	SLC38A1	solute carrier family 38, member 1	12	PSR12018424.hg.1	-6.07	2.09e-24	1.08e-21	Cassette Exon	0.48	Coding	0.0668856
TC17001314.hg.1	SEZ6	seizure related 6 homolog (mouse)	17	JUC17009918.hg.1	10.5	2.22e-24	1.14e-21		NA	Coding	2.03358e-07
TC01002814.hg.1	LOC101927587; LOC101927560	uncharacterized LOC101927587; uncharacterized LOC101927560	NA	PSR01043757.hg.1	-10.83	2.26e-24	1.16e-21	Cassette Exon	0.37	Coding	2.77292e-07
TC20000386.hg.1	ZFAS1	ZNFX1 antisense RNA 1	20	PSR20005621.hg.1	-5.05	2.29e-24	1.18e-21		NA	Coding	0.0173907
TC14000169.hg.1	NYNRIN	NYN domain and retroviral integrase containing	14	JUC14000801.hg.1	8.95	2.43e-24	1.24e-21		NA	Coding	2.35717e-08
TC0X001197.hg.1	NAP1L3	nucleosome assembly protein 1-like 3	X	PSR0X016132.hg.1	-6.7	2.46e-24	1.25e-21	Alternative 5' Donor Site	0.43	Coding	0.00193972
TC09001421.hg.1	ALDOB	aldolase B, fructose-bisphosphate	9	PSR09017738.hg.1	-8.72	2.5e-24	1.27e-21	Cassette Exon	0.57	Coding	0.319887
TC05003180.hg.1			NA	PSR05034962.hg.1	4.31	2.56e-24	1.3e-21	Cassette Exon	0.37	NonCoding	0.00110625
TC15002805.hg.1	ULK4P1; ULK4P3; ULK4P2	ULK4 pseudogene 1; ULK4 pseudogene 3; ULK4 pseudogene 2	NA	PSR15010385.hg.1	-15.13	2.58e-24	1.3e-21	Cassette Exon	0.37	Coding	0.000572603
TC07003130.hg.1	WNT2	wingless-type MMTV integration site family member 2	7	PSR07037314.hg.1	-3.1	2.68e-24	1.35e-21	Cassette Exon	0.26	NonCoding	0.616887
TC07000545.hg.1	AKAP9	A kinase (PRKA) anchor protein 9	7	JUC07003742.hg.1	-6.88	2.78e-24	1.4e-21		NA	Coding	5.75502e-07
TC12002037.hg.1	PXN	paxillin	12	PSR12026808.hg.1	-4.52	2.86e-24	1.43e-21	Cassette Exon	0.38	Coding	1.07013e-08
TC18000103.hg.1	LAMA3	laminin, alpha 3	18	PSR18001187.hg.1	12.1	2.87e-24	1.44e-21	Cassette Exon	0.73	Coding	0.000765131
TC06000408.hg.1	HLA-DPB1	major histocompatibility complex, class II, DP beta 1	6	PSR06004800.hg.1	26.08	2.9e-24	1.45e-21	Cassette Exon	0.73	Coding	0.0132231
TC06001156.hg.1	SLC22A3	solute carrier family 22 (organic cation transporter), member 3	6	PSR06013797.hg.1	6.17	3.25e-24	1.62e-21	Cassette Exon	0.67	Coding	0.971858
TC15000842.hg.1	ACAN	aggrecan	15	JUC15004099.hg.1	14.47	3.27e-24	1.63e-21		NA	Coding	1.47435e-10
TC02001734.hg.1	LOC100288911	uncharacterized LOC100288911	2	PSR02027849.hg.1	4.16	3.28e-24	1.63e-21	Cassette Exon	0.34	Coding	0.145421
TC05000515.hg.1	MAN2A1	mannosidase, alpha, class 2A, member 1	5	PSR05007115.hg.1	2.1	3.32e-24	1.64e-21	Alternative 3' Acceptor Site	0.15	Coding	6.22717e-06
TC05001955.hg.1	SPARC	secreted protein, acidic, cysteine-rich (osteonectin)	5	JUC05013887.hg.1	-6.59	3.73e-24	1.83e-21		NA	Coding	9.6528e-07
TC09002896.hg.1	GALT	galactose-1-phosphate uridylyltransferase	9	PSR09001833.hg.1	-3.1	3.84e-24	1.88e-21	Cassette Exon	0.44	Coding	1.14024e-13
TC6_cox_hap2000147.hg.1	SFTA2	surfactant associated 2	6	PSR6_cox_hap2002566.hg.1	-4.53	3.85e-24	1.88e-21	Alternative 3' Acceptor Site	0.5	Coding	0.942443
TC05002434.hg.1	MAP1B	microtubule associated protein 1B	5	PSR05031595.hg.1	-3.07	4.08e-24	1.99e-21	Cassette Exon	0.22	NonCoding	0.82537
TC19000524.hg.1	C19orf33	chromosome 19 open reading frame 33	19	JUC19004113.hg.1	-4.98	4.66e-24	2.26e-21		NA	Coding	0.129502
TC02000423.hg.1	ATP6V1B1	ATPase, H+ transporting, lysosomal 56/58kDa, V1 subunit B1	2	JUC02003237.hg.1	-4.85	4.68e-24	2.27e-21		NA	Coding	2.69848e-07
TC02000828.hg.1	ARHGEF4	Rho guanine nucleotide exchange factor 4	2	JUC02006687.hg.1	12.84	5.23e-24	2.53e-21		NA	Coding	0.000512065
TC01002815.hg.1	TTLL7	tubulin tyrosine ligase-like family member 7	1	PSR01043794.hg.1	7.14	5.3e-24	2.56e-21	Cassette Exon	0.37	Coding	0.00318649
TC04000408.hg.1	CXCL8	chemokine (C-X-C motif) ligand 8	4	PSR04005640.hg.1	42.79	5.34e-24	2.58e-21	Cassette Exon	0.43	Coding	0.913056
TC18000374.hg.1	SPIRE1	spire-type actin nucleation factor 1	18	PSR18003941.hg.1	-2.35	5.36e-24	2.58e-21	Cassette Exon	0.13	Coding	1.16803e-06
TC07000711.hg.1			NA	PSR07011197.hg.1	-3.05	5.62e-24	2.7e-21	Alternative 5' Donor Site	0.1	Coding	0.330459
TC07000785.hg.1	FLNC	filamin C, gamma	7	PSR07012398.hg.1	-3.61	5.74e-24	2.76e-21	Cassette Exon	0.45	Coding	6.67409e-06
TC11001132.hg.1	VWA5A	von Willebrand factor A domain containing 5A	11	JUC11007768.hg.1	-6.76	6.16e-24	2.95e-21		NA	Coding	2.5286e-09
TC01006173.hg.1			NA	PSR01071043.hg.1	4.02	6.22e-24	2.98e-21	Cassette Exon	0.37	NonCoding	0.0668112
TC6_cox_hap2000172.hg.1	LSM2	LSM2 homolog, U6 small nuclear RNA and mRNA degradation associated	6	PSR6_cox_hap2003230.hg.1	-2.83	6.3e-24	3.01e-21	Cassette Exon	0.16	Coding	0.00033546
TC04001349.hg.1	FAM175A	family with sequence similarity 175, member A	4	JUC04009884.hg.1	-4.26	6.34e-24	3.03e-21		NA	Coding	2.86315e-09
TC01003328.hg.1	ARHGEF2	Rho/Rac guanine nucleotide exchange factor 2	1	PSR01051799.hg.1	5.53	6.59e-24	3.14e-21	Cassette Exon	0.57	Coding	5.03446e-07
TC01006343.hg.1	RHOU	ras homolog family member U	1	PSR01029540.hg.1	5.39	6.73e-24	3.2e-21	Alternative 3' Acceptor Site	0.24	Coding	1.11246e-07
TC17001564.hg.1	MPP3	membrane protein, palmitoylated 3	17	JUC17011734.hg.1	8.47	6.75e-24	3.21e-21		NA	Coding	0.000580249
TC11002327.hg.1	APOA4	apolipoprotein A-IV	11	PSR11027806.hg.1	-5.51	6.88e-24	3.27e-21	Cassette Exon	0.33	Coding	0.785225
TC01002541.hg.1	PABPC4	poly(A) binding protein, cytoplasmic 4 (inducible form)	1	JUC01021205.hg.1	-4.97	6.94e-24	3.3e-21		NA	Coding	5.69577e-11
TC06002090.hg.1	SOGA3; KIAA0408	SOGA family member 3; KIAA0408	NA	PSR06026111.hg.1	7.62	7.18e-24	3.4e-21	Alternative 5' Donor Site	0.11	Coding	0.444638
TC05000300.hg.1	MRPS36	mitochondrial ribosomal protein S36	5	PSR05003935.hg.1	-10.41	7.34e-24	3.48e-21	Alternative 3' Acceptor Site	0.55	Coding	0.000212157
TC11002199.hg.1	MRE11A	MRE11 homolog A, double strand break repair nuclease	11	JUC11013987.hg.1	16.35	7.56e-24	3.56e-21		NA	Coding	4.75503e-08
TC6_apd_hap1000124.hg.1	HLA-DPB2	major histocompatibility complex, class II, DP beta 2 (pseudogene)	6	JUC6_apd_hap1000868.hg.1	27.2	7.57e-24	3.56e-21		NA	Coding	0.585333
TC05001854.hg.1	HBEGF	heparin-binding EGF-like growth factor	5	PSR05025439.hg.1	10.96	7.71e-24	3.62e-21	Alternative 3' Acceptor Site	0.73	Coding	0.091094
TC06000409.hg.1	HLA-DPB2	major histocompatibility complex, class II, DP beta 2 (pseudogene)	6	JUC06001859.hg.1	29.62	7.74e-24	3.63e-21		NA	Coding	0.487422
TC17000499.hg.1	IGFBP4	insulin like growth factor binding protein 4	17	JUC17003409.hg.1	9.67	7.86e-24	3.69e-21		NA	Coding	0.483792
TC11001333.hg.1	HBG2; HBG1; OR51B5; HBE1	hemoglobin, gamma G; hemoglobin, gamma A; olfactory receptor, family 51, subfamily B, member 5; hemoglobin, epsilon 1	NA	PSR11016777.hg.1	-1181.56	8.19e-24	3.84e-21	Cassette Exon	0.28	Coding	0.7079
TC22000850.hg.1	CYB5R3	cytochrome b5 reductase 3	22	JUC22005908.hg.1	11.14	9.33e-24	4.34e-21		NA	Coding	6.14605e-10
TC04001744.hg.1	HAND2	heart and neural crest derivatives expressed 2	4	PSR04024080.hg.1	-16.54	9.33e-24	4.34e-21	Alternative 5' Donor Site	0.5	Coding	0.00270895
TC07001548.hg.1	GSAP	gamma-secretase activating protein	7	PSR07023309.hg.1	-2.91	9.43e-24	4.38e-21		NA	Coding	0.0141122
TC03001691.hg.1	FSTL1; MIR198	follistatin like 1; microRNA 198	NA	JUC03015139.hg.1	-8.41	9.68e-24	4.48e-21		NA	Coding	0.00645291
TC0X000601.hg.1	GRIA3	glutamate receptor, ionotropic, AMPA 3	X	JUC0X003957.hg.1	-4.25	9.77e-24	4.52e-21		NA	Coding	0.000113197
TC6_mann_hap4000214.hg.1	HLA-DPB2	major histocompatibility complex, class II, DP beta 2 (pseudogene)	6	JUC6_mann_hap4001668.hg.1	27.65	9.85e-24	4.55e-21		NA	Coding	0.00695454
TC6_qbl_hap6000211.hg.1	HLA-DPB2	major histocompatibility complex, class II, DP beta 2 (pseudogene)	6	JUC6_qbl_hap6001788.hg.1	27.65	9.85e-24	4.55e-21		NA	Coding	0.00695454
TC22000494.hg.1	SLC25A1	solute carrier family 25 (mitochondrial carrier; citrate transporter), member 1	22	JUC22003584.hg.1	-5.56	1.02e-23	4.69e-21		NA	Coding	0.0123574
TC15002646.hg.1	CTSH	cathepsin H	15	PSR15022070.hg.1	4.46	1.12e-23	5.11e-21	Cassette Exon	0.31	NonCoding	0.77308
TC01002326.hg.1	RAP1GAP	RAP1 GTPase activating protein	1	PSR01035742.hg.1	13.22	1.15e-23	5.24e-21	Cassette Exon	0.41	Coding	1.66077e-18
TC17002860.hg.1	KPNA2	karyopherin alpha 2 (RAG cohort 1, importin alpha 1)	17	JUC17018468.hg.1	-3.25	1.18e-23	5.4e-21		NA	Coding	0.000120137
TC14000605.hg.1	PAPOLA	poly(A) polymerase alpha	14	JUC14003851.hg.1	-11.43	1.21e-23	5.51e-21		NA	Coding	9.53797e-21
TC02002937.hg.1	PP14571	uncharacterized LOC100130449	2	PSR02046999.hg.1	-6.02	1.24e-23	5.62e-21		NA	Coding	0.214247
TC20000220.hg.1	BPIFB2	BPI fold containing family B, member 2	20	JUC20001503.hg.1	5.77	1.28e-23	5.82e-21		NA	Coding	0.529511
TC21000508.hg.1	HSF2BP	heat shock transcription factor 2 binding protein	21	PSR21006140.hg.1	-3.97	1.35e-23	6.12e-21	Cassette Exon	0.55	Coding	8.5358e-06
TC02001628.hg.1	APOB	apolipoprotein B	2	PSR02026085.hg.1	-15.64	1.37e-23	6.17e-21	Cassette Exon	0.61	Coding	0.175262
TC17000053.hg.1	PLD2	phospholipase D2	17	PSR17000548.hg.1	-4.14	1.38e-23	6.21e-21	Cassette Exon	0.38	Coding	0.000324166
TC11000572.hg.1	RARRES3	retinoic acid receptor responder (tazarotene induced) 3	11	JUC11003591.hg.1	10.8	1.38e-23	6.21e-21		NA	Coding	0.067531
TC01000738.hg.1	MIER1	mesoderm induction early response 1, transcriptional regulator	1	JUC01006179.hg.1	-5.83	1.44e-23	6.46e-21		NA	Coding	3.63621e-09
TC05001172.hg.1	ANKH	ANKH inorganic pyrophosphate transport regulator	5	PSR05016830.hg.1	2.9	1.46e-23	6.54e-21	Alternative 3' Acceptor Site	0.28	Coding	0.00488543
TC10000621.hg.1	PAPSS2	3-phosphoadenosine 5-phosphosulfate synthase 2	10	PSR10006815.hg.1	2.96	1.55e-23	6.9e-21	Cassette Exon	0.33	Coding	0.10548
TC10000659.hg.1	KIF11	kinesin family member 11	10	PSR10007395.hg.1	-4.14	1.56e-23	6.96e-21	Alternative 5' Donor Site	0.4	Coding	1.29631e-06
TC02000041.hg.1	ID2	inhibitor of DNA binding 2, dominant negative helix-loop-helix protein	2	JUC02000258.hg.1	-22.92	1.57e-23	6.99e-21		NA	Coding	1.3722e-06
TC11000088.hg.1	STIM1; MIR4687	stromal interaction molecule 1; microRNA 4687	NA	PSR11001527.hg.1	-2.79	1.6e-23	7.13e-21	Alternative 5' Donor Site	0.32	Coding	4.03216e-07
TC6_cox_hap2000229.hg.1	HLA-DPB2	major histocompatibility complex, class II, DP beta 2 (pseudogene)	6	JUC6_cox_hap2001771.hg.1	28.38	1.63e-23	7.24e-21		NA	Coding	0.00387312
TC11000759.hg.1			NA	PSR11009864.hg.1	-3.51	1.63e-23	7.24e-21	Cassette Exon	0.3	Coding	0.595022
TC14000659.hg.1	MEG8; SNORD112	maternally expressed 8 (non-protein coding); small nucleolar RNA, C/D box 112	14	JUC14004088.hg.1	-8.93	1.64e-23	7.27e-21		NA	Coding	0.889426
TC08000327.hg.1	VDAC3	voltage-dependent anion channel 3	8	PSR08004766.hg.1	-9.24	1.77e-23	7.84e-21	Cassette Exon	0.45	Coding	1.48532e-07
TC15000160.hg.1	ULK4P3	ULK4 pseudogene 3	15	PSR15001029.hg.1	-28.71	1.83e-23	8.05e-21	Cassette Exon	0.37	Coding	0.00587617
TC09001770.hg.1	EXD3	exonuclease 3-5 domain containing 3	9	JUC09012235.hg.1	24.09	1.92e-23	8.4e-21		NA	Coding	3.44509e-05
TC12001539.hg.1	KRT8	keratin 8, type II	12	PSR12020233.hg.1	4.2	1.95e-23	8.56e-21	Cassette Exon	0.22	Coding	1.45263e-09
TC06000996.hg.1	RPS12	ribosomal protein S12	6	JUC06005685.hg.1	-5.49	2.01e-23	8.79e-21		NA	Coding	6.98842e-08
TC11002205.hg.1	SESN3	sestrin 3	11	JUC11014025.hg.1	-6.68	2.07e-23	9.02e-21		NA	Coding	0.0199365
TC11001506.hg.1	SLC5A12	solute carrier family 5 (sodium/monocarboxylate cotransporter), member 12	11	PSR11018838.hg.1	-5.86	2.1e-23	9.09e-21	Cassette Exon	0.5	Coding	0.022687
TC06001879.hg.1	COL12A1	collagen, type XII, alpha 1	6	JUC06011057.hg.1	5.03	2.1e-23	9.09e-21		NA	Coding	0.000136887
TC12000019.hg.1	LRTM2	leucine-rich repeats and transmembrane domains 2	12	JUC12000184.hg.1	14.44	2.11e-23	9.13e-21		NA	Coding	8.73597e-07
TC0X000992.hg.1	SLC9A7	solute carrier family 9, subfamily A (NHE7, cation proton antiporter 7), member 7	X	PSR0X013166.hg.1	5.37	2.21e-23	9.53e-21	Cassette Exon	0.55	Coding	0.000346354
TC20000732.hg.1	ABHD12	abhydrolase domain containing 12	20	PSR20009923.hg.1	-2.01	2.27e-23	9.77e-21	Alternative 3' Acceptor Site	0.17	Coding	2.60292e-09
TC12000753.hg.1	RMST	rhabdomyosarcoma 2 associated transcript (non-protein coding)	12	PSR12009559.hg.1	5.8	2.37e-23	1.01e-20	Cassette Exon	0.73	Coding	1.10917e-05
TC08002586.hg.1	STAU2	staufen double-stranded RNA binding protein 2	8	PSR08017185.hg.1	-2.3	2.38e-23	1.02e-20	Alternative 3' Acceptor Site	0.22	Coding	7.04424e-26
TC6_mcf_hap5000227.hg.1	HLA-DPB1	major histocompatibility complex, class II, DP beta 1	6	PSR6_mcf_hap5001658.hg.1	35.32	2.72e-23	1.15e-20	Cassette Exon	0.73	Coding	0.00844495
TC6_apd_hap1000123.hg.1	HLA-DPB1	major histocompatibility complex, class II, DP beta 1	6	PSR6_apd_hap1000719.hg.1	35.32	2.72e-23	1.15e-20	Cassette Exon	0.73	Coding	0.00844495
TC6_cox_hap2000228.hg.1	HLA-DPB1	major histocompatibility complex, class II, DP beta 1	6	PSR6_cox_hap2001875.hg.1	44.01	2.72e-23	1.15e-20	Cassette Exon	0.73	Coding	0.196729
TC10001612.hg.1	NPM3	nucleophosmin/nucleoplasmin 3	10	JUC10012087.hg.1	-8.32	2.76e-23	1.16e-20		NA	Coding	0.00315916
TC02004129.hg.1	SLC5A6	solute carrier family 5 (sodium/multivitamin and iodide cotransporter), member 6	2	PSR02053162.hg.1	-8.79	2.79e-23	1.18e-20	Cassette Exon	0.37	NonCoding	4.19661e-08
TC03001397.hg.1	IMPDH2; MTND2P28	IMP (inosine 5-monophosphate) dehydrogenase 2; MT-ND2 pseudogene 28	NA	JUC03012208.hg.1	-6.34	2.9e-23	1.22e-20		NA	Coding	0.000125808
TC07000055.hg.1	FSCN1	fascin actin-bundling protein 1	7	PSR07000908.hg.1	-10.18	2.9e-23	1.22e-20	Alternative 5' Donor Site	0.5	Coding	1.30833e-16
TC6_mann_hap4000213.hg.1	HLA-DPB1	major histocompatibility complex, class II, DP beta 1	6	PSR6_mann_hap4001484.hg.1	35.82	3.01e-23	1.26e-20	Cassette Exon	0.73	Coding	0.00837321
TC02001835.hg.1	NRXN1	neurexin 1	2	JUC02015429.hg.1	9.49	3.03e-23	1.26e-20		NA	Coding	2.15766e-08
TC05000844.hg.1	G3BP1	GTPase activating protein (SH3 domain) binding protein 1	5	PSR05012177.hg.1	-3.7	3.07e-23	1.28e-20	Cassette Exon	0.58	Coding	2.29522e-11
TC19001243.hg.1	OR7C1	olfactory receptor, family 7, subfamily C, member 1	19	PSR19017474.hg.1	-2.57	3.18e-23	1.32e-20	Cassette Exon	0.19	Coding	0.828383
TC09000903.hg.1	TMEM261	transmembrane protein 261	9	PSR09011975.hg.1	-3.89	3.24e-23	1.34e-20	Alternative 5' Donor Site	0.63	Coding	4.83322e-05
TC6_qbl_hap6000210.hg.1	HLA-DPB1	major histocompatibility complex, class II, DP beta 1	6	PSR6_qbl_hap6001838.hg.1	35.92	3.41e-23	1.4e-20	Cassette Exon	0.73	Coding	0.00897175
TC03001532.hg.1	LRIG1	leucine-rich repeats and immunoglobulin-like domains 1	3	PSR03027920.hg.1	-4.05	3.43e-23	1.41e-20	Alternative 3' Acceptor Site	0.42	Coding	5.7772e-10
TC6_ssto_hap7000086.hg.1	HLA-DPB2	major histocompatibility complex, class II, DP beta 2 (pseudogene)	6	JUC6_ssto_hap7000648.hg.1	23.45	3.53e-23	1.45e-20		NA	Coding	0.00952107
TC6_dbb_hap3000091.hg.1	HLA-DPB1	major histocompatibility complex, class II, DP beta 1	6	PSR6_dbb_hap3001863.hg.1	34.73	3.63e-23	1.49e-20	Cassette Exon	0.73	Coding	0.00854097
TC6_ssto_hap7000085.hg.1	HLA-DPB1	major histocompatibility complex, class II, DP beta 1	6	PSR6_ssto_hap7001694.hg.1	34.73	3.63e-23	1.49e-20	Cassette Exon	0.73	Coding	0.00854097
TC13000612.hg.1	EPSTI1	epithelial stromal interaction 1 (breast)	13	PSR13006988.hg.1	4.68	3.65e-23	1.5e-20	Cassette Exon	0.48	Coding	0.096606
TC16000283.hg.1	LCMT1	leucine carboxyl methyltransferase 1	16	PSR16004010.hg.1	2.87	3.71e-23	1.52e-20	Cassette Exon	0.3	Coding	0.00791751
TC16000934.hg.1	CRYM	crystallin mu	16	JUC16007686.hg.1	10.73	3.74e-23	1.53e-20		NA	Coding	1.07312e-08
TC02002218.hg.1	IL1A	interleukin 1 alpha	2	JUC02018641.hg.1	11.17	3.8e-23	1.55e-20		NA	Coding	0.971794
TC02002263.hg.1	TFCP2L1	transcription factor CP2-like 1	2	PSR02036389.hg.1	-3.24	4.03e-23	1.63e-20	Mutually Exclusive Exons	0.41	Coding	0.87615
TC02003491.hg.1			NA	PSR02050194.hg.1	12.29	4.04e-23	1.64e-20	Cassette Exon	0.37	NonCoding	0.00084252
TC15002776.hg.1	PKM	pyruvate kinase, muscle	15	PSR15015676.hg.1	-5.45	4.05e-23	1.64e-20	Cassette Exon	0.52	Coding	2.54422e-22
TC0X000353.hg.1	MSN	moesin	X	PSR0X004560.hg.1	3.3	4.06e-23	1.64e-20	Cassette Exon	0.29	Coding	0.00295884
TC07001779.hg.1	TFEC	transcription factor EC	7	JUC07013635.hg.1	18.67	4.59e-23	1.84e-20		NA	Coding	0.00791369
TC11000154.hg.1	EIF3F	eukaryotic translation initiation factor 3, subunit F	11	PSR11002178.hg.1	2.22	4.78e-23	1.92e-20	Intron Retention	0.3	Coding	2.38073e-05
TC19002654.hg.1	LILRB1	leukocyte immunoglobulin-like receptor, subfamily B (with TM and ITIM domains), member 1	19	JUC19017545.hg.1	9.55	4.8e-23	1.92e-20		NA	Coding	0.0129442
TC03000561.hg.1	PVRL3	poliovirus receptor-related 3	3	PSR03010135.hg.1	2.8	4.83e-23	1.93e-20	Alternative 3' Acceptor Site	0.12	Coding	6.02461e-06
TC07001350.hg.1	NACAD	NAC alpha domain containing	7	PSR07021067.hg.1	-3.68	5.27e-23	2.09e-20	Cassette Exon	0.51	Coding	0.0263106
TC08001641.hg.1	ASAP1	ArfGAP with SH3 domain, ankyrin repeat and PH domain 1	8	JUC08010905.hg.1	-8.08	5.29e-23	2.1e-20		NA	Coding	8.27368e-07
TC01003200.hg.1	ANP32E	acidic nuclear phosphoprotein 32 family member E	1	PSR01049063.hg.1	4.11	5.38e-23	2.14e-20	Cassette Exon	0.38	Coding	1.42921e-05
TC10000067.hg.1	ATP5C1	ATP synthase, H+ transporting, mitochondrial F1 complex, gamma polypeptide 1	10	JUC10000400.hg.1	-20.54	5.55e-23	2.2e-20		NA	Coding	5.2891e-09
TC19000023.hg.1	ARID3A	AT rich interactive domain 3A (BRIGHT-like)	19	JUC19000118.hg.1	-7.82	5.58e-23	2.21e-20		NA	Coding	6.92379e-06
TC02001212.hg.1	EEF1B2; SNORA41	eukaryotic translation elongation factor 1 beta 2; small nucleolar RNA, H/ACA box 41	NA	JUC02009973.hg.1	-4.79	5.65e-23	2.23e-20		NA	Coding	8.38995e-06
TC19000493.hg.1	WDR62	WD repeat domain 62	19	PSR19006571.hg.1	-2.95	5.74e-23	2.26e-20	Cassette Exon	0.27	Coding	8.64866e-11
TC0X001230.hg.1	TMSB15A	thymosin beta 15a	X	PSR0X016679.hg.1	-8.02	5.82e-23	2.29e-20	Cassette Exon	0.43	Coding	0.000213568
TC17001430.hg.1	PCGF2	polycomb group ring finger 2	17	JUC17010722.hg.1	-7.12	5.93e-23	2.33e-20		NA	Coding	0.0352063
TC22001299.hg.1			NA	PSR22018110.hg.1	11.35	6.07e-23	2.38e-20	Cassette Exon	0.31	NonCoding	0.943353
TC15000670.hg.1	LOXL1	lysyl oxidase-like 1	15	JUC15002973.hg.1	25.06	6.51e-23	2.55e-20		NA	Coding	3.76968e-06
TC10002964.hg.1	DNAJC9; MRPS16	DnaJ (Hsp40) homolog, subfamily C, member 9; mitochondrial ribosomal protein S16	NA	PSR10017651.hg.1	-4.48	6.69e-23	2.61e-20	Cassette Exon	0.29	Coding	1.3721e-13
TC05000613.hg.1	SLC27A6	solute carrier family 27 (fatty acid transporter), member 6	5	JUC05004638.hg.1	-16.01	6.74e-23	2.63e-20		NA	Coding	1.74526e-07
TC01000346.hg.1	HMGN2	high mobility group nucleosomal binding domain 2	1	JUC01002793.hg.1	-4.4	6.83e-23	2.66e-20		NA	Coding	0.00344309
TC15000871.hg.1	FES	FES proto-oncogene, tyrosine kinase	15	JUC15004399.hg.1	5.32	6.97e-23	2.71e-20		NA	Coding	2.31438e-13
TC11000313.hg.1	TCP11L1	t-complex 11, testis-specific-like 1	11	PSR11004009.hg.1	-4.62	7.16e-23	2.79e-20	Cassette Exon	0.33	Coding	9.44779e-05
TC15001714.hg.1	RASGRF1	Ras protein-specific guanine nucleotide-releasing factor 1	15	PSR15016768.hg.1	38.3	7.16e-23	2.79e-20	Cassette Exon	0.65	Coding	0.0170068
TC01003393.hg.1	IGSF9	immunoglobulin superfamily, member 9	1	PSR01052972.hg.1	-3.01	7.17e-23	2.79e-20	Cassette Exon	0.31	Coding	1.273e-08
TC13000079.hg.1	POLR1D	polymerase (RNA) I polypeptide D	13	JUC13000481.hg.1	-4.68	7.89e-23	3.06e-20		NA	Coding	0.00052976
TC01002093.hg.1	MXRA8	matrix-remodelling associated 8	1	PSR01031882.hg.1	-8.64	8.3e-23	3.21e-20	Cassette Exon	0.38	Coding	1.07598e-06
TC09002189.hg.1	SLC31A2	solute carrier family 31 (copper transporter), member 2	9	PSR09024862.hg.1	-3.48	8.36e-23	3.23e-20	Cassette Exon	0.3	NonCoding	2.76276e-05
TC01000181.hg.1	PDPN	podoplanin	1	JUC01001577.hg.1	9.23	8.36e-23	3.23e-20		NA	Coding	0.0567305
TC20001267.hg.1	ZFAS1	ZNFX1 antisense RNA 1	20	PSR20015330.hg.1	-5.62	8.47e-23	3.27e-20		NA	NonCoding	0.00861478
TC01001771.hg.1	PPP2R5A	protein phosphatase 2, regulatory subunit B, alpha	1	PSR01027723.hg.1	-2.95	8.53e-23	3.29e-20	Cassette Exon	0.26	Coding	0.00225436
TC15000350.hg.1	SORD	sorbitol dehydrogenase	15	PSR15003145.hg.1	-4.53	8.77e-23	3.38e-20	Cassette Exon	0.61	Coding	0.00122453
TC21000187.hg.1	FAM3B	family with sequence similarity 3, member B	21	JUC21000958.hg.1	19.62	8.93e-23	3.44e-20		NA	Coding	0.0176011
TC11002335.hg.1	BACE1	beta-site APP-cleaving enzyme 1	11	JUC11014906.hg.1	19.77	9.07e-23	3.48e-20		NA	Coding	3.1716e-07
TC20001751.hg.1	UBE2V1	ubiquitin conjugating enzyme E2 variant 1	20	PSR20012812.hg.1	-2.41	9.12e-23	3.5e-20	Alternative 5' Donor Site	0.26	Coding	3.62722e-13
TC05000833.hg.1	SYNPO	synaptopodin	5	JUC05006268.hg.1	10.12	1e-22	3.82e-20		NA	Coding	0.388554
TC08000196.hg.1	CDCA2	cell division cycle associated 2	8	PSR08002800.hg.1	-7.44	1e-22	3.83e-20	Cassette Exon	0.59	Coding	5.70441e-07
TC20000625.hg.1	LOC339593	uncharacterized LOC339593	20	JUC20004646.hg.1	13.73	1.01e-22	3.87e-20		NA	Coding	0.0433713
TC06000737.hg.1	CD109	CD109 molecule	6	PSR06008883.hg.1	-13.9	1.02e-22	3.88e-20	Cassette Exon	0.55	Coding	0.0111978
TC05003415.hg.1	GALNT10	polypeptide N-acetylgalactosaminyltransferase 10	5	PSR05012318.hg.1	-3.44	1.04e-22	3.97e-20	Cassette Exon	0.45	Coding	0.00588024
TC17001966.hg.1	PYCR1	pyrroline-5-carboxylate reductase 1	17	PSR17026813.hg.1	-4.36	1.06e-22	4.04e-20	Cassette Exon	0.39	Coding	6.46904e-06
TC01000955.hg.1	CSF1	colony stimulating factor 1 (macrophage)	1	JUC01007970.hg.1	47.42	1.08e-22	4.09e-20		NA	Coding	0.776511
TC01006361.hg.1	GBP2	guanylate binding protein 2, interferon-inducible	1	PSR01044405.hg.1	3.11	1.11e-22	4.21e-20	Cassette Exon	0.21	Coding	0.000118699
TC07001160.hg.1	SOSTDC1	sclerostin domain containing 1	7	PSR07018158.hg.1	5.59	1.12e-22	4.23e-20	Cassette Exon	0.35	Coding	0.527231
TC06001722.hg.1	PGC	progastricsin (pepsinogen C)	6	PSR06020520.hg.1	6.23	1.18e-22	4.45e-20	Alternative 5' Donor Site	0.44	Coding	0.69737
TC01000417.hg.1	KHDRBS1	KH domain containing, RNA binding, signal transduction associated 1	1	PSR01006332.hg.1	-3.39	1.19e-22	4.48e-20	Cassette Exon	0.51	Coding	0.00211235
TC21001061.hg.1	DOPEY2	dopey family member 2	21	JUC21005127.hg.1	5.17	1.2e-22	4.51e-20		NA	Coding	1.56749e-05
TC16001148.hg.1	CSNK2A2	casein kinase 2, alpha prime polypeptide	16	PSR16016015.hg.1	-5.03	1.26e-22	4.72e-20	Cassette Exon	0.4	Coding	0.0319902
TC07001909.hg.1	ZC3HAV1L	zinc finger CCCH-type, antiviral 1-like	7	JUC07014657.hg.1	-7.79	1.27e-22	4.77e-20		NA	Coding	9.92781e-18
TC03001525.hg.1	PRICKLE2	prickle homolog 2	3	PSR03027732.hg.1	-5.05	1.28e-22	4.79e-20	Alternative 5' Donor Site	0.49	Coding	0.0456437
TC19002558.hg.1	VSIG10L	V-set and immunoglobulin domain containing 10 like	19	PSR19029042.hg.1	5.84	1.29e-22	4.84e-20		NA	NonCoding	0.000284165
TC21000157.hg.1	SIM2	single-minded family bHLH transcription factor 2	21	PSR21001378.hg.1	7.63	1.35e-22	5.03e-20	Cassette Exon	0.58	Coding	0.0128802
TC13000585.hg.1	LHFP	lipoma HMGIC fusion partner	13	PSR13006726.hg.1	-7.88	1.37e-22	5.12e-20	Cassette Exon	0.53	Coding	0.00257191
TC6_ssto_hap7000088.hg.1	RPS18	ribosomal protein S18	6	JUC6_ssto_hap7000657.hg.1	-8.84	1.45e-22	5.37e-20		NA	Coding	8.38734e-06
TC03000231.hg.1	ABHD5	abhydrolase domain containing 5	3	PSR03004668.hg.1	-4.11	1.5e-22	5.55e-20	Cassette Exon	0.35	Coding	0.017498
TC21000348.hg.1	LOC101927973	uncharacterized LOC101927973	21	PSR21003939.hg.1	2.87	1.58e-22	5.82e-20	Cassette Exon	0.23	Coding	1.14346e-08
TC11003487.hg.1	BSCL2	Berardinelli-Seip congenital lipodystrophy 2 (seipin)	11	PSR11021962.hg.1	-4.13	1.59e-22	5.86e-20	Intron Retention	0.95	Coding	7.0756e-09
TC14001862.hg.1	MEG8	maternally expressed 8 (non-protein coding)	NA	PSR14023903.hg.1	-14.15	1.68e-22	6.15e-20	Cassette Exon	0.37	NonCoding	0.0620582
TC13000733.hg.1	KLF12	Kruppel-like factor 12	13	PSR13008416.hg.1	-4.76	1.69e-22	6.2e-20	Cassette Exon	0.53	Coding	0.0975902
TC01001736.hg.1	CD55	CD55 molecule, decay accelerating factor for complement (Cromer blood group)	1	PSR01027117.hg.1	3.61	1.72e-22	6.27e-20	Intron Retention	0.46	Coding	3.30474e-10
TC08000997.hg.1	LONRF1	LON peptidase N-terminal domain and ring finger 1	8	PSR08012469.hg.1	-3.54	1.78e-22	6.47e-20	Cassette Exon	0.47	Coding	1.08151e-12
TC06001126.hg.1	SNX9	sorting nexin 9	6	PSR06013381.hg.1	-5.23	1.85e-22	6.72e-20	Cassette Exon	0.47	Coding	0.909702
TC11001194.hg.1	APLP2	amyloid beta (A4) precursor-like protein 2	11	PSR11014991.hg.1	-3.95	1.87e-22	6.8e-20	Alternative 3' Acceptor Site	0.3	Coding	1.77435e-08
TC16000634.hg.1	CENPN	centromere protein N	16	JUC16004981.hg.1	-4.45	1.93e-22	7.01e-20		NA	Coding	5.98998e-06
TC05000801.hg.1	STK32A	serine/threonine kinase 32A	5	PSR05011389.hg.1	-4.01	2.01e-22	7.27e-20	Alternative 3' Acceptor Site	0.53	Coding	0.481768
TC01000992.hg.1	MOV10	Mov10 RISC complex RNA helicase	1	PSR01015830.hg.1	-3.17	2.01e-22	7.27e-20	Alternative 3' Acceptor Site	0.13	Coding	3.13388e-17
TC02004970.hg.1	MXD1	MAX dimerization protein 1	2	PSR02006185.hg.1	-4.71	2.01e-22	7.28e-20	Alternative 3' Acceptor Site	0.34	Coding	9.1368e-06
TC07001676.hg.1	GIGYF1	GRB10 interacting GYF protein 1	7	JUC07012728.hg.1	-4.86	2.04e-22	7.37e-20		NA	Coding	1.25345e-18
TC15000357.hg.1	C15orf48; MIR147B	chromosome 15 open reading frame 48; microRNA 147b	NA	JUC15001552.hg.1	5.09	2.12e-22	7.64e-20		NA	Coding	0.0371049
TC08001045.hg.1	PEBP4	phosphatidylethanolamine-binding protein 4	8	PSR08013318.hg.1	10.28	2.13e-22	7.66e-20	Cassette Exon	0.64	Coding	0.826658
TC04000369.hg.1	TMPRSS11E	transmembrane protease, serine 11E	4	PSR04004998.hg.1	-8.67	2.13e-22	7.66e-20	Cassette Exon	0.41	Coding	0.467487
TC19000256.hg.1	ADGRE5	adhesion G protein-coupled receptor E5	19	JUC19002149.hg.1	-7.89	2.17e-22	7.81e-20		NA	Coding	0.00523205
TC03001398.hg.1	QRICH1	glutamine-rich 1	3	JUC03012242.hg.1	13.83	2.18e-22	7.83e-20		NA	Coding	3.34521e-22
TC17001529.hg.1	STAT5B	signal transducer and activator of transcription 5B	17	PSR17020429.hg.1	-2.35	2.19e-22	7.86e-20	Cassette Exon	0.25	Coding	3.19527e-08
TC03003362.hg.1	PHLDB2	pleckstrin homology-like domain, family B, member 2	3	JUC03023831.hg.1	-11.68	2.24e-22	8.02e-20		NA	Coding	2.61517e-11
TC05000866.hg.1	CYFIP2	cytoplasmic FMR1 interacting protein 2	5	PSR05012669.hg.1	6.05	2.38e-22	8.51e-20	Cassette Exon	0.66	Coding	2.71147e-05
TC08001000.hg.1	DLC1	DLC1 Rho GTPase activating protein	8	JUC08006493.hg.1	9.44	2.53e-22	8.99e-20		NA	Coding	0.00126132
TC06003368.hg.1	DXO	decapping exoribonuclease	6	PSR06034497.hg.1	-3.64	2.6e-22	9.23e-20	Cassette Exon	0.33	NonCoding	3.45671e-07
TC03001041.hg.1	TPRG1	tumor protein p63 regulated 1	3	PSR03018429.hg.1	7.58	2.6e-22	9.25e-20		NA	Coding	8.31641e-08
TC19001773.hg.1	VSIG10L	V-set and immunoglobulin domain containing 10 like	19	PSR19024097.hg.1	10.33	2.7e-22	9.56e-20	Cassette Exon	0.44	Coding	0.000242459
TC06002265.hg.1	EZR	ezrin	6	PSR06028448.hg.1	-2.71	2.74e-22	9.71e-20	Cassette Exon	0.35	Coding	1.05487e-19
TC22000911.hg.1	PLXNB2	plexin B2	22	PSR22015449.hg.1	4.22	3.04e-22	1.07e-19	Cassette Exon	0.5	Coding	4.5557e-10
TC4_ctg9_hap1000001.hg.1	TMPRSS11E	transmembrane protease, serine 11E	4	PSR4_ctg9_hap1000002.hg.1	-8.54	3.13e-22	1.1e-19	Cassette Exon	0.41	Coding	0.517281
TC06001842.hg.1	KHDRBS2	KH domain containing, RNA binding, signal transduction associated 2	6	JUC06010781.hg.1	15.45	3.2e-22	1.12e-19		NA	Coding	0.00240217
TC17002115.hg.1			NA	PSR17027716.hg.1	11.39	3.27e-22	1.14e-19	Alternative 5' Donor Site	0.54	NonCoding	0.000157617
TC04001272.hg.1	GRSF1	G-rich RNA sequence binding factor 1	4	JUC04009261.hg.1	-11.01	3.39e-22	1.18e-19		NA	Coding	2.11922e-10
TC05000002.hg.1	PLEKHG4B	pleckstrin homology domain containing, family G (with RhoGef domain) member 4B	5	PSR05000027.hg.1	-5.7	3.52e-22	1.22e-19	Alternative 5' Donor Site	0.55	Coding	0.00974123
TC12001892.hg.1	PAH	phenylalanine hydroxylase	12	PSR12024717.hg.1	-4.84	3.65e-22	1.27e-19	Cassette Exon	0.37	Coding	8.37166e-07
TC15000840.hg.1	AEN	apoptosis enhancing nuclease	15	JUC15004073.hg.1	12.36	3.66e-22	1.27e-19		NA	Coding	3.77954e-08
TC06001422.hg.1	HIST1H2AJ	histone cluster 1, H2aj	6	PSR06016341.hg.1	-3.67	3.7e-22	1.28e-19	Cassette Exon	0.33	Coding	0.0846999
TC04000887.hg.1	WWC2	WW and C2 domain containing 2	4	PSR04012099.hg.1	2.9	3.78e-22	1.31e-19	Alternative 5' Donor Site	0.2	Coding	7.31194e-11
TC6_qbl_hap6000037.hg.1			NA	JUC6_qbl_hap6000243.hg.1	-7.32	3.85e-22	1.33e-19		NA	Coding	0.0128495
TC02002947.hg.1	PASK	PAS domain containing serine/threonine kinase	2	PSR02047322.hg.1	18.78	3.85e-22	1.33e-19	Cassette Exon	0.37	Coding	1.58707e-08
TC01003192.hg.1	HIST2H4B; HIST2H4A	histone cluster 2, H4b; histone cluster 2, H4a	NA	PSR01048913.hg.1	-7.15	3.93e-22	1.35e-19	Alternative 5' Donor Site	0.36	Coding	0.000135616
TC06001235.hg.1	ECI2	enoyl-CoA delta isomerase 2	6	PSR06014697.hg.1	-5.11	3.96e-22	1.36e-19	Cassette Exon	0.36	Coding	6.93313e-11
TC05001944.hg.1	ZNF300	zinc finger protein 300	5	JUC05013733.hg.1	-7.12	4.13e-22	1.42e-19		NA	Coding	5.72511e-05
TC01000313.hg.1	SRRM1	serine/arginine repetitive matrix 1	1	PSR01004817.hg.1	-8.33	4.17e-22	1.43e-19	Alternative 5' Donor Site	0.53	Coding	3.90012e-09
TC12000060.hg.1	CCND2	cyclin D2	12	PSR12000573.hg.1	-2.9	4.27e-22	1.46e-19	Cassette Exon	0.01	Coding	0.08397
TC14001679.hg.1			NA	PSR14023016.hg.1	-4.09	4.39e-22	1.5e-19	Cassette Exon	0.37	NonCoding	4.2328e-05
TC01002610.hg.1	CCDC163P	coiled-coil domain containing 163, pseudogene	1	JUC01021821.hg.1	6.23	4.44e-22	1.52e-19		NA	Coding	0.0118374
TC11001260.hg.1	DUSP8	dual specificity phosphatase 8	11	JUC11008624.hg.1	11.63	4.66e-22	1.59e-19		NA	Coding	3.21456e-05
TC04000516.hg.1	MTTP	microsomal triglyceride transfer protein	4	JUC04003986.hg.1	-23.25	4.88e-22	1.66e-19		NA	Coding	0.375181
TC01002083.hg.1	C1orf159	chromosome 1 open reading frame 159	1	JUC01017091.hg.1	25.65	4.99e-22	1.69e-19		NA	Coding	1.59918e-10
TC06000417.hg.1	RPS18	ribosomal protein S18	6	JUC06001900.hg.1	-11.66	5.14e-22	1.74e-19		NA	Coding	1.99216e-07
TC6_cox_hap2000107.hg.1	RPS18	ribosomal protein S18	6	JUC6_cox_hap2000718.hg.1	-11.66	5.14e-22	1.74e-19		NA	Coding	1.99216e-07
TC6_dbb_hap3000099.hg.1	RPS18	ribosomal protein S18	6	JUC6_dbb_hap3000699.hg.1	-11.66	5.14e-22	1.74e-19		NA	Coding	1.99216e-07
TC6_mcf_hap5000092.hg.1	RPS18	ribosomal protein S18	6	JUC6_mcf_hap5000591.hg.1	-11.66	5.14e-22	1.74e-19		NA	Coding	1.99216e-07
TC6_qbl_hap6000098.hg.1	RPS18	ribosomal protein S18	6	JUC6_qbl_hap6000678.hg.1	-11.66	5.14e-22	1.74e-19		NA	Coding	1.99216e-07
TC15001275.hg.1	TGM7	transglutaminase 7	15	JUC15006423.hg.1	18.12	5.16e-22	1.74e-19		NA	Coding	0.0106008
TC18000173.hg.1	CTIF; MIR4743	CBP80/20-dependent translation initiation factor; microRNA 4743	NA	JUC18001423.hg.1	6.29	5.33e-22	1.8e-19		NA	Coding	8.12185e-05
TC08002144.hg.1	PSCA	prostate stem cell antigen	8	PSR08025313.hg.1	7.08	5.42e-22	1.83e-19	Cassette Exon	0.37	NonCoding	0.112343
TC03000204.hg.1	MYRIP	myosin VIIA and Rab interacting protein	3	JUC03002182.hg.1	6.1	5.42e-22	1.83e-19		NA	Coding	1.12283e-07
TC01003756.hg.1	SLC26A9	solute carrier family 26 (anion exchanger), member 9	1	PSR01057645.hg.1	5.33	5.54e-22	1.86e-19	Alternative 3' Acceptor Site	0.64	Coding	0.449997
TC19000496.hg.1	CAPNS1	calpain, small subunit 1	19	JUC19003908.hg.1	-3.11	5.56e-22	1.87e-19		NA	Coding	4.53048e-05
TC11001273.hg.1	H19; MIR675	H19, imprinted maternally expressed transcript (non-protein coding); microRNA 675	NA	PSR11016070.hg.1	-7.64	5.6e-22	1.88e-19	Intron Retention	0.5	Coding	8.82228e-22
TC09001537.hg.1	MEGF9	multiple EGF-like-domains 9	9	PSR09019255.hg.1	-2.67	5.67e-22	1.9e-19	Alternative 3' Acceptor Site	0.21	Coding	0.0052429
TC05000805.hg.1	SPINK5	serine peptidase inhibitor, Kazal type 5	5	JUC05005959.hg.1	-13.33	5.83e-22	1.95e-19		NA	Coding	0.0590115
TC01002576.hg.1	SVBP	small vasohibin binding protein	1	JUC01021500.hg.1	-5.57	6.11e-22	2.04e-19		NA	Coding	0.00158711
TC12000591.hg.1	IRAK3	interleukin 1 receptor associated kinase 3	12	PSR12007793.hg.1	6.01	6.12e-22	2.04e-19	Cassette Exon	0.6	Coding	0.173891
TC08000167.hg.1	BMP1	bone morphogenetic protein 1	8	JUC08001031.hg.1	-4.61	6.28e-22	2.09e-19		NA	Coding	1.19728e-24
TC6_apd_hap1000028.hg.1			NA	JUC6_apd_hap1000127.hg.1	-7.22	6.43e-22	2.13e-19		NA	Coding	0.0130827
TC6_cox_hap2000044.hg.1			NA	JUC6_cox_hap2000274.hg.1	-7.22	6.43e-22	2.13e-19		NA	Coding	0.0130827
TC6_ssto_hap7000037.hg.1			NA	JUC6_ssto_hap7000235.hg.1	-7.22	6.43e-22	2.13e-19		NA	Coding	0.0130827
TC6_mann_hap4000039.hg.1			NA	JUC6_mann_hap4000239.hg.1	-7.22	6.43e-22	2.13e-19		NA	Coding	0.0130827
TC6_dbb_hap3000037.hg.1			NA	JUC6_dbb_hap3000215.hg.1	-7.22	6.43e-22	2.13e-19		NA	Coding	0.0130827
TC6_mcf_hap5000031.hg.1			NA	JUC6_mcf_hap5000178.hg.1	-7.22	6.43e-22	2.13e-19		NA	Coding	0.0130827
TC06000346.hg.1			NA	JUC06001344.hg.1	-7.22	6.43e-22	2.13e-19		NA	Coding	0.0130827
TC11000921.hg.1	FUT4; PIWIL4	fucosyltransferase 4 (alpha (1,3) fucosyltransferase, myeloid-specific); piwi-like RNA-mediated gene silencing 4	NA	PSR11011555.hg.1	-6.51	6.45e-22	2.14e-19	Cassette Exon	0.59	Coding	2.3836e-05
TC12000310.hg.1	MUC19	mucin 19, oligomeric	12	JUC12002120.hg.1	10.1	6.48e-22	2.15e-19		NA	Coding	2.27272e-07
TC11002380.hg.1	MIR100HG	mir-100-let-7a-2 cluster host gene	11	PSR11028672.hg.1	-8.12	6.52e-22	2.16e-19	Cassette Exon	0.67	Coding	1.27469e-05
TC02001677.hg.1	SLC5A6	solute carrier family 5 (sodium/multivitamin and iodide cotransporter), member 6	2	PSR02026941.hg.1	-10.09	6.56e-22	2.17e-19	Cassette Exon	0.5	Coding	2.55042e-09
TC10002963.hg.1	ANXA8; ANXA8L1	annexin A8; annexin A8-like 1	NA	PSR10015449.hg.1	-2.81	6.67e-22	2.2e-19	Intron Retention	0.34	Coding	0.055533
TC11003496.hg.1	ESAM	endothelial cell adhesion molecule	11	JUC11019715.hg.1	29.42	6.78e-22	2.24e-19		NA	Coding	0.0210313
TC04001712.hg.1			NA	PSR04023593.hg.1	5.21	6.91e-22	2.28e-19	Cassette Exon	0.35	Coding	0.106076
TC04001286.hg.1	CXCL2	chemokine (C-X-C motif) ligand 2	4	PSR04017573.hg.1	17.91	7.04e-22	2.32e-19	Alternative 5' Donor Site	0.49	Coding	0.0100368
TC05002704.hg.1			NA	PSR05032868.hg.1	-4.09	7.11e-22	2.34e-19	Cassette Exon	0.37	NonCoding	0.018342
TC06000720.hg.1	OGFRL1	opioid growth factor receptor-like 1	6	JUC06003895.hg.1	6.9	7.43e-22	2.44e-19		NA	Coding	3.86364e-06
TC12001082.hg.1	KDM5A	lysine (K)-specific demethylase 5A	12	JUC12007857.hg.1	6.35	7.45e-22	2.45e-19		NA	Coding	1.78937e-05
TC19000069.hg.1	NFIC	nuclear factor I/C (CCAAT-binding transcription factor)	19	PSR19001078.hg.1	7.46	7.49e-22	2.46e-19	Cassette Exon	0.59	Coding	0.0049904
TC11000198.hg.1	MICAL2	microtubule associated monooxygenase, calponin and LIM domain containing 2	11	PSR11002652.hg.1	3.93	7.63e-22	2.5e-19	Cassette Exon	0.53	Coding	0.0017545
TC01000781.hg.1	ST6GALNAC3	ST6 (alpha-N-acetyl-neuraminyl-2,3-beta-galactosyl-1,3)-N-acetylgalactosaminide alpha-2,6-sialyltransferase 3	1	PSR01012453.hg.1	2.62	7.67e-22	2.51e-19	Cassette Exon	0.27	Coding	0.0248918
TC04000411.hg.1	CXCL1	chemokine (C-X-C motif) ligand 1 (melanoma growth stimulating activity, alpha)	4	PSR04005666.hg.1	9.63	7.68e-22	2.51e-19	Cassette Exon	0.55	Coding	0.535291
TC15002793.hg.1	CAPN3	calpain 3	15	PSR15002575.hg.1	-6.14	7.73e-22	2.53e-19	Cassette Exon	0.32	Coding	0.000294303
TC15000351.hg.1	DUOXA2	dual oxidase maturation factor 2	15	JUC15001481.hg.1	12.85	7.77e-22	2.54e-19		NA	Coding	0.024973
TC01001733.hg.1	C4BPA	complement component 4 binding protein, alpha	1	PSR01027091.hg.1	29.62	7.9e-22	2.58e-19	Cassette Exon	0.53	Coding	0.405258
TC02002542.hg.1	CHRNA1	cholinergic receptor, nicotinic alpha 1	2	PSR02040390.hg.1	5.26	7.94e-22	2.59e-19	Cassette Exon	0.37	Coding	1.32976e-07
TC21000471.hg.1	TMPRSS2	transmembrane protease, serine 2	21	PSR21005658.hg.1	10.82	7.96e-22	2.6e-19		NA	Coding	2.87931e-05
TC03001708.hg.1	SEMA5B	sema domain, seven thrombospondin repeats (type 1 and type 1-like), transmembrane domain (TM) and short cytoplasmic domain, (semaphorin) 5B	3	PSR03030954.hg.1	13.45	8.11e-22	2.65e-19	Alternative 5' Donor Site	0.55	Coding	0.000420404
TC01003659.hg.1	KCNT2	potassium channel, sodium activated subfamily T, member 2	1	PSR01056104.hg.1	10.11	8.21e-22	2.67e-19	Cassette Exon	0.55	Coding	0.0075119
TC06001273.hg.1	NEDD9	neural precursor cell expressed, developmentally down-regulated 9	6	PSR06015239.hg.1	-4.36	8.31e-22	2.7e-19	Cassette Exon	0.55	Coding	3.20879e-07
TC03003399.hg.1	TRIM59	tripartite motif containing 59	3	PSR03034985.hg.1	2.15	8.32e-22	2.71e-19	Alternative 3' Acceptor Site	0.21	Coding	7.51654e-10
TC0X001758.hg.1	NHSL2	NHS-like 2	X	PSR0X021618.hg.1	4.04	8.4e-22	2.73e-19	Cassette Exon	0.37	NonCoding	0.00463735
TC01003312.hg.1	PKLR	pyruvate kinase, liver and RBC	1	JUC01027025.hg.1	14.99	8.47e-22	2.75e-19		NA	Coding	0.000276247
TC11002242.hg.1	PDGFD	platelet derived growth factor D	11	PSR11026792.hg.1	-4.43	8.53e-22	2.76e-19	Cassette Exon	0.37	Coding	0.229915
TC12000434.hg.1	ESPL1	extra spindle pole bodies like 1, separase	12	JUC12003114.hg.1	19.96	8.55e-22	2.76e-19		NA	Coding	2.18953e-12
TC12000952.hg.1	HNF1A	HNF1 homeobox A	12	JUC12006804.hg.1	6.64	8.87e-22	2.86e-19		NA	Coding	0.000207318
TC10001550.hg.1	SORBS1	sorbin and SH3 domain containing 1	10	PSR10019493.hg.1	5.53	8.99e-22	2.89e-19	Cassette Exon	0.38	Coding	0.00872977
TC10001585.hg.1	DNMBP	dynamin binding protein	10	PSR10020412.hg.1	-3.09	9.58e-22	3.07e-19	Cassette Exon	0.35	Coding	1.81277e-16
TC02001000.hg.1	DHRS9	dehydrogenase/reductase (SDR family) member 9	2	PSR02014645.hg.1	8.06	9.98e-22	3.19e-19	Cassette Exon	0.55	Coding	4.89072e-06
TC16000871.hg.1	TXNDC11	thioredoxin domain containing 11	16	PSR16012515.hg.1	-2.85	1e-21	3.2e-19	Cassette Exon	0.2	Coding	0.0383309
TC19001670.hg.1	SULT2A1	sulfotransferase family 2A member 1	19	PSR19022731.hg.1	-4.97	1.03e-21	3.28e-19	Cassette Exon	0.39	Coding	0.942911
TC01001673.hg.1	LGR6	leucine-rich repeat containing G protein-coupled receptor 6	1	PSR01025977.hg.1	-2.87	1.04e-21	3.32e-19	Alternative 5' Donor Site	0.31	Coding	1.25203e-06
TC01006359.hg.1	DAB1	Dab, reelin signal transducer, homolog 1 (Drosophila)	1	PSR01042458.hg.1	-7.76	1.06e-21	3.39e-19	Cassette Exon	0.55	Coding	0.0129696
TC09000668.hg.1	STXBP1	syntaxin binding protein 1	9	JUC09004421.hg.1	-5.52	1.1e-21	3.49e-19		NA	Coding	8.49482e-05
TC17000563.hg.1	C17orf53	chromosome 17 open reading frame 53	17	JUC17003862.hg.1	-5.44	1.12e-21	3.56e-19		NA	Coding	0.458504
TC02000760.hg.1	RALB	v-ral simian leukemia viral oncogene homolog B	2	JUC02006330.hg.1	6.68	1.13e-21	3.59e-19		NA	Coding	1.05539e-27
TC16001829.hg.1	TUFM	Tu translation elongation factor, mitochondrial	16	PSR16020997.hg.1	-6.58	1.17e-21	3.7e-19	Cassette Exon	0.37	NonCoding	0.000417584
TC13000622.hg.1	TSC22D1	TSC22 domain family, member 1	13	JUC13004114.hg.1	-7.49	1.18e-21	3.72e-19		NA	Coding	1.91092e-11
TC6_mann_hap4000170.hg.1	HLA-DPA1	major histocompatibility complex, class II, DP alpha 1	6	PSR6_mann_hap4003151.hg.1	19.77	1.19e-21	3.74e-19		NA	Coding	0.225877
TC6_qbl_hap6000190.hg.1	HLA-DPA1	major histocompatibility complex, class II, DP alpha 1	6	PSR6_qbl_hap6003861.hg.1	19.77	1.19e-21	3.74e-19		NA	Coding	0.225877
TC15000664.hg.1	NEO1	neogenin 1	15	JUC15002901.hg.1	6.33	1.2e-21	3.79e-19		NA	Coding	0.00100188
TC04000699.hg.1	GAB1	GRB2-associated binding protein 1	4	JUC04005318.hg.1	13.84	1.21e-21	3.81e-19		NA	Coding	0.000414375
TC02004399.hg.1	LOC654342	lymphocyte-specific protein 1 pseudogene	NA	PSR02054309.hg.1	-5.71	1.22e-21	3.86e-19	Cassette Exon	0.36	NonCoding	8.04733e-05
TC01003331.hg.1	MEX3A	mex-3 RNA binding family member A	1	PSR01051886.hg.1	-2.26	1.27e-21	4.01e-19	Alternative 5' Donor Site	0.2	Coding	0.00301805
TC10000669.hg.1	SLC35G1	solute carrier family 35, member G1	10	JUC10004306.hg.1	10.04	1.27e-21	4.01e-19		NA	Coding	0.0100155
TC05001829.hg.1	CDC25C	cell division cycle 25C	5	JUC05012827.hg.1	10.35	1.3e-21	4.07e-19		NA	Coding	0.00144982
TC07003289.hg.1	ZNF655	zinc finger protein 655	7	JUC07020323.hg.1	-7.89	1.32e-21	4.13e-19		NA	Coding	2.27859e-14
TC16000990.hg.1	SULT1A2	sulfotransferase family 1A member 2	16	PSR16014272.hg.1	4.19	1.32e-21	4.13e-19	Alternative 3' Acceptor Site	0.55	Coding	1.20476e-08
TC02001328.hg.1	SPEG	SPEG complex locus	2	PSR02020706.hg.1	-3.19	1.32e-21	4.14e-19	Alternative 5' Donor Site	0.56	Coding	0.000138948
TC10001675.hg.1	AFAP1L2	actin filament associated protein 1-like 2	10	PSR10021997.hg.1	-6.37	1.37e-21	4.28e-19	Alternative 5' Donor Site	0.39	Coding	2.88611e-07
TC04000645.hg.1	PLK4	polo-like kinase 4	4	PSR04009342.hg.1	-4.64	1.37e-21	4.28e-19	Cassette Exon	0.47	Coding	2.32757e-05
TC17000790.hg.1	CACNG4	calcium channel, voltage-dependent, gamma subunit 4	17	PSR17010257.hg.1	-3.26	1.38e-21	4.31e-19	Cassette Exon	0.28	Coding	0.723452
TC11001384.hg.1	RIC3	RIC3 acetylcholine receptor chaperone	11	PSR11017364.hg.1	4.85	1.43e-21	4.45e-19	Cassette Exon	0.37	Coding	1.33949e-07
TC6_apd_hap1000107.hg.1	HLA-DPA1	major histocompatibility complex, class II, DP alpha 1	6	PSR6_apd_hap1001826.hg.1	19.45	1.43e-21	4.45e-19		NA	Coding	0.224441
TC6_mcf_hap5000177.hg.1	HLA-DPA1	major histocompatibility complex, class II, DP alpha 1	6	PSR6_mcf_hap5003686.hg.1	19.45	1.43e-21	4.45e-19		NA	Coding	0.224441
TC19001445.hg.1	DMKN	dermokine	19	JUC19011287.hg.1	5.86	1.44e-21	4.49e-19		NA	Coding	3.03857e-13
TC19000075.hg.1	TJP3	tight junction protein 3	19	JUC19000672.hg.1	3.9	1.46e-21	4.54e-19		NA	Coding	0.000216003
TC06001882.hg.1	FILIP1	filamin A interacting protein 1	6	PSR06022950.hg.1	-4.25	1.5e-21	4.67e-19	Mutually Exclusive Exons	0.32	Coding	0.000548372
TC15000270.hg.1	THBS1	thrombospondin 1	15	PSR15001711.hg.1	-4.45	1.52e-21	4.7e-19	Alternative 3' Acceptor Site	0.61	Coding	0.0539328
TC6_ssto_hap7000172.hg.1	HLA-DPA1	major histocompatibility complex, class II, DP alpha 1	6	PSR6_ssto_hap7003621.hg.1	18.77	1.54e-21	4.79e-19		NA	Coding	0.23055
TC01001435.hg.1	PBX1	pre-B-cell leukemia homeobox 1	1	PSR01022390.hg.1	-3.22	1.57e-21	4.85e-19	Intron Retention	0.53	Coding	1.95332e-07
TC05002283.hg.1	TRIO	trio Rho guanine nucleotide exchange factor	5	PSR05030935.hg.1	-3.57	1.59e-21	4.92e-19	Cassette Exon	0.32	NonCoding	0.000826574
TC20001729.hg.1	TGIF2	TGFB-induced factor homeobox 2	20	PSR20003747.hg.1	-5.2	1.6e-21	4.93e-19	Alternative 3' Acceptor Site	0.4	Coding	7.5645e-08
TC19001019.hg.1	MKNK2	MAP kinase interacting serine/threonine kinase 2	19	PSR19013958.hg.1	-4.17	1.63e-21	5.03e-19	Cassette Exon	0.36	Coding	3.43234e-06
TC06001578.hg.1	HLA-DPA1	major histocompatibility complex, class II, DP alpha 1	6	PSR06018920.hg.1	19.4	1.64e-21	5.06e-19		NA	Coding	0.225281
TC6_dbb_hap3000188.hg.1	HLA-DPA1	major histocompatibility complex, class II, DP alpha 1	6	PSR6_dbb_hap3003801.hg.1	19.4	1.64e-21	5.06e-19		NA	Coding	0.225281
TC02002487.hg.1	COBLL1	cordon-bleu WH2 repeat protein like 1	2	PSR02039257.hg.1	5.18	1.65e-21	5.08e-19	Cassette Exon	0.34	Coding	2.73492e-11
TC06001663.hg.1	TEAD3	TEA domain family member 3	6	PSR06019688.hg.1	-5	1.65e-21	5.08e-19	Alternative 5' Donor Site	0.46	Coding	1.47485e-08
TC05000685.hg.1			NA	JUC05005085.hg.1	16.43	1.65e-21	5.09e-19		NA	Coding	0.0181467
TC11001242.hg.1	CDHR5	cadherin-related family member 5	11	JUC11008449.hg.1	-67.02	1.67e-21	5.14e-19		NA	Coding	0.109215
TC6_cox_hap2000202.hg.1	HLA-DPA1	major histocompatibility complex, class II, DP alpha 1	6	PSR6_cox_hap2004047.hg.1	17.26	1.71e-21	5.25e-19		NA	Coding	0.26492
TC17000781.hg.1	RGS9	regulator of G-protein signaling 9	17	PSR17010201.hg.1	-15.34	1.74e-21	5.35e-19	Alternative 5' Donor Site	0.38	Coding	5.53669e-07
TC03001713.hg.1	MYLK	myosin light chain kinase	3	JUC03015474.hg.1	-10.28	1.79e-21	5.48e-19		NA	Coding	0.000431047
TC17000976.hg.1	PITPNA	phosphatidylinositol transfer protein, alpha	17	PSR17013039.hg.1	-2.91	1.84e-21	5.63e-19	Cassette Exon	0.2	Coding	0.127355
TC10000696.hg.1	ZDHHC16	zinc finger, DHHC-type containing 16	10	JUC10004542.hg.1	-6.97	1.84e-21	5.63e-19		NA	Coding	6.85676e-06
TC19000662.hg.1	HIF3A	hypoxia inducible factor 3, alpha subunit	19	PSR19009273.hg.1	-4.87	1.93e-21	5.88e-19	Alternative 5' Donor Site	0.55	Coding	2.448e-09
TC13000642.hg.1	LCP1	lymphocyte cytosolic protein 1 (L-plastin)	13	JUC13004236.hg.1	-22.57	1.93e-21	5.88e-19		NA	Coding	0.00395881
TC12000227.hg.1	PDE3A	phosphodiesterase 3A, cGMP-inhibited	12	PSR12002769.hg.1	-3.6	2.02e-21	6.14e-19	Cassette Exon	0.42	Coding	0.00693982
TC15000364.hg.1	SQRDL	sulfide quinone reductase-like (yeast)	15	PSR15003321.hg.1	-3.91	2.12e-21	6.37e-19	Cassette Exon	0.52	Coding	0.0019675
TC11001837.hg.1	TCN1	transcobalamin I (vitamin B12 binding protein, R binder family)	11	PSR11021121.hg.1	-9.87	2.12e-21	6.37e-19	Cassette Exon	0.38	Coding	0.277086
TC19000973.hg.1	CENPBD1P1	CENPB DNA-binding domains containing 1 pseudogene 1	19	JUC19007454.hg.1	5.52	2.15e-21	6.47e-19		NA	Coding	0.000148169
TC09001744.hg.1	EDF1	endothelial differentiation-related factor 1	9	JUC09012022.hg.1	-3.79	2.22e-21	6.65e-19		NA	Coding	0.00168551
TC03003338.hg.1	SATB1	SATB homeobox 1	3	PSR03021041.hg.1	3.18	2.23e-21	6.66e-19	Cassette Exon	0.59	Coding	6.65992e-26
TC07000668.hg.1	LRRC17	leucine rich repeat containing 17	7	PSR07010376.hg.1	2.36	2.23e-21	6.68e-19		NA	Coding	0.00222328
TC01000757.hg.1	CTH	cystathionine gamma-lyase	1	JUC01006356.hg.1	10.12	2.24e-21	6.7e-19		NA	Coding	3.71809e-05
TC02001415.hg.1	ATG16L1	autophagy related 16-like 1	2	PSR02022545.hg.1	-6.26	2.29e-21	6.84e-19	Cassette Exon	0.37	Coding	3.03209e-12
TC01001018.hg.1	ATP1A1	ATPase, Na+/K+ transporting, alpha 1 polypeptide	1	PSR01016180.hg.1	3.94	2.32e-21	6.91e-19	Cassette Exon	0.59	Coding	1.92586e-05
TC19002628.hg.1	PIK3R2	phosphoinositide-3-kinase, regulatory subunit 2 (beta)	19	PSR19004662.hg.1	-2.44	2.4e-21	7.12e-19	Alternative 3' Acceptor Site	0.26	Coding	2.3009e-13
TC19001030.hg.1	LMNB2	lamin B2	19	PSR19014067.hg.1	-2.45	2.4e-21	7.12e-19	Cassette Exon	0.27	Coding	1.15135e-11
TC09000560.hg.1	UGCG	UDP-glucose ceramide glucosyltransferase	9	PSR09006251.hg.1	9.3	2.44e-21	7.22e-19	Cassette Exon	0.43	Coding	0.0344584
TC6_qbl_hap6000101.hg.1	KIFC1	kinesin family member C1	6	JUC6_qbl_hap6000702.hg.1	-6.1	2.53e-21	7.47e-19		NA	Coding	0.0855267
TC14000794.hg.1	TNFAIP2	tumor necrosis factor, alpha-induced protein 2	14	PSR14008586.hg.1	6.43	2.56e-21	7.55e-19	Intron Retention	0.36	Coding	0.00812825
TC01003908.hg.1	WNT9A	wingless-type MMTV integration site family, member 9A	1	PSR01059576.hg.1	-2.83	2.6e-21	7.66e-19	Cassette Exon	0.23	Coding	0.00015202
TC04002681.hg.1			NA	PSR04028998.hg.1	-11.5	2.61e-21	7.68e-19	Cassette Exon	0.37	NonCoding	0.191894
TC10000673.hg.1	HELLS	helicase, lymphoid-specific	10	PSR10007651.hg.1	-7.13	2.65e-21	7.8e-19	Cassette Exon	0.52	Coding	1.18991e-06
TC6_ssto_hap7000090.hg.1	KIFC1	kinesin family member C1	6	PSR6_ssto_hap7001762.hg.1	-4.53	2.66e-21	7.83e-19	Alternative 5' Donor Site	0.39	Coding	0.0900624
TC06000421.hg.1	KIFC1	kinesin family member C1	6	PSR06004976.hg.1	-4.53	2.66e-21	7.83e-19	Alternative 5' Donor Site	0.39	Coding	0.0900624
TC11000598.hg.1	CCDC88B	coiled-coil domain containing 88B	11	JUC11003845.hg.1	3.07	2.76e-21	8.11e-19		NA	Coding	9.03e-15
TC04001176.hg.1	TEC	tec protein tyrosine kinase	4	PSR04016191.hg.1	-3.53	2.81e-21	8.22e-19	Cassette Exon	0.25	Coding	4.57733e-10
TC02000571.hg.1	PROM2	prominin 2	2	JUC02004439.hg.1	19.96	2.81e-21	8.24e-19		NA	Coding	9.67272e-26
TC13000392.hg.1	COL4A2	collagen, type IV, alpha 2	13	PSR13004267.hg.1	12.45	2.95e-21	8.61e-19	Cassette Exon	0.47	Coding	1.86592e-11
TC19001842.hg.1	LILRB2	leukocyte immunoglobulin-like receptor, subfamily B (with TM and ITIM domains), member 2	19	JUC19014177.hg.1	8.97	3.08e-21	8.99e-19		NA	Coding	0.120659
TC11000605.hg.1	SLC22A11	solute carrier family 22 (organic anion/urate transporter), member 11	11	JUC11003884.hg.1	-4.16	3.15e-21	9.17e-19		NA	Coding	0.0207488
TC01003212.hg.1	ARNT	aryl hydrocarbon receptor nuclear translocator	1	PSR01049336.hg.1	-4.23	3.23e-21	9.39e-19	Cassette Exon	0.38	Coding	9.0209e-15
TC15000449.hg.1	CCNB2	cyclin B2	15	PSR15004285.hg.1	-6.89	3.28e-21	9.51e-19	Cassette Exon	0.39	Coding	0.00591556
TC19001764.hg.1	KLK6	kallikrein related peptidase 6	19	JUC19013626.hg.1	5.57	3.32e-21	9.61e-19		NA	Coding	0.0851216
TC21000486.hg.1	TFF1	trefoil factor 1	21	PSR21005886.hg.1	4.3	3.43e-21	9.9e-19	Cassette Exon	0.29	Coding	0.00318636
TC08000453.hg.1	C8orf34	chromosome 8 open reading frame 34	8	PSR08006449.hg.1	16.01	3.73e-21	1.07e-18	Alternative 3' Acceptor Site	0.33	Coding	4.53127e-06
TC19001139.hg.1	MUC16	mucin 16, cell surface associated	19	PSR19015678.hg.1	-4.35	3.75e-21	1.08e-18	Cassette Exon	0.42	Coding	6.33565e-21
TC06002283.hg.1			NA	JUC06014407.hg.1	-3.31	3.81e-21	1.09e-18		NA	Coding	0.115814
TC0X001286.hg.1	AMOT; MIR4329	angiomotin; microRNA 4329	NA	JUC0X008864.hg.1	-3.9	3.88e-21	1.11e-18		NA	Coding	0.00373852
TC09001058.hg.1	TPM2	tropomyosin 2 (beta)	9	JUC09007573.hg.1	-6.21	3.93e-21	1.12e-18		NA	Coding	0.000171512
TC11000022.hg.1	PHRF1	PHD and ring finger domains 1	11	JUC11000178.hg.1	7.07	3.97e-21	1.13e-18		NA	Coding	1.53865e-25
TC12001038.hg.1	RAN	RAN, member RAS oncogene family	12	JUC12007469.hg.1	-4.51	4.05e-21	1.15e-18		NA	Coding	5.67989e-14
TC19001745.hg.1	NAPSB	napsin B aspartic peptidase, pseudogene	19	JUC19013499.hg.1	8.53	4.15e-21	1.18e-18		NA	Coding	0.946332
TC01003266.hg.1	S100A4	S100 calcium binding protein A4	1	JUC01026571.hg.1	-11.34	4.46e-21	1.26e-18		NA	Coding	0.66281
TC02004724.hg.1	TTN	titin	2	PSR02055885.hg.1	3.06	4.51e-21	1.28e-18	Cassette Exon	0.23	NonCoding	0.913339
TC03001966.hg.1	SI	sucrase-isomaltase (alpha-glucosidase)	3	JUC03017369.hg.1	-8.79	4.56e-21	1.29e-18		NA	Coding	0.999826
TC19002289.hg.1			NA	PSR19027802.hg.1	-2.75	4.63e-21	1.3e-18	Cassette Exon	0.22	NonCoding	0.0824884
TC17000459.hg.1	MRPL45	mitochondrial ribosomal protein L45	17	JUC17003058.hg.1	-4.77	4.64e-21	1.31e-18		NA	Coding	0.0986731
TC03000293.hg.1	TCTA	T-cell leukemia translocation altered	3	PSR03005977.hg.1	3.7	4.67e-21	1.32e-18	Alternative 5' Donor Site	0.49	Coding	0.00490793
TC02000230.hg.1	CRIM1	cysteine rich transmembrane BMP regulator 1 (chordin-like)	2	JUC02001786.hg.1	-5.52	4.73e-21	1.33e-18		NA	Coding	1.7921e-07
TC07002034.hg.1	ABCF2	ATP binding cassette subfamily F member 2	7	JUC07015426.hg.1	-4.65	4.73e-21	1.33e-18		NA	Coding	8.99181e-13
TC08001328.hg.1	RPL7	ribosomal protein L7	8	JUC08008815.hg.1	-4.53	4.77e-21	1.34e-18		NA	Coding	2.43418e-15
TC16000792.hg.1	PRSS33	protease, serine, 33	16	JUC16006510.hg.1	11.08	4.94e-21	1.39e-18		NA	Coding	0.000767668
TC22000627.hg.1	XBP1	X-box binding protein 1	22	PSR22010948.hg.1	4.02	5.23e-21	1.47e-18	Cassette Exon	0.48	Coding	0.650536
TC0X000514.hg.1	MUM1L1	melanoma associated antigen (mutated) 1-like 1	X	PSR0X006874.hg.1	2.68	5.27e-21	1.47e-18	Cassette Exon	0.26	Coding	0.000232636
TC19001844.hg.1	LAIR1	leukocyte-associated immunoglobulin-like receptor 1	19	JUC19014199.hg.1	7.61	5.28e-21	1.48e-18		NA	Coding	2.75926e-06
TC15002801.hg.1	CLK3	CDC like kinase 3	15	PSR15005985.hg.1	-2.17	5.28e-21	1.48e-18	Cassette Exon	0.25	Coding	6.01171e-05
TC12000496.hg.1	CDK2	cyclin-dependent kinase 2	12	JUC12003365.hg.1	3.51	5.37e-21	1.5e-18		NA	Coding	2.18427e-07
TC11001891.hg.1	HRASLS5	HRAS-like suppressor family, member 5	11	PSR11022298.hg.1	2.83	5.44e-21	1.52e-18	Cassette Exon	0.35	Coding	0.0479899
TC12001341.hg.1	PTHLH	parathyroid hormone-like hormone	12	PSR12017526.hg.1	-6.26	5.45e-21	1.52e-18	Alternative 3' Acceptor Site	0.68	Coding	5.89688e-06
TC05001510.hg.1	TBCA	tubulin folding cofactor A	5	JUC05010664.hg.1	-5.64	5.45e-21	1.52e-18		NA	Coding	2.10196e-11
TC09001696.hg.1	VAV2	vav 2 guanine nucleotide exchange factor	9	PSR09021785.hg.1	-3.94	5.51e-21	1.53e-18	Cassette Exon	0.47	Coding	1.1612e-05
TC04001139.hg.1	APBB2	amyloid beta (A4) precursor protein-binding, family B, member 2	4	PSR04015734.hg.1	-2.44	5.66e-21	1.57e-18	Cassette Exon	0.25	Coding	2.29019e-08
TC06000612.hg.1	TMEM63B	transmembrane protein 63B	6	PSR06007374.hg.1	4.99	5.83e-21	1.61e-18	Cassette Exon	0.56	Coding	0.000158088
TC22000806.hg.1	MGAT3-AS1	MGAT3 antisense RNA 1	NA	JUC22005636.hg.1	6.94	5.88e-21	1.62e-18		NA	Coding	0.16785
TC11001143.hg.1	NRGN	neurogranin (protein kinase C substrate, RC3)	11	PSR11014420.hg.1	8.62	6.04e-21	1.66e-18	Cassette Exon	0.55	Coding	0.956115
TC02004920.hg.1	LRRFIP1	leucine rich repeat (in FLII) interacting protein 1	2	PSR02023164.hg.1	-4.62	6.08e-21	1.67e-18	Alternative 5' Donor Site	0.32	Coding	6.53914e-15
TC18000270.hg.1			NA	JUC18002146.hg.1	-3.48	6.14e-21	1.69e-18		NA	Coding	0.117074
TC19001304.hg.1	PBX4	pre-B-cell leukemia homeobox 4	19	PSR19018657.hg.1	-5.39	6.15e-21	1.69e-18	Cassette Exon	0.43	Coding	0.00136856
TC01003193.hg.1	HIST2H2BE	histone cluster 2, H2be	1	PSR01048925.hg.1	-2.61	6.37e-21	1.75e-18		NA	Coding	0.186273
TC02002648.hg.1	HSPD1	heat shock 60kDa protein 1 (chaperonin)	2	PSR02042538.hg.1	-3.93	6.37e-21	1.75e-18	Alternative 5' Donor Site	0.44	Coding	1.97241e-05
TC10001754.hg.1	CLRN3	clarin 3	10	JUC10013395.hg.1	-14.38	6.42e-21	1.76e-18		NA	Coding	0.955151
TC15000276.hg.1	PAK6; BUB1B	p21 protein (Cdc42/Rac)-activated kinase 6; BUB1 mitotic checkpoint serine/threonine kinase B	NA	PSR15001806.hg.1	-5.2	6.43e-21	1.76e-18	Cassette Exon	0.54	Coding	8.2537e-11
TC02000764.hg.1	GLI2	GLI family zinc finger 2	2	JUC02006355.hg.1	5.16	6.44e-21	1.76e-18		NA	Coding	3.02492e-07
TC07001185.hg.1	RAPGEF5	Rap guanine nucleotide exchange factor 5	7	PSR07018564.hg.1	4.45	6.49e-21	1.77e-18	Cassette Exon	0.52	Coding	0.0600418
TC17002653.hg.1	MPP3	membrane protein, palmitoylated 3	17	PSR17030125.hg.1	4.46	6.58e-21	1.8e-18	Cassette Exon	0.37	NonCoding	0.00726336
TC08001833.hg.1	BMP1	bone morphogenetic protein 1	8	PSR08023925.hg.1	-4.81	6.59e-21	1.8e-18	Cassette Exon	0.37	NonCoding	0.000250731
TC01004527.hg.1			NA	PSR01063485.hg.1	12.47	6.67e-21	1.82e-18	Cassette Exon	0.37	NonCoding	0.69268
TC04001486.hg.1	CAMK2D	calcium/calmodulin-dependent protein kinase II delta	4	JUC04011074.hg.1	-4.83	6.95e-21	1.89e-18		NA	Coding	7.39506e-06
TC01000381.hg.1	RCC1; SNHG3	regulator of chromosome condensation 1; small nucleolar RNA host gene 3	NA	PSR01005922.hg.1	-6.84	7.08e-21	1.93e-18	Cassette Exon	0.55	Coding	3.43398e-13
TC17001955.hg.1	PDE6G	phosphodiesterase 6G, cGMP-specific, rod, gamma	17	PSR17026613.hg.1	3.37	7.25e-21	1.97e-18	Cassette Exon	0.32	Coding	0.00144929
TC12001613.hg.1	NACA	nascent polypeptide-associated complex alpha subunit	12	PSR12021619.hg.1	-4.69	7.25e-21	1.97e-18	Cassette Exon	0.39	Coding	0.0728563
TC01002386.hg.1	TRIM63	tripartite motif containing 63, E3 ubiquitin protein ligase	1	PSR01036778.hg.1	-4.24	7.55e-21	2.05e-18	Cassette Exon	0.38	Coding	0.0368397
TC01002085.hg.1	TNFRSF18	tumor necrosis factor receptor superfamily, member 18	1	JUC01017109.hg.1	10.52	7.62e-21	2.06e-18		NA	Coding	0.0358079
TC06001104.hg.1	ESR1	estrogen receptor 1	6	PSR06013086.hg.1	5.12	7.64e-21	2.07e-18		NA	Coding	2.41637e-28
TC06001785.hg.1	CRISP3	cysteine-rich secretory protein 3	6	JUC06010298.hg.1	-16.92	7.65e-21	2.07e-18		NA	Coding	0.158017
TC09002280.hg.1	CERCAM	cerebral endothelial cell adhesion molecule	9	PSR09025158.hg.1	-3.69	7.74e-21	2.09e-18	Cassette Exon	0.33	NonCoding	0.000123972
TC03000309.hg.1	SEMA3B	sema domain, immunoglobulin domain (Ig), short basic domain, secreted, (semaphorin) 3B	3	JUC03003201.hg.1	12.95	7.78e-21	2.1e-18		NA	Coding	4.44884e-05
TC11000312.hg.1	DEPDC7	DEP domain containing 7	11	PSR11003983.hg.1	2.23	7.96e-21	2.15e-18	Cassette Exon	0.15	Coding	4.51976e-05
TC10000314.hg.1	ANXA8; ANXA8L1	annexin A8; annexin A8-like 1	NA	PSR10003609.hg.1	-2.87	8.01e-21	2.16e-18	Intron Retention	0.35	Coding	0.0150368
TC10000309.hg.1	ANXA8L1; ANXA8	annexin A8-like 1; annexin A8	NA	PSR10003495.hg.1	-3.34	8.02e-21	2.16e-18	Intron Retention	0.46	Coding	0.0154968
TC03001028.hg.1	ST6GAL1	ST6 beta-galactosamide alpha-2,6-sialyltranferase 1	3	PSR03018306.hg.1	7.45	8.13e-21	2.19e-18	Cassette Exon	0.57	Coding	2.1528e-06
TC05000298.hg.1	CCNB1	cyclin B1	5	PSR05003884.hg.1	2.91	8.16e-21	2.2e-18	Alternative 3' Acceptor Site	0.3	Coding	0.00022586
TC15000969.hg.1			NA	JUC15004746.hg.1	-3.12	8.22e-21	2.21e-18		NA	Coding	0.481927
TC03000261.hg.1	TMIE	transmembrane inner ear	3	JUC03002642.hg.1	4.88	8.25e-21	2.22e-18		NA	Coding	0.00353276
TC10001261.hg.1	FRMPD2; FRMPD2B	FERM and PDZ domain containing 2; FERM and PDZ domain containing 2B, pseudogene	NA	JUC10009127.hg.1	16.34	8.86e-21	2.38e-18		NA	Coding	1.36079e-08
TC07001279.hg.1	HERPUD2	HERPUD family member 2	7	PSR07019878.hg.1	-3.91	9.01e-21	2.41e-18	Alternative 5' Donor Site	0.3	Coding	9.49446e-08
TC10000959.hg.1	TUBB8	tubulin, beta 8 class VIII	10	JUC10006949.hg.1	-3.31	9.14e-21	2.44e-18		NA	Coding	2.57682e-08
TC01000261.hg.1	CDA	cytidine deaminase	1	PSR01004082.hg.1	4.44	9.24e-21	2.47e-18	Alternative 3' Acceptor Site	0.47	Coding	0.0725388
TC05002062.hg.1	SH3PXD2B	SH3 and PX domains 2B	5	JUC05014512.hg.1	-4.2	9.4e-21	2.51e-18		NA	Coding	0.000143288
TC02000758.hg.1	EPB41L5	erythrocyte membrane protein band 4.1 like 5	2	PSR02011884.hg.1	-4.83	9.41e-21	2.51e-18	Cassette Exon	0.41	Coding	1.48866e-07
TC07000388.hg.1	CCT6P3	chaperonin containing TCP1, subunit 6 (zeta) pseudogene 3	7	PSR07005292.hg.1	-3	9.47e-21	2.52e-18	Cassette Exon	0.39	Coding	8.1982e-10
TC11003388.hg.1	MIR100HG	mir-100-let-7a-2 cluster host gene	11	PSR11033682.hg.1	-6.97	9.82e-21	2.61e-18	Cassette Exon	0.37	NonCoding	3.10369e-08
TC01003226.hg.1	SELENBP1	selenium binding protein 1	1	JUC01026384.hg.1	7.6	1.03e-20	2.73e-18		NA	Coding	0.00093262
TC06001991.hg.1	SEC63	SEC63 homolog, protein translocation regulator	6	PSR06024746.hg.1	-6.25	1.04e-20	2.77e-18	Alternative 3' Acceptor Site	0.46	Coding	1.28364e-05
TC02000754.hg.1	CFAP221	cilia and flagella associated protein 221	2	PSR02011755.hg.1	-3.78	1.06e-20	2.81e-18	Alternative 5' Donor Site	0.5	Coding	0.000674658
TC19001460.hg.1	CLIP3	CAP-GLY domain containing linker protein 3	19	JUC19011425.hg.1	-15	1.08e-20	2.85e-18		NA	Coding	0.0212167
TC02001062.hg.1	HNRNPA3; MIR4444-1	heterogeneous nuclear ribonucleoprotein A3; microRNA 4444-1	NA	JUC02008394.hg.1	4.84	1.11e-20	2.93e-18		NA	Coding	5.55819e-10
TC15000848.hg.1	MIR9-3HG; MIR9-3	MIR9-3 host gene; microRNA 9-3	NA	PSR15007894.hg.1	-3.14	1.13e-20	2.97e-18	Alternative 3' Acceptor Site	0.22	Coding	2.8441e-10
TC17001513.hg.1	KRT14	keratin 14, type I	17	JUC17011203.hg.1	-4.16	1.14e-20	3e-18		NA	Coding	0.0231814
TC19000709.hg.1	FUT2	fucosyltransferase 2 (secretor status included)	19	PSR19009812.hg.1	3.62	1.15e-20	3.02e-18		NA	Coding	0.00299461
TC0X000705.hg.1	FMR1	fragile X mental retardation 1	X	PSR0X009027.hg.1	-2.72	1.15e-20	3.03e-18	Alternative 3' Acceptor Site	0.5	Coding	9.37749e-20
TC17001589.hg.1	KIF18B	kinesin family member 18B	17	PSR17021405.hg.1	-2.55	1.16e-20	3.05e-18	Alternative 5' Donor Site	0.15	Coding	9.19751e-07
TC06001896.hg.1	HMGN3	high mobility group nucleosomal binding domain 3	6	PSR06023061.hg.1	-3.31	1.19e-20	3.14e-18	Cassette Exon	0.56	Coding	0.067324
TC11001883.hg.1	WDR74	WD repeat domain 74	11	PSR11022094.hg.1	-8.8	1.25e-20	3.29e-18	Cassette Exon	0.37	Coding	6.30601e-10
TC6_dbb_hap3000179.hg.1	HLA-DRB3; HLA-DRB1	major histocompatibility complex, class II, DR beta 3; major histocompatibility complex, class II, DR beta 1	NA	PSR6_dbb_hap3003570.hg.1	8.81	1.27e-20	3.33e-18	Cassette Exon	0.73	Coding	0.36156
TC03001359.hg.1	ALS2CL	ALS2 C-terminal like	3	PSR03023220.hg.1	5.41	1.28e-20	3.35e-18	Cassette Exon	0.73	Coding	3.50882e-10
TC07001658.hg.1	TAF6	TAF6 RNA polymerase II, TATA box binding protein (TBP)-associated factor, 80kDa	7	PSR07025426.hg.1	5.48	1.28e-20	3.35e-18	Alternative 5' Donor Site	0.49	Coding	4.4701e-15
TC12000083.hg.1	SCARNA10	small Cajal body-specific RNA 10	12	PSR12000902.hg.1	-4.7	1.29e-20	3.38e-18	Cassette Exon	0.37	Coding	0.771283
TC06000352.hg.1	DPCR1	diffuse panbronchiolitis critical region 1	6	PSR06003358.hg.1	4.07	1.3e-20	3.38e-18	Intron Retention	0.33	Coding	0.109661
TC05000683.hg.1	SMAD5	SMAD family member 5	5	JUC05005066.hg.1	-5.1	1.3e-20	3.4e-18		NA	Coding	8.60387e-11
TC06004141.hg.1	SOD2	superoxide dismutase 2, mitochondrial	6	PSR06028524.hg.1	-5.23	1.31e-20	3.42e-18	Alternative 5' Donor Site	0.39	Coding	0.0271191
TC19000541.hg.1	SAMD4B	sterile alpha motif domain containing 4B	19	PSR19007358.hg.1	-2.4	1.34e-20	3.49e-18	Cassette Exon	0.22	Coding	4.97104e-15
TC22001424.hg.1	APOBEC3A_B; APOBEC3A	APOBEC3A and APOBEC3B deletion hybrid; apolipoprotein B mRNA editing enzyme, catalytic polypeptide-like 3A	NA	PSR22005751.hg.1	4.41	1.34e-20	3.49e-18	Cassette Exon	0.66	Coding	1.19711e-05
TC18000009.hg.1	NDC80	NDC80 kinetochore complex component	18	PSR18000085.hg.1	2.23	1.35e-20	3.5e-18	Alternative 3' Acceptor Site	0.22	Coding	1.23242e-09
TC07000907.hg.1	TRBV5-1	T cell receptor beta variable 5-1	NA	JUC07006824.hg.1	16.01	1.35e-20	3.5e-18		NA	Coding	0.120304
TC09001375.hg.1	ZNF367	zinc finger protein 367	9	JUC09009230.hg.1	-4.31	1.36e-20	3.52e-18		NA	Coding	9.51531e-07
TC06001271.hg.1	ELOVL2	ELOVL fatty acid elongase 2	6	JUC06007550.hg.1	-5.69	1.36e-20	3.54e-18		NA	Coding	0.000147467
TC11003440.hg.1	CLCF1	cardiotrophin-like cytokine factor 1	11	PSR11023762.hg.1	-4.99	1.41e-20	3.66e-18	Alternative 5' Donor Site	0.55	Coding	0.00418592
TC15002355.hg.1			NA	PSR15020656.hg.1	-2.96	1.42e-20	3.67e-18	Cassette Exon	0.24	NonCoding	0.104619
TC05000569.hg.1	PRR16	proline rich 16	5	PSR05007974.hg.1	-7.23	1.47e-20	3.8e-18	Alternative 5' Donor Site	0.28	Coding	0.00794137
TC08000808.hg.1	PSCA	prostate stem cell antigen	8	PSR08010689.hg.1	6.13	1.48e-20	3.81e-18	Cassette Exon	0.37	Coding	0.0763988
TC05001053.hg.1	SQSTM1	sequestosome 1	5	PSR05015445.hg.1	10.9	1.48e-20	3.81e-18	Alternative 3' Acceptor Site	0.22	Coding	1.06378e-05
TC05001538.hg.1	DHFR	dihydrofolate reductase	5	PSR05020999.hg.1	-3.84	1.53e-20	3.93e-18	Alternative 5' Donor Site	0.16	Coding	7.67392e-07
TC17000473.hg.1	RPL19	ribosomal protein L19	17	PSR17005540.hg.1	-3.1	1.54e-20	3.94e-18	Cassette Exon	0.34	Coding	0.103468
TC6_ssto_hap7000153.hg.1	TNXB	tenascin XB	6	JUC6_ssto_hap7001199.hg.1	-28.95	1.56e-20	4.01e-18		NA	Coding	0.0127547
TC10001445.hg.1	DLG5	discs, large homolog 5 (Drosophila)	10	JUC10010649.hg.1	5.06	1.58e-20	4.04e-18		NA	Coding	1.88882e-08
TC17000805.hg.1	ABCA9-AS1	ABCA9 antisense RNA 1	NA	JUC17005766.hg.1	24	1.59e-20	4.07e-18		NA	Coding	0.0449132
TC6_mann_hap4000160.hg.1	HLA-DRB3; HLA-DRB1	major histocompatibility complex, class II, DR beta 3; major histocompatibility complex, class II, DR beta 1	NA	PSR6_mann_hap4002945.hg.1	8.85	1.59e-20	4.07e-18	Cassette Exon	0.73	Coding	0.372121
TC10002246.hg.1			NA	PSR10025545.hg.1	9.13	1.63e-20	4.16e-18	Cassette Exon	0.37	NonCoding	0.127449
TC10000373.hg.1	CDK1	cyclin-dependent kinase 1	10	JUC10002456.hg.1	-6.07	1.65e-20	4.2e-18		NA	Coding	0.00030566
TC17000159.hg.1	ARHGAP44	Rho GTPase activating protein 44	17	PSR17002250.hg.1	5.81	1.66e-20	4.24e-18	Cassette Exon	0.66	Coding	0.216169
TC01002199.hg.1	FBXO2	F-box protein 2	1	PSR01033994.hg.1	-3.95	1.67e-20	4.24e-18	Cassette Exon	0.47	Coding	0.000229529
TC08000526.hg.1	RALYL	RALY RNA binding protein-like	8	PSR08007069.hg.1	2.9	1.68e-20	4.27e-18	Cassette Exon	0.5	Coding	5.66582e-13
TC07001603.hg.1	CDK6	cyclin-dependent kinase 6	7	PSR07024321.hg.1	-3.6	1.68e-20	4.27e-18	Cassette Exon	0.55	Coding	0.375604
TC09001025.hg.1	UBAP2; SNORD121B	ubiquitin associated protein 2; small nucleolar RNA, C/D box 121B	9	PSR09013466.hg.1	-2.42	1.69e-20	4.29e-18	Cassette Exon	0.23	Coding	1.62667e-10
TC15000292.hg.1	RAD51	RAD51 recombinase	15	PSR15002037.hg.1	-3.6	1.73e-20	4.38e-18	Cassette Exon	0.47	Coding	1.69893e-07
TC16000514.hg.1	CDH5	cadherin 5, type 2 (vascular endothelium)	16	JUC16004067.hg.1	7.96	1.74e-20	4.4e-18		NA	Coding	9.24657e-07
TC02003744.hg.1	COL3A1	collagen, type III, alpha 1	2	PSR02051362.hg.1	-3.81	1.74e-20	4.41e-18	Cassette Exon	0.34	NonCoding	0.308132
TC22000658.hg.1	PES1	pescadillo ribosomal biogenesis factor 1	22	JUC22004758.hg.1	-4.6	1.79e-20	4.52e-18		NA	Coding	5.54003e-10
TC0X002345.hg.1	LINC00893	long intergenic non-protein coding RNA 893	X	JUC0X013308.hg.1	7.68	1.84e-20	4.65e-18		NA	Coding	6.86922e-08
TC05001409.hg.1	TRIM23	tripartite motif containing 23	5	JUC05010194.hg.1	11.62	1.86e-20	4.68e-18		NA	Coding	4.54613e-22
TC03000041.hg.1	BRPF1	bromodomain and PHD finger containing 1	3	JUC03000466.hg.1	5.28	1.92e-20	4.82e-18		NA	Coding	1.69891e-05
TC06004118.hg.1	DDAH2	dimethylarginine dimethylaminohydrolase 2	6	JUC06021622.hg.1	-3.72	1.93e-20	4.84e-18		NA	Coding	0.00782476
TC17002900.hg.1	SMARCE1	SWI/SNF related, matrix associated, actin dependent regulator of chromatin, subfamily e, member 1	17	PSR17019517.hg.1	-3.08	1.97e-20	4.94e-18	Cassette Exon	0.37	Coding	7.88325e-12
TC14001436.hg.1	CCDC88C	coiled-coil domain containing 88C	14	PSR14016012.hg.1	-12.84	1.97e-20	4.94e-18	Cassette Exon	0.55	Coding	1.15301e-07
TC09001434.hg.1	ABCA1	ATP binding cassette subfamily A member 1	9	PSR09017890.hg.1	4.71	2.03e-20	5.08e-18	Cassette Exon	0.72	Coding	0.00465669
TC03001660.hg.1	CFAP44	cilia and flagella associated protein 44	3	JUC03014836.hg.1	-3.72	2.04e-20	5.09e-18		NA	Coding	5.49772e-10
TC03003320.hg.1	NFKBIZ	nuclear factor of kappa light polypeptide gene enhancer in B-cells inhibitor, zeta	3	PSR03009762.hg.1	-3.31	2.08e-20	5.19e-18	Alternative 3' Acceptor Site	0.27	Coding	1.55716e-08
TC14001858.hg.1			NA	PSR14023861.hg.1	-3.19	2.09e-20	5.23e-18		NA	NonCoding	0.435979
TC16001184.hg.1	FHOD1	formin homology 2 domain containing 1	16	JUC16009285.hg.1	9.49	2.18e-20	5.42e-18		NA	Coding	1.11806e-10
TC14000316.hg.1	CDKN3	cyclin-dependent kinase inhibitor 3	14	PSR14003351.hg.1	-3.93	2.24e-20	5.56e-18	Cassette Exon	0.49	Coding	1.14022e-06
TC11000054.hg.1	TNNT3	troponin T type 3 (skeletal, fast)	11	PSR11001076.hg.1	-9.28	2.27e-20	5.62e-18	Alternative 5' Donor Site	0.28	Coding	0.0511751
TC10000868.hg.1	BAG3	BCL2-associated athanogene 3	10	JUC10005893.hg.1	10.16	2.28e-20	5.64e-18		NA	Coding	4.05047e-06
TC15001183.hg.1	FMN1	formin 1	15	PSR15010470.hg.1	3.51	2.29e-20	5.66e-18	Cassette Exon	0.59	Coding	0.163032
TC0X001052.hg.1	XAGE2	X antigen family, member 2	X	PSR0X014123.hg.1	11.89	2.3e-20	5.69e-18	Alternative 3' Acceptor Site	0.47	Coding	0.863382
TC6_qbl_hap6000173.hg.1	TNXB; TNXA	tenascin XB; tenascin XA (pseudogene)	NA	JUC6_qbl_hap6001261.hg.1	-28.2	2.31e-20	5.71e-18		NA	Coding	0.000229362
TC15001270.hg.1	TTBK2	tau tubulin kinase 2	15	PSR15011731.hg.1	-3.73	2.38e-20	5.87e-18	Cassette Exon	0.38	Coding	3.20961e-07
TC19001658.hg.1	AP2S1	adaptor-related protein complex 2 sigma 1 subunit	19	PSR19022549.hg.1	3	2.39e-20	5.9e-18	Cassette Exon	0.19	Coding	0.0372648
TC08000256.hg.1	LOC105379362	uncharacterized LOC105379362	8	PSR08003629.hg.1	3.8	2.44e-20	6.02e-18	Cassette Exon	0.36	Coding	0.399764
TC6_ssto_hap7000151.hg.1	TNXB; TNXA	tenascin XB; tenascin XA (pseudogene)	NA	PSR6_ssto_hap7003076.hg.1	-8.26	2.45e-20	6.03e-18	Cassette Exon	0.37	Coding	0.0638223
TC01002409.hg.1	AHDC1	AT hook, DNA binding motif, containing 1	1	PSR01037159.hg.1	-2.91	2.48e-20	6.1e-18		NA	Coding	3.53777e-09
TC12001439.hg.1	VDR	vitamin D (1,25- dihydroxyvitamin D3) receptor	12	PSR12018790.hg.1	6.11	2.5e-20	6.14e-18	Cassette Exon	0.52	Coding	5.10837e-08
TC6_mcf_hap5000198.hg.1	TNXB; TNXA	tenascin XB; tenascin XA (pseudogene)	NA	PSR6_mcf_hap5003119.hg.1	-8.04	2.5e-20	6.15e-18	Cassette Exon	0.37	Coding	0.0680109
TC10001120.hg.1	ABI1	abl-interactor 1	10	JUC10008075.hg.1	-4.95	2.53e-20	6.21e-18		NA	Coding	2.86005e-13
TC0X002356.hg.1	GAGE13; GAGE2E; GAGE8; GAGE2A	G antigen 13; G antigen 2E; G antigen 8; G antigen 2A	NA	PSR0X003563.hg.1	-13.09	2.63e-20	6.45e-18	Cassette Exon	0.37	Coding	7.9762e-05
TC02000030.hg.1	SOX11	SRY box 11	2	PSR02000365.hg.1	-4.26	2.67e-20	6.54e-18	Alternative 3' Acceptor Site	0.28	Coding	0.0220545
TC11000617.hg.1	MRPL49	mitochondrial ribosomal protein L49	11	PSR11007643.hg.1	-3.58	2.7e-20	6.59e-18	Cassette Exon	0.3	Coding	4.66701e-09
TC05000355.hg.1	ARHGEF28	Rho guanine nucleotide exchange factor 28	5	JUC05002605.hg.1	4.24	2.73e-20	6.67e-18		NA	Coding	1.6252e-08
TC17000402.hg.1	TAF15	TATA box binding protein associated factor 15	17	PSR17005047.hg.1	3.87	2.73e-20	6.67e-18	Alternative 5' Donor Site	0.25	Coding	0.000124733
TC19000531.hg.1	EIF3K	eukaryotic translation initiation factor 3, subunit K	19	JUC19004301.hg.1	-2.97	2.78e-20	6.77e-18		NA	Coding	0.0171909
TC19001542.hg.1	BLVRB	biliverdin reductase B	19	PSR19021025.hg.1	-7.46	2.79e-20	6.79e-18	Alternative 3' Acceptor Site	0.39	Coding	0.878652
TC13000457.hg.1	GJB6	gap junction protein beta 6	13	PSR13005199.hg.1	13.39	2.82e-20	6.86e-18	Cassette Exon	0.51	Coding	0.000240746
TC6_ssto_hap7000208.hg.1	DDAH2	dimethylarginine dimethylaminohydrolase 2	6	JUC6_ssto_hap7001854.hg.1	-3.7	2.9e-20	7.02e-18		NA	Coding	0.00765416
TC6_dbb_hap3000235.hg.1	DDAH2	dimethylarginine dimethylaminohydrolase 2	6	JUC6_dbb_hap3001979.hg.1	-3.7	2.9e-20	7.02e-18		NA	Coding	0.00765416
TC6_mcf_hap5000220.hg.1	DDAH2	dimethylarginine dimethylaminohydrolase 2	6	JUC6_mcf_hap5001931.hg.1	-3.7	2.9e-20	7.02e-18		NA	Coding	0.00765416
TC6_mann_hap4000205.hg.1	DDAH2	dimethylarginine dimethylaminohydrolase 2	6	JUC6_mann_hap4001591.hg.1	-3.7	2.9e-20	7.02e-18		NA	Coding	0.00765416
TC6_qbl_hap6000232.hg.1	DDAH2	dimethylarginine dimethylaminohydrolase 2	6	JUC6_qbl_hap6002073.hg.1	-3.71	2.9e-20	7.03e-18		NA	Coding	0.00753718
TC0X000033.hg.1	TBL1X	transducin (beta)-like 1X-linked	X	PSR0X000439.hg.1	-5.29	2.92e-20	7.08e-18	Cassette Exon	0.43	Coding	2.23571e-09
TC01000534.hg.1	ERMAP	erythroblast membrane-associated protein (Scianna blood group)	1	JUC01004358.hg.1	-3.03	2.94e-20	7.11e-18		NA	Coding	0.26442
TC6_ssto_hap7000164.hg.1	HLA-DRB1; HLA-DRB5	major histocompatibility complex, class II, DR beta 1; major histocompatibility complex, class II, DR beta 5	6	PSR6_ssto_hap7003416.hg.1	2.06	2.95e-20	7.12e-18	Cassette Exon	0.24	Coding	0.351721
TC05001909.hg.1	DPYSL3	dihydropyrimidinase-like 3	5	PSR05026350.hg.1	-3.26	2.97e-20	7.17e-18	Alternative 5' Donor Site	0.36	Coding	0.00436999
TC0X000300.hg.1	XAGE2	X antigen family, member 2	X	PSR0X004023.hg.1	11.7	2.98e-20	7.19e-18	Alternative 3' Acceptor Site	0.47	Coding	0.821327
TC01003959.hg.1	C1orf198	chromosome 1 open reading frame 198	1	PSR01059967.hg.1	4.26	2.99e-20	7.22e-18	Cassette Exon	0.55	Coding	4.19528e-17
TC04000466.hg.1	ARHGAP24	Rho GTPase activating protein 24	4	PSR04006695.hg.1	5.08	3e-20	7.24e-18	Cassette Exon	0.39	Coding	5.70322e-08
TC12002329.hg.1			NA	PSR12029169.hg.1	-4.27	3.07e-20	7.4e-18	Cassette Exon	0.37	NonCoding	3.13181e-06
TC06001952.hg.1	EPHA7	EPH receptor A7	6	PSR06024043.hg.1	-3.7	3.11e-20	7.49e-18	Cassette Exon	0.33	Coding	2.08258e-06
TC12003212.hg.1	ALDH2	aldehyde dehydrogenase 2 family (mitochondrial)	12	JUC12019471.hg.1	6.28	3.23e-20	7.75e-18		NA	Coding	0.000131224
TC22000650.hg.1	SF3A1	splicing factor 3a, subunit 1, 120kDa	22	JUC22004659.hg.1	-3.06	3.31e-20	7.92e-18		NA	Coding	9.61701e-17
TC16000096.hg.1	THOC6	THO complex 6	16	JUC16000824.hg.1	-2.35	3.35e-20	8.01e-18		NA	Coding	1.07212e-05
TC6_dbb_hap3000172.hg.1	TNXB; TNXA	tenascin XB; tenascin XA (pseudogene)	NA	PSR6_dbb_hap3003369.hg.1	-8.29	3.43e-20	8.21e-18	Cassette Exon	0.37	Coding	0.112718
TC09002396.hg.1			NA	PSR09025717.hg.1	-3.3	3.46e-20	8.27e-18	Alternative 5' Donor Site	0.42	NonCoding	0.358933
TC09001653.hg.1	PTGES	prostaglandin E synthase	9	JUC09011286.hg.1	-9.1	3.51e-20	8.39e-18		NA	Coding	6.27874e-05
TC19000143.hg.1	CCL25	chemokine (C-C motif) ligand 25	19	PSR19002267.hg.1	-2.74	3.61e-20	8.61e-18	Cassette Exon	0.4	Coding	0.796671
TC03003325.hg.1	CIDEC	cell death-inducing DFFA-like effector c	3	PSR03019915.hg.1	-9.5	3.66e-20	8.71e-18	Cassette Exon	0.52	Coding	0.00650346
TC07001374.hg.1	GRB10	growth factor receptor bound protein 10	7	PSR07021553.hg.1	3.69	3.67e-20	8.73e-18	Cassette Exon	0.41	Coding	5.25607e-08
TC22001493.hg.1	CSNK1E	casein kinase 1, epsilon	22	PSR22013261.hg.1	2.68	3.74e-20	8.88e-18	Cassette Exon	0.25	Coding	1.39485e-22
TC17001769.hg.1	BRIP1	BRCA1 interacting protein C-terminal helicase 1	17	PSR17023585.hg.1	-5.27	3.84e-20	9.11e-18	Cassette Exon	0.44	Coding	0.00601816
TC01001276.hg.1	IL6R	interleukin 6 receptor	1	JUC01010638.hg.1	22.86	3.85e-20	9.12e-18		NA	Coding	0.23483
TC08000346.hg.1	MCM4	minichromosome maintenance complex component 4	8	PSR08005088.hg.1	2.77	3.87e-20	9.18e-18	Intron Retention	0.32	Coding	0.0011716
TC21000462.hg.1	HMGN1	high mobility group nucleosome binding domain 1	21	PSR21005469.hg.1	-2.74	3.89e-20	9.21e-18	Cassette Exon	0.39	Coding	5.57933e-39
TC6_cox_hap2000254.hg.1	DDAH2	dimethylarginine dimethylaminohydrolase 2	6	JUC6_cox_hap2002096.hg.1	-3.69	3.97e-20	9.4e-18		NA	Coding	0.00752654
TC10000089.hg.1	DHTKD1	dehydrogenase E1 and transketolase domain containing 1	10	JUC10000485.hg.1	-5.88	4.04e-20	9.54e-18		NA	Coding	0.000164875
TC08000531.hg.1	CA2	carbonic anhydrase II	8	PSR08007218.hg.1	11.18	4.05e-20	9.57e-18		NA	Coding	0.00207151
TC01001313.hg.1	LMNA	lamin A/C	1	PSR01020463.hg.1	-3.45	4.09e-20	9.66e-18	Cassette Exon	0.28	Coding	1.46892e-54
TC19000174.hg.1	ICAM1	intercellular adhesion molecule 1	19	PSR19002645.hg.1	3.83	4.17e-20	9.82e-18	Cassette Exon	0.2	Coding	2.63525e-07
TC05001638.hg.1	ST8SIA4	ST8 alpha-N-acetyl-neuraminide alpha-2,8-sialyltransferase 4	5	JUC05011497.hg.1	-5.19	4.42e-20	1.04e-17		NA	Coding	0.0253448
TC13001343.hg.1	GJB6	gap junction protein beta 6	13	PSR13012001.hg.1	10.49	4.63e-20	1.09e-17	Alternative 5' Donor Site	0.44	NonCoding	0.983773
TC08001524.hg.1	EIF3E	eukaryotic translation initiation factor 3, subunit E	8	PSR08020008.hg.1	-2.25	4.7e-20	1.1e-17	Cassette Exon	0.26	Coding	3.4587e-07
TC04000924.hg.1	ZFP42	ZFP42 zinc finger protein	4	PSR04012600.hg.1	-3.92	4.73e-20	1.11e-17	Cassette Exon	0.36	Coding	0.0936432
TC15000439.hg.1	GCOM1; MYZAP; POLR2M	GRINL1A complex locus 1; myocardial zonula adherens protein; polymerase (RNA) II (DNA directed) polypeptide M	NA	PSR15004122.hg.1	7.37	4.89e-20	1.14e-17	Cassette Exon	0.55	Coding	2.38236e-08
TC01003629.hg.1	IVNS1ABP	influenza virus NS1A binding protein	1	JUC01029119.hg.1	-3.57	4.9e-20	1.15e-17		NA	Coding	1.20972e-11
TC11000199.hg.1	MICALCL	MICAL C-terminal like	11	PSR11002678.hg.1	2.84	5.03e-20	1.17e-17		NA	Coding	0.450502
TC16002070.hg.1	PAGR1	PAXIP1 associated glutamate-rich protein 1	16	JUC16013654.hg.1	-5	5.05e-20	1.18e-17		NA	Coding	0.0188315
TC03000202.hg.1	RPSA; SNORA62; SNORA6	ribosomal protein SA; small nucleolar RNA, H/ACA box 62; small nucleolar RNA, H/ACA box 6	NA	PSR03004009.hg.1	-9.32	5.18e-20	1.21e-17	Cassette Exon	0.39	Coding	9.85192e-15
TC10002016.hg.1			NA	PSR10024544.hg.1	-2.45	5.35e-20	1.24e-17	Cassette Exon	0.18	NonCoding	0.027677
TC18000436.hg.1	DSC2	desmocollin 2	18	PSR18004436.hg.1	-3.7	5.37e-20	1.25e-17	Cassette Exon	0.58	Coding	2.149e-10
TC04002942.hg.1	SEC31A	SEC31 homolog A, COPII coat complex component	4	PSR04018455.hg.1	8.79	5.38e-20	1.25e-17	Cassette Exon	0.62	Coding	1.39862e-15
TC04001741.hg.1	HMGB2	high mobility group box 2	4	PSR04024046.hg.1	-4.37	5.41e-20	1.26e-17	Cassette Exon	0.47	Coding	8.13499e-05
TC13000161.hg.1	LACC1	laccase (multicopper oxidoreductase) domain containing 1	13	PSR13001862.hg.1	-8.1	5.52e-20	1.28e-17	Cassette Exon	0.55	Coding	1.26692e-05
TC22000723.hg.1	C1QTNF6	C1q and tumor necrosis factor related protein 6	22	PSR22012749.hg.1	-2.97	5.67e-20	1.31e-17	Alternative 5' Donor Site	0.32	Coding	0.0146897
TC14001474.hg.1	CLMN	calmin (calponin-like, transmembrane)	14	JUC14008607.hg.1	-8.09	5.91e-20	1.37e-17		NA	Coding	0.0118068
TC18001003.hg.1	RPL17; SNORD58B; RPL17-C18orf32	ribosomal protein L17; small nucleolar RNA, C/D box 58B; RPL17-C18orf32 readthrough	NA	PSR18005242.hg.1	-2.79	6.01e-20	1.39e-17	Cassette Exon	0.3	Coding	1.60317e-11
TC11001425.hg.1	DKK3	dickkopf WNT signaling pathway inhibitor 3	11	PSR11017935.hg.1	-21.44	6.02e-20	1.39e-17	Cassette Exon	0.57	Coding	0.000679398
TC06001555.hg.1	TNXB; TNXA	tenascin XB; tenascin XA (pseudogene)	NA	PSR06018188.hg.1	-7.76	6.09e-20	1.4e-17	Cassette Exon	0.37	Coding	0.123922
TC05001989.hg.1	CLINT1	clathrin interactor 1	5	PSR05027694.hg.1	2.93	6.18e-20	1.42e-17	Cassette Exon	0.3	Coding	1.376e-12
TC05000135.hg.1	PDZD2	PDZ domain containing 2	5	PSR05001353.hg.1	7.88	6.45e-20	1.48e-17	Cassette Exon	0.32	Coding	0.000522975
TC08001493.hg.1			NA	JUC08009892.hg.1	-3.92	6.53e-20	1.5e-17		NA	Coding	0.0038874
TC10001480.hg.1	WAPL	WAPL cohesin release factor	10	JUC10010900.hg.1	-3.91	6.56e-20	1.51e-17		NA	Coding	2.16268e-09
TC05000343.hg.1	FCHO2	FCH domain only 2	5	PSR05004705.hg.1	-4.54	6.91e-20	1.58e-17	Alternative 3' Acceptor Site	0.28	Coding	2.60143e-05
TC19001032.hg.1	GNG7	guanine nucleotide binding protein (G protein), gamma 7	19	JUC19007932.hg.1	5.47	6.97e-20	1.59e-17		NA	Coding	0.390469
TC01001688.hg.1	ATP2B4	ATPase, Ca++ transporting, plasma membrane 4	1	PSR01026249.hg.1	-2.62	7.06e-20	1.61e-17	Alternative 5' Donor Site	0.28	Coding	2.61629e-05
TC01004511.hg.1	CLCA4	chloride channel accessory 4	1	PSR01063398.hg.1	3.43	7.06e-20	1.61e-17	Cassette Exon	0.27	NonCoding	0.41509
TC10000558.hg.1	RPS24	ribosomal protein S24	10	PSR10005976.hg.1	-8.25	7.27e-20	1.65e-17		NA	Coding	2.58196e-15
TC11001277.hg.1	ASCL2	achaete-scute family bHLH transcription factor 2	11	PSR11016196.hg.1	-11.96	7.33e-20	1.67e-17	Alternative 5' Donor Site	0.49	Coding	0.000136254
TC06001217.hg.1	SERPINB1	serpin peptidase inhibitor, clade B (ovalbumin), member 1	6	PSR06014480.hg.1	4.82	7.4e-20	1.68e-17	Cassette Exon	0.73	Coding	0.000824724
TC0X001356.hg.1			NA	JUC0X009260.hg.1	-5.4	7.57e-20	1.72e-17		NA	Coding	0.615647
TC07001219.hg.1	HOXA2	homeobox A2	7	PSR07019054.hg.1	-3.46	7.66e-20	1.74e-17		NA	Coding	0.00828422
TC12001837.hg.1	NTN4	netrin 4	12	PSR12024173.hg.1	-3.24	7.72e-20	1.75e-17		NA	Coding	0.014747
TC0X000177.hg.1	OTC	ornithine carbamoyltransferase	X	JUC0X001109.hg.1	-9.69	7.74e-20	1.75e-17		NA	Coding	0.964521
TC01006275.hg.1	RHOC	ras homolog family member C	1	PSR01046551.hg.1	-7.8	7.92e-20	1.79e-17	Cassette Exon	0.43	Coding	1.35542e-06
TC05000604.hg.1	LMNB1	lamin B1	5	PSR05008381.hg.1	-3.55	7.93e-20	1.79e-17	Cassette Exon	0.42	Coding	2.51564e-05
TC16000095.hg.1	TNFRSF12A	tumor necrosis factor receptor superfamily, member 12A	16	PSR16001700.hg.1	-3.93	8.05e-20	1.82e-17	Cassette Exon	0.38	Coding	0.0221467
TC17000246.hg.1	ALDH3A2	aldehyde dehydrogenase 3 family, member A2	17	PSR17003424.hg.1	-2.35	8.06e-20	1.82e-17	Alternative 3' Acceptor Site	0.09	Coding	2.64756e-06
TC07000796.hg.1	AHCYL2	adenosylhomocysteinase-like 2	7	PSR07012594.hg.1	5.77	8.38e-20	1.88e-17	Alternative 5' Donor Site	0.35	Coding	0.014845
TC20000273.hg.1	SRC	SRC proto-oncogene, non-receptor tyrosine kinase	20	PSR20003873.hg.1	-7.63	8.64e-20	1.93e-17	Cassette Exon	0.73	Coding	7.27025e-39
TC10000381.hg.1	ZNF365	zinc finger protein 365	10	JUC10002504.hg.1	13.72	8.8e-20	1.97e-17		NA	Coding	0.00837524
TC10001201.hg.1	HNRNPF	heterogeneous nuclear ribonucleoprotein F	10	PSR10015077.hg.1	-4.01	8.97e-20	2e-17	Alternative 3' Acceptor Site	0.77	Coding	7.32983e-16
TC01001653.hg.1	C1orf106	chromosome 1 open reading frame 106	1	JUC01013637.hg.1	5.58	8.98e-20	2.01e-17		NA	Coding	3.2306e-05
TC01001173.hg.1	HIST2H4B; HIST2H4A	histone cluster 2, H4b; histone cluster 2, H4a	NA	PSR01017981.hg.1	-6.15	9.12e-20	2.04e-17	Alternative 5' Donor Site	0.24	Coding	0.000126565
TC07000932.hg.1	CASP2	caspase 2	7	JUC07006926.hg.1	-4.49	9.21e-20	2.05e-17		NA	Coding	5.02893e-09
TC11001814.hg.1	GLYATL2	glycine-N-acyltransferase-like 2	11	PSR11020968.hg.1	8.42	1.09e-19	2.39e-17	Alternative 5' Donor Site	0.3	Coding	0.0301558
TC01003746.hg.1	KLHDC8A	kelch domain containing 8A	1	JUC01030014.hg.1	24.71	1.09e-19	2.39e-17		NA	Coding	0.00290494
TC08001489.hg.1	ZNF706	zinc finger protein 706	8	PSR08019434.hg.1	-3.25	1.1e-19	2.42e-17	Alternative 5' Donor Site	0.32	Coding	3.06001e-12
TC13000016.hg.1			NA	JUC13000021.hg.1	21.54	1.12e-19	2.46e-17		NA	Coding	0.00491242
TC02002606.hg.1	TFPI	tissue factor pathway inhibitor (lipoprotein-associated coagulation inhibitor)	2	PSR02041739.hg.1	4.42	1.13e-19	2.47e-17	Cassette Exon	0.37	Coding	0.000210795
TC12000403.hg.1	LETMD1	LETM1 domain containing 1	12	PSR12005062.hg.1	-9.43	1.13e-19	2.48e-17	Cassette Exon	0.37	Coding	3.93899e-08
TC15001287.hg.1	MFAP1	microfibrillar associated protein 1	15	PSR15012288.hg.1	-2.32	1.14e-19	2.49e-17	Cassette Exon	0.26	Coding	3.2537e-12
TC02001795.hg.1	LRPPRC	leucine-rich pentatricopeptide repeat containing	2	JUC02015158.hg.1	-4.24	1.14e-19	2.5e-17		NA	Coding	3.58571e-12
TC03000844.hg.1	ARHGEF26	Rho guanine nucleotide exchange factor 26	3	JUC03007559.hg.1	-4.08	1.15e-19	2.51e-17		NA	Coding	0.00757335
TC05001270.hg.1	NADK2	NAD kinase 2, mitochondrial	5	PSR05017792.hg.1	-8.26	1.15e-19	2.51e-17	Cassette Exon	0.55	Coding	1.6997e-16
TC03002118.hg.1	MB21D2	Mab-21 domain containing 2	3	PSR03037403.hg.1	2.95	1.16e-19	2.54e-17	Alternative 3' Acceptor Site	0.26	Coding	0.00141053
TC01005107.hg.1			NA	PSR01066007.hg.1	3.72	1.18e-19	2.56e-17	Cassette Exon	0.34	NonCoding	0.0486478
TC12001246.hg.1	PRB3	proline-rich protein BstNI subfamily 3	12	JUC12008952.hg.1	14.75	1.18e-19	2.57e-17		NA	Coding	0.62216
TC0X001392.hg.1	MIR503HG; MIR424	MIR503 host gene; microRNA 424	NA	PSR0X018539.hg.1	-5.04	1.18e-19	2.58e-17	Cassette Exon	0.33	Coding	7.47593e-05
TC15001260.hg.1	PLA2G4F	phospholipase A2, group IVF	15	PSR15011536.hg.1	11.18	1.22e-19	2.65e-17	Alternative 5' Donor Site	0.4	Coding	0.000592174
TC17001973.hg.1	FASN	fatty acid synthase	17	PSR17026951.hg.1	3.51	1.24e-19	2.69e-17	Cassette Exon	0.32	Coding	1.28572e-06
TC22000332.hg.1	EP300; MIR1281	E1A binding protein p300; microRNA 1281	NA	JUC22002322.hg.1	-3.33	1.24e-19	2.69e-17		NA	Coding	2.35305e-05
TC12001803.hg.1	LUM	lumican	12	PSR12023839.hg.1	-6.76	1.28e-19	2.77e-17	Cassette Exon	0.62	Coding	0.0218688
TC15001730.hg.1	STARD5	StAR-related lipid transfer domain containing 5	15	PSR15016925.hg.1	2.23	1.3e-19	2.82e-17	Alternative 3' Acceptor Site	0.21	Coding	0.000571024
TC06000507.hg.1	SNRPC	small nuclear ribonucleoprotein polypeptide C	6	PSR06005303.hg.1	-3.76	1.31e-19	2.83e-17	Cassette Exon	0.42	Coding	4.05929e-05
TC01000561.hg.1	RNF220	ring finger protein 220	1	PSR01009295.hg.1	-3.2	1.33e-19	2.88e-17	Cassette Exon	0.37	Coding	3.21979e-08
TC06001506.hg.1	NRM	nurim (nuclear envelope membrane protein)	6	PSR06017014.hg.1	-6.29	1.36e-19	2.94e-17	Cassette Exon	0.5	Coding	0.535651
TC6_apd_hap1000076.hg.1	NRM	nurim (nuclear envelope membrane protein)	6	PSR6_apd_hap1001045.hg.1	-6.29	1.36e-19	2.94e-17	Cassette Exon	0.5	Coding	0.535651
TC6_cox_hap2000140.hg.1	NRM	nurim (nuclear envelope membrane protein)	6	PSR6_cox_hap2002447.hg.1	-6.29	1.36e-19	2.94e-17	Cassette Exon	0.5	Coding	0.535651
TC6_dbb_hap3000129.hg.1	NRM	nurim (nuclear envelope membrane protein)	6	PSR6_dbb_hap3002377.hg.1	-6.29	1.36e-19	2.94e-17	Cassette Exon	0.5	Coding	0.535651
TC6_mann_hap4000118.hg.1	NRM	nurim (nuclear envelope membrane protein)	6	PSR6_mann_hap4001967.hg.1	-6.29	1.36e-19	2.94e-17	Cassette Exon	0.5	Coding	0.535651
TC6_mcf_hap5000119.hg.1	NRM	nurim (nuclear envelope membrane protein)	6	PSR6_mcf_hap5002137.hg.1	-6.29	1.36e-19	2.94e-17	Cassette Exon	0.5	Coding	0.535651
TC6_qbl_hap6000130.hg.1	NRM	nurim (nuclear envelope membrane protein)	6	PSR6_qbl_hap6002420.hg.1	-6.29	1.36e-19	2.94e-17	Cassette Exon	0.5	Coding	0.535651
TC02004429.hg.1			NA	PSR02054542.hg.1	-3.05	1.39e-19	3e-17	Cassette Exon	0.25	NonCoding	0.794229
TC0X000214.hg.1			NA	JUC0X001317.hg.1	7.3	1.39e-19	3e-17		NA	Coding	8.85803e-09
TC06000394.hg.1	PPT2; EGFL8; PPT2-EGFL8	palmitoyl-protein thioesterase 2; EGF-like-domain, multiple 8; PPT2-EGFL8 readthrough (NMD candidate)	NA	JUC06001754.hg.1	5.29	1.4e-19	3.01e-17		NA	Coding	2.4858e-09
TC07000553.hg.1	GNGT1	guanine nucleotide binding protein (G protein), gamma transducing activity polypeptide 1	7	PSR07008143.hg.1	-6.4	1.4e-19	3.01e-17	Cassette Exon	0.55	Coding	0.0418144
TC19001563.hg.1	ATP1A3	ATPase, Na+/K+ transporting, alpha 3 polypeptide	19	JUC19012180.hg.1	10.77	1.44e-19	3.08e-17		NA	Coding	8.60357e-06
TCUn_gl000220000001.hg.1	RNA5-8S5	RNA, 5.8S ribosomal 5	NA	PSRUn_gl000220000006.hg.1	-4.06	1.44e-19	3.08e-17	Cassette Exon	0.37	Coding	0.00985708
TC02002670.hg.1	FAM126B	family with sequence similarity 126, member B	2	PSR02042945.hg.1	-4.02	1.48e-19	3.17e-17		NA	Coding	1.1526e-07
TC0X000727.hg.1	HMGB3	high mobility group box 3	X	PSR0X009377.hg.1	-4.41	1.49e-19	3.18e-17	Cassette Exon	0.49	Coding	0.00428051
TC11000548.hg.1	SCGB2A1	secretoglobin, family 2A, member 1	11	PSR11006682.hg.1	11.31	1.57e-19	3.34e-17	Cassette Exon	0.54	Coding	0.0300857
TC15002468.hg.1			NA	PSR15021296.hg.1	-7.71	1.64e-19	3.49e-17	Cassette Exon	0.37	NonCoding	0.000101488
TC12001622.hg.1	NDUFA4L2	NADH dehydrogenase (ubiquinone) 1 alpha subcomplex, 4-like 2	12	PSR12021831.hg.1	2.84	1.67e-19	3.54e-17	Cassette Exon	0.39	Coding	0.341386
TC17000098.hg.1	POLR2A	polymerase (RNA) II (DNA directed) polypeptide A, 220kDa	17	JUC17000783.hg.1	5.45	1.68e-19	3.57e-17		NA	Coding	4.72859e-15
TC0X000661.hg.1	HTATSF1	HIV-1 Tat specific factor 1	X	JUC0X004427.hg.1	-6.33	1.7e-19	3.61e-17		NA	Coding	6.82815e-07
TC6_cox_hap2000086.hg.1	PPT2; EGFL8; PPT2-EGFL8	palmitoyl-protein thioesterase 2; EGF-like-domain, multiple 8; PPT2-EGFL8 readthrough (NMD candidate)	NA	JUC6_cox_hap2000604.hg.1	5.26	1.75e-19	3.69e-17		NA	Coding	2.92761e-09
TC16000657.hg.1	ATP2C2	ATPase, Ca++ transporting, type 2C, member 2	16	PSR16009286.hg.1	11.2	1.81e-19	3.82e-17	Cassette Exon	0.55	Coding	0.377129
TC04001500.hg.1	FABP2	fatty acid binding protein 2, intestinal	4	PSR04021275.hg.1	-4.09	1.82e-19	3.84e-17	Cassette Exon	0.38	Coding	0.128739
TC01002986.hg.1	ADORA3; TMIGD3	adenosine A3 receptor; transmembrane and immunoglobulin domain containing 3	NA	PSR01046371.hg.1	-13.03	1.85e-19	3.9e-17	Cassette Exon	0.37	Coding	0.000218448
TC03002121.hg.1	ATP13A4	ATPase type 13A4	3	PSR03037505.hg.1	-4.6	1.92e-19	4.04e-17	Cassette Exon	0.24	Coding	0.00095571
TC11001458.hg.1	USH1C	Usher syndrome 1C	11	PSR11018368.hg.1	-9.53	1.92e-19	4.04e-17	Cassette Exon	0.55	Coding	0.00119267
TC01002127.hg.1	LINC00982	long intergenic non-protein coding RNA 982	1	JUC01017504.hg.1	4.41	1.98e-19	4.15e-17		NA	Coding	5.5378e-09
TC6_qbl_hap6000077.hg.1	PPT2; EGFL8; PPT2-EGFL8	palmitoyl-protein thioesterase 2; EGF-like-domain, multiple 8; PPT2-EGFL8 readthrough (NMD candidate)	NA	JUC6_qbl_hap6000564.hg.1	5.24	2.01e-19	4.21e-17		NA	Coding	3.06771e-09
TC02000524.hg.1	KDM3A	lysine (K)-specific demethylase 3A	2	PSR02008142.hg.1	-2.05	2.02e-19	4.22e-17	Cassette Exon	0.16	Coding	3.34003e-10
TC6_mcf_hap5000072.hg.1	PPT2; EGFL8; PPT2-EGFL8	palmitoyl-protein thioesterase 2; EGF-like-domain, multiple 8; PPT2-EGFL8 readthrough (NMD candidate)	NA	JUC6_mcf_hap5000474.hg.1	5.25	2.05e-19	4.29e-17		NA	Coding	3.4984e-09
TC03000722.hg.1	CDV3	CDV3 homolog (mouse)	3	PSR03013035.hg.1	2.23	2.09e-19	4.36e-17		NA	Coding	1.52711e-05
TC03001941.hg.1	VEPH1	ventricular zone expressed PH domain containing 1	3	PSR03034770.hg.1	-4.53	2.13e-19	4.45e-17	Alternative 3' Acceptor Site	0.41	Coding	0.0715766
TC10002162.hg.1	SFTPA1	surfactant protein A1	10	PSR10025215.hg.1	5.22	2.14e-19	4.46e-17	Cassette Exon	0.36	NonCoding	0.077605
TC6_apd_hap1000043.hg.1	PPT2; EGFL8; PPT2-EGFL8	palmitoyl-protein thioesterase 2; EGF-like-domain, multiple 8; PPT2-EGFL8 readthrough (NMD candidate)	NA	JUC6_apd_hap1000250.hg.1	5.23	2.14e-19	4.46e-17		NA	Coding	2.77901e-09
TC6_ssto_hap7000072.hg.1	PPT2; EGFL8; PPT2-EGFL8	palmitoyl-protein thioesterase 2; EGF-like-domain, multiple 8; PPT2-EGFL8 readthrough (NMD candidate)	NA	JUC6_ssto_hap7000552.hg.1	5.23	2.14e-19	4.46e-17		NA	Coding	2.77901e-09
TC06001775.hg.1	ADGRF5	adhesion G protein-coupled receptor F5	6	PSR06021372.hg.1	-6.7	2.17e-19	4.52e-17	Cassette Exon	0.78	Coding	0.000141252
TC22000478.hg.1	MICAL3	microtubule associated monooxygenase, calponin and LIM domain containing 3	22	PSR22008594.hg.1	2.06	2.22e-19	4.61e-17	Cassette Exon	0.1	Coding	0.00458308
TC02002046.hg.1	SFTPB	surfactant protein B	2	PSR02032740.hg.1	4.95	2.23e-19	4.65e-17		NA	Coding	0.0218124
TC09000085.hg.1	SH3GL2	SH3-domain GRB2-like 2	9	JUC09000548.hg.1	5.19	2.28e-19	4.73e-17		NA	Coding	6.54782e-11
TC11000651.hg.1	CST6	cystatin E/M	11	PSR11008213.hg.1	11.44	2.35e-19	4.88e-17	Cassette Exon	0.4	Coding	3.18052e-06
TC07003374.hg.1	RASA4; RASA4B	RAS p21 protein activator 4; RAS p21 protein activator 4B	NA	PSR07026414.hg.1	-5.04	2.36e-19	4.89e-17	Alternative 3' Acceptor Site	0.45	Coding	2.33399e-07
TC08000192.hg.1	ADAM7	ADAM metallopeptidase domain 7	8	JUC08001328.hg.1	-4.55	2.36e-19	4.89e-17		NA	Coding	3.16e-28
TC11001230.hg.1	IFITM3	interferon induced transmembrane protein 3	11	PSR11015456.hg.1	-4.17	2.41e-19	4.98e-17	Alternative 3' Acceptor Site	0.47	Coding	0.213442
TC19001768.hg.1	KLK11	kallikrein related peptidase 11	19	JUC19013664.hg.1	4.13	2.44e-19	5.06e-17		NA	Coding	4.6126e-05
TC02002544.hg.1	CHN1	chimerin 1	2	PSR02040401.hg.1	-14.21	2.46e-19	5.08e-17	Alternative 5' Donor Site	0.15	Coding	0.000144692
TC0X001080.hg.1	PAGE3	P antigen family, member 3 (prostate associated)	X	JUC0X007485.hg.1	-14.53	2.5e-19	5.17e-17		NA	Coding	0.00162237
TC17002655.hg.1	UBTF	upstream binding transcription factor, RNA polymerase I	17	PSR17030162.hg.1	-2.57	2.51e-19	5.18e-17	Cassette Exon	0.19	NonCoding	0.0518225
TC6_mann_hap4000070.hg.1	PPT2; EGFL8; PPT2-EGFL8	palmitoyl-protein thioesterase 2; EGF-like-domain, multiple 8; PPT2-EGFL8 readthrough (NMD candidate)	NA	JUC6_mann_hap4000456.hg.1	5.23	2.52e-19	5.21e-17		NA	Coding	4.09338e-09
TC02001946.hg.1	GKN2	gastrokine 2	2	PSR02030857.hg.1	4.2	2.54e-19	5.25e-17	Cassette Exon	0.48	Coding	0.55725
TC10001092.hg.1	CASC10	cancer susceptibility candidate 10	10	PSR10013774.hg.1	-2.49	2.56e-19	5.27e-17	Alternative 5' Donor Site	0.27	Coding	0.086194
TC0X002162.hg.1	TMSB15A	thymosin beta 15a	X	PSR0X023496.hg.1	-3.8	2.56e-19	5.29e-17	Cassette Exon	0.34	NonCoding	0.00473036
TC16000253.hg.1	SCNN1G	sodium channel, non voltage gated 1 gamma subunit	16	PSR16003743.hg.1	-4.19	2.63e-19	5.41e-17	Cassette Exon	0.41	Coding	0.338167
TC05001365.hg.1	SLC38A9	solute carrier family 38, member 9	5	JUC05009799.hg.1	13.93	2.65e-19	5.45e-17		NA	Coding	7.45715e-09
TC0X000045.hg.1	MSL3	male-specific lethal 3 homolog (Drosophila)	X	PSR0X000602.hg.1	-2.71	2.69e-19	5.53e-17	Cassette Exon	0.34	Coding	1.20903e-11
TC19001099.hg.1	TUBB4A	tubulin, beta 4A class IVa	19	JUC19008567.hg.1	-4.09	2.69e-19	5.53e-17		NA	Coding	1.65314e-08
TC02000456.hg.1	DCTN1-AS1	DCTN1 antisense RNA 1	2	JUC02003617.hg.1	8	2.7e-19	5.55e-17		NA	Coding	2.187e-06
TC06000581.hg.1	UBR2	ubiquitin protein ligase E3 component n-recognin 2	6	PSR06006547.hg.1	-6.9	2.71e-19	5.57e-17	Alternative 3' Acceptor Site	0.55	Coding	4.18356e-10
TC02000694.hg.1	ACOXL	acyl-CoA oxidase-like	2	PSR02010723.hg.1	5.03	2.72e-19	5.58e-17	Cassette Exon	0.51	Coding	0.00331233
TC11000551.hg.1	ASRGL1	asparaginase like 1	11	PSR11006718.hg.1	7.13	2.79e-19	5.71e-17	Alternative 3' Acceptor Site	0.53	Coding	0.00010442
TC11001115.hg.1	UBASH3B	ubiquitin associated and SH3 domain containing B	11	PSR11014197.hg.1	3.98	2.79e-19	5.71e-17	Cassette Exon	0.35	Coding	0.135799
TC02001404.hg.1	EIF4E2	eukaryotic translation initiation factor 4E family member 2	2	JUC02011777.hg.1	-4.28	2.85e-19	5.82e-17		NA	Coding	1.38854e-12
TC17000325.hg.1	SUPT6H	SPT6 homolog, histone chaperone	17	JUC17002232.hg.1	-4.66	2.94e-19	6.01e-17		NA	Coding	1.18761e-10
TC07000625.hg.1	AGFG2	ArfGAP with FG repeats 2	7	PSR07009532.hg.1	4.68	2.95e-19	6.01e-17	Alternative 5' Donor Site	0.47	Coding	0.0144423
TC03002889.hg.1	ALS2CL	ALS2 C-terminal like	3	PSR03042074.hg.1	4.64	3.02e-19	6.15e-17	Cassette Exon	0.37	NonCoding	0.679559
TC01001728.hg.1	IL19	interleukin 19	1	PSR01026965.hg.1	8.47	3.1e-19	6.32e-17	Cassette Exon	0.73	Coding	0.00335414
TC03003358.hg.1	ACY1	aminoacylase 1	3	JUC03023781.hg.1	-3.86	3.17e-19	6.45e-17		NA	Coding	1.68832e-09
TC08000396.hg.1	LOC101929488	uncharacterized LOC101929488	8	JUC08002758.hg.1	4.42	3.2e-19	6.5e-17		NA	Coding	9.14594e-16
TC06002060.hg.1	FAM184A	family with sequence similarity 184, member A	6	PSR06025785.hg.1	6.91	3.22e-19	6.55e-17	Cassette Exon	0.54	Coding	0.000113196
TC07001654.hg.1	MCM7	minichromosome maintenance complex component 7	7	PSR07025375.hg.1	-3.3	3.35e-19	6.79e-17	Cassette Exon	0.52	Coding	2.08085e-16
TC01000408.hg.1	SERINC2	serine incorporator 2	1	JUC01003255.hg.1	4.27	3.36e-19	6.82e-17		NA	Coding	0.00018395
TC07001570.hg.1	SEMA3D	sema domain, immunoglobulin domain (Ig), short basic domain, secreted, (semaphorin) 3D	7	JUC07011818.hg.1	-7.89	3.37e-19	6.84e-17		NA	Coding	0.813086
TC05001389.hg.1	PDE4D	phosphodiesterase 4D, cAMP-specific	5	PSR05019355.hg.1	-4.49	3.4e-19	6.9e-17	Cassette Exon	0.45	Coding	4.17005e-05
TC03001227.hg.1	SGOL1	shugoshin-like 1 (S. pombe)	3	PSR03021146.hg.1	-2.78	3.41e-19	6.91e-17	Cassette Exon	0.41	Coding	0.279407
TC01004261.hg.1			NA	PSR01062385.hg.1	2.03	3.42e-19	6.94e-17	Cassette Exon	0.13	NonCoding	0.0624178
TC16000328.hg.1	MAZ	MYC-associated zinc finger protein (purine-binding transcription factor)	16	PSR16004668.hg.1	-2.83	3.5e-19	7.08e-17	Alternative 3' Acceptor Site	0.16	Coding	8.58967e-10
TC05001766.hg.1			NA	JUC05012342.hg.1	-4.8	3.55e-19	7.17e-17		NA	Coding	0.0139276
TC10001048.hg.1	PHYH	phytanoyl-CoA 2-hydroxylase	10	PSR10013004.hg.1	2.7	3.56e-19	7.19e-17	Cassette Exon	0.12	Coding	8.07618e-05
TC20001169.hg.1			NA	PSR20014844.hg.1	-3.09	3.59e-19	7.24e-17	Cassette Exon	0.25	NonCoding	0.630098
TC0X001378.hg.1	GPC3	glypican 3	X	PSR0X018504.hg.1	-5.08	3.6e-19	7.26e-17	Alternative 5' Donor Site	0.32	Coding	2.19063e-05
TC01002382.hg.1	PAQR7	progestin and adipoQ receptor family member VII	1	PSR01036682.hg.1	-3.32	3.64e-19	7.34e-17	Alternative 5' Donor Site	0.31	Coding	4.95614e-06
TC0X001053.hg.1	XAGE1B; XAGE1E	X antigen family, member 1B; X antigen family, member 1E	NA	JUC0X007075.hg.1	-14.7	3.65e-19	7.36e-17		NA	Coding	0.00282165
TC02001281.hg.1	IGFBP2	insulin like growth factor binding protein 2	2	PSR02019614.hg.1	-2.32	3.66e-19	7.37e-17	Cassette Exon	0.34	Coding	3.16401e-08
TC14002346.hg.1	FAM161B	family with sequence similarity 161, member B	14	JUC14012416.hg.1	3.45	3.69e-19	7.43e-17		NA	Coding	0.000169443
TC02002698.hg.1	GPR1	G protein-coupled receptor 1	2	PSR02043500.hg.1	-3.93	3.74e-19	7.51e-17	Alternative 5' Donor Site	0.41	Coding	5.54938e-05
TC12000340.hg.1	SLC48A1	solute carrier family 48 (heme transporter), member 1	12	PSR12004282.hg.1	2.61	3.76e-19	7.56e-17	Cassette Exon	0.19	Coding	3.23994e-11
TC16000994.hg.1	TUFM; MIR4721	Tu translation elongation factor, mitochondrial; microRNA 4721	NA	PSR16014310.hg.1	-5.76	3.77e-19	7.58e-17	Cassette Exon	0.47	Coding	0.000152011
TC04001061.hg.1	TAPT1	transmembrane anterior posterior transformation 1	4	JUC04007741.hg.1	-4.38	3.84e-19	7.72e-17		NA	Coding	0.00273922
TC15002181.hg.1	SORD	sorbitol dehydrogenase	15	PSR15019919.hg.1	-2.46	3.85e-19	7.72e-17	Cassette Exon	0.18	NonCoding	0.0414616
TC02002880.hg.1	NGEF	neuronal guanine nucleotide exchange factor	2	PSR02046317.hg.1	-2.9	4.03e-19	8.05e-17	Alternative 5' Donor Site	0.35	Coding	0.000299346
TC04001509.hg.1	NDNF	neuron-derived neurotrophic factor	4	PSR04021410.hg.1	5.85	4.03e-19	8.07e-17	Cassette Exon	0.32	Coding	9.76997e-05
TC01001280.hg.1	CKS1B	CDC28 protein kinase regulatory subunit 1B	1	PSR01019679.hg.1	-2.83	4.05e-19	8.09e-17	Cassette Exon	0.29	Coding	0.000680263
TC14000957.hg.1	MYH6	myosin, heavy chain 6, cardiac muscle, alpha	14	JUC14005385.hg.1	-4.49	4.07e-19	8.14e-17		NA	Coding	2.4731e-26
TC0X001051.hg.1	XAGE1B; XAGE1E	X antigen family, member 1B; X antigen family, member 1E	NA	JUC0X007066.hg.1	-14.65	4.12e-19	8.23e-17		NA	Coding	0.00250116
TC11001457.hg.1	ABCC8	ATP binding cassette subfamily C member 8	11	JUC11009774.hg.1	5.68	4.14e-19	8.26e-17		NA	Coding	4.47616e-20
TC11001908.hg.1	NRXN2	neurexin 2	11	JUC11011873.hg.1	4.1	4.15e-19	8.27e-17		NA	Coding	1.41656e-06
TC01000046.hg.1	MIB2	mindbomb E3 ubiquitin protein ligase 2	1	PSR01000663.hg.1	-4.3	4.2e-19	8.37e-17	Cassette Exon	0.5	Coding	1.07694e-11
TC0X000795.hg.1	PPP2R3B	protein phosphatase 2, regulatory subunit B, beta	X	PSR0X010859.hg.1	10.72	4.22e-19	8.39e-17	Alternative 3' Acceptor Site	0.55	Coding	0.0027244
TC19000882.hg.1	LILRB4	leukocyte immunoglobulin-like receptor, subfamily B (with TM and ITIM domains), member 4	19	JUC19006921.hg.1	5.26	4.22e-19	8.4e-17		NA	Coding	0.000442926
TC13001349.hg.1			NA	PSR13012028.hg.1	-4.57	4.28e-19	8.51e-17	Cassette Exon	0.37	NonCoding	0.000312003
TC14002318.hg.1	HEATR5A	HEAT repeat containing 5A	14	PSR14011615.hg.1	-3.38	4.32e-19	8.58e-17	Cassette Exon	0.26	Coding	4.55248e-06
TC06002297.hg.1	PDE10A	phosphodiesterase 10A	6	PSR06028808.hg.1	2.75	4.32e-19	8.58e-17	Cassette Exon	0.25	Coding	0.00239447
TC04001334.hg.1	HNRNPDL	heterogeneous nuclear ribonucleoprotein D like	4	JUC04009743.hg.1	-3	4.34e-19	8.62e-17		NA	Coding	1.27124e-05
TC10001304.hg.1	PCDH15	protocadherin-related 15	10	JUC10009512.hg.1	-8.16	4.49e-19	8.89e-17		NA	Coding	1.06986e-15
TC01004135.hg.1	MIB2	mindbomb E3 ubiquitin protein ligase 2	1	PSR01061823.hg.1	-3.91	4.54e-19	8.99e-17	Cassette Exon	0.36	NonCoding	5.37361e-05
TC03000884.hg.1			NA	PSR03015698.hg.1	3.23	4.73e-19	9.33e-17	Cassette Exon	0.28	Coding	0.00017281
TC0X000303.hg.1	XAGE1B; XAGE1E	X antigen family, member 1B; X antigen family, member 1E	NA	JUC0X001968.hg.1	-13.9	4.88e-19	9.63e-17		NA	Coding	0.000825288
TC07001074.hg.1	PRKAR1B	protein kinase, cAMP-dependent, regulatory, type I, beta	7	PSR07016455.hg.1	-2.4	5.03e-19	9.91e-17	Cassette Exon	0.29	Coding	2.34184e-06
TC02003919.hg.1	LRRFIP1	leucine rich repeat (in FLII) interacting protein 1	2	PSR02052160.hg.1	-5.01	5.04e-19	9.92e-17	Cassette Exon	0.37	NonCoding	6.89052e-07
TC12000384.hg.1	AQP5	aquaporin 5	12	JUC12002616.hg.1	9.99	5.22e-19	1.03e-16		NA	Coding	1.52852e-07
TC02005032.hg.1	TEX261	testis expressed 261	2	PSR02031405.hg.1	5.95	5.25e-19	1.03e-16	Alternative 3' Acceptor Site	0.29	Coding	0.000394545
TC03000480.hg.1	CRYBG3	crystallin beta-gamma domain containing 3	3	PSR03009268.hg.1	2.57	5.33e-19	1.05e-16	Cassette Exon	0.2	Coding	0.708773
TC01002612.hg.1	CCDC17	coiled-coil domain containing 17	1	JUC01021846.hg.1	9.15	5.37e-19	1.05e-16		NA	Coding	6.81095e-06
TC22000641.hg.1	ZMAT5	zinc finger, matrin-type 5	22	PSR22011184.hg.1	-2.97	5.38e-19	1.05e-16	Cassette Exon	0.29	Coding	0.0295844
TC14001497.hg.1	BCL11B	B-cell CLL/lymphoma 11B (zinc finger protein)	14	PSR14016820.hg.1	-2.9	5.38e-19	1.06e-16	Alternative 5' Donor Site	0.35	Coding	0.00486204
TC08000629.hg.1	GRHL2	grainyhead-like transcription factor 2	8	JUC08004367.hg.1	-5.2	5.39e-19	1.06e-16		NA	Coding	0.000740743
TC19000177.hg.1	PDE4A	phosphodiesterase 4A, cAMP-specific	19	PSR19002703.hg.1	4.08	5.52e-19	1.08e-16	Alternative 5' Donor Site	0.55	Coding	6.56947e-09
TC02004159.hg.1	LOC100288911	uncharacterized LOC100288911	2	PSR02053279.hg.1	-6.21	5.65e-19	1.1e-16	Cassette Exon	0.37	NonCoding	0.0240279
TC15000735.hg.1	MORF4L1	mortality factor 4 like 1	15	PSR15006635.hg.1	-3.4	5.74e-19	1.12e-16	Cassette Exon	0.47	Coding	8.67057e-06
TC01005818.hg.1			NA	PSR01069571.hg.1	2.7	5.78e-19	1.13e-16	Cassette Exon	0.21	NonCoding	0.0563839
TC07001746.hg.1	SLC26A3	solute carrier family 26 (anion exchanger), member 3	7	JUC07013332.hg.1	-8.87	5.8e-19	1.13e-16		NA	Coding	0.00439382
TC11000011.hg.1	IFITM1	interferon induced transmembrane protein 1	11	JUC11000086.hg.1	5.92	5.94e-19	1.16e-16		NA	Coding	0.0289791
TC0Y000046.hg.1			NA	PSR0Y000546.hg.1	-2.93	5.97e-19	1.16e-16	Cassette Exon	0.24	Coding	0.0352924
TC12003298.hg.1	HOXC4; HOXC6; HOXC5	homeobox C4; homeobox C6; homeobox C5	NA	PSR12005912.hg.1	-4.08	6.23e-19	1.21e-16	Alternative 5' Donor Site	0.22	Coding	9.01319e-09
TC14000200.hg.1			NA	PSR14002197.hg.1	3.12	6.31e-19	1.23e-16	Cassette Exon	0.26	Coding	0.106112
TC06001784.hg.1	CRISP2	cysteine-rich secretory protein 2	6	PSR06021524.hg.1	4.14	6.44e-19	1.25e-16	Cassette Exon	0.48	Coding	8.43682e-05
TC03002721.hg.1			NA	PSR03041270.hg.1	6.05	6.48e-19	1.25e-16	Cassette Exon	0.37	NonCoding	0.0166084
TC10000635.hg.1			NA	PSR10007009.hg.1	-27.34	6.49e-19	1.26e-16	Cassette Exon	0.55	Coding	1.0512e-05
TC6_mcf_hap5000131.hg.1	PSORS1C3	psoriasis susceptibility 1 candidate 3 (non-protein coding)	6	JUC6_mcf_hap5000836.hg.1	4.8	6.51e-19	1.26e-16		NA	Coding	0.795033
TC19002614.hg.1	LILRB3; LILRA6; LILRB2	leukocyte immunoglobulin-like receptor, subfamily B (with TM and ITIM domains), member 3; leukocyte immunoglobulin-like receptor, subfamily A (with TM domain), member 6; leukocyte immunoglobulin-like receptor, subfamily B (with TM and ITIM domains), member 2	NA	JUC19017124.hg.1	5.08	6.67e-19	1.29e-16		NA	Coding	0.00914575
TC01003356.hg.1	ARHGEF11	Rho guanine nucleotide exchange factor 11	1	PSR01052506.hg.1	-4.05	6.71e-19	1.3e-16	Alternative 3' Acceptor Site	0.55	Coding	1.01203e-14
TC0X000575.hg.1	IL13RA1	interleukin 13 receptor, alpha 1	X	PSR0X007628.hg.1	-2.23	6.75e-19	1.3e-16	Cassette Exon	0.15	Coding	0.247453
TC12000333.hg.1			NA	PSR12004215.hg.1	-4.72	6.94e-19	1.34e-16	Cassette Exon	0.43	Coding	0.0100471
TC17001952.hg.1	ACTG1	actin gamma 1	17	PSR17026536.hg.1	-2.68	7.16e-19	1.37e-16	Cassette Exon	0.24	Coding	2.46335e-12
TC14002320.hg.1	SFTA3	surfactant associated 3	14	PSR14011965.hg.1	-4.61	7.16e-19	1.37e-16	Intron Retention	0.8	Coding	0.000193594
TC06003596.hg.1	TNXA	tenascin XA (pseudogene)	6	PSR06035648.hg.1	-6.03	7.18e-19	1.38e-16	Cassette Exon	0.37	NonCoding	0.323092
TC01002693.hg.1	RP11-67L3.6		NA	PSR01042240.hg.1	3.51	7.24e-19	1.39e-16	Cassette Exon	0.31	Coding	0.161975
TC19001095.hg.1	KHSRP; MIR3940	KH-type splicing regulatory protein; microRNA 3940	NA	JUC19008494.hg.1	-5.25	7.29e-19	1.39e-16		NA	Coding	2.76938e-28
TC07000342.hg.1			NA	JUC07002467.hg.1	4.76	7.3e-19	1.4e-16		NA	Coding	0.105676
TC03001644.hg.1	ZBED2	zinc finger, BED-type containing 2	3	PSR03029639.hg.1	4.39	7.31e-19	1.4e-16	Cassette Exon	0.52	Coding	0.000198627
TC01002444.hg.1	SDC3	syndecan 3	1	PSR01037593.hg.1	-4.98	7.32e-19	1.4e-16	Alternative 5' Donor Site	0.55	Coding	5.76772e-05
TC03000569.hg.1	C3orf52	chromosome 3 open reading frame 52	3	JUC03005155.hg.1	-3.62	7.45e-19	1.42e-16		NA	Coding	0.0020955
TC17000918.hg.1	RNF213	ring finger protein 213	17	JUC17006776.hg.1	5.3	7.51e-19	1.43e-16		NA	Coding	2.8453e-06
TC06002733.hg.1	HLA-DPB2	major histocompatibility complex, class II, DP beta 2 (pseudogene)	6	PSR06031735.hg.1	6.04	7.56e-19	1.44e-16	Cassette Exon	0.37	NonCoding	0.644598
TC10001676.hg.1	ABLIM1	actin binding LIM protein 1	10	JUC10012807.hg.1	6.39	7.66e-19	1.46e-16		NA	Coding	4.04144e-09
TC03001418.hg.1	UBA7	ubiquitin-like modifier activating enzyme 7	3	JUC03012464.hg.1	4.42	7.84e-19	1.49e-16		NA	Coding	3.93065e-05
TC0X000301.hg.1	XAGE1B; XAGE1E	X antigen family, member 1B; X antigen family, member 1E	NA	JUC0X001963.hg.1	-13.72	7.93e-19	1.51e-16		NA	Coding	0.00114233
TC19001446.hg.1	SBSN	suprabasin	19	PSR19019555.hg.1	-11.24	8.12e-19	1.54e-16	Alternative 3' Acceptor Site	0.31	Coding	0.245744
TC16000912.hg.1	NOMO2	NODAL modulator 2	16	PSR16013085.hg.1	-2.43	8.14e-19	1.54e-16	Cassette Exon	0.3	Coding	1.98162e-10
TC01002145.hg.1	RPL22	ribosomal protein L22	1	JUC01017741.hg.1	-3.12	8.18e-19	1.55e-16		NA	Coding	3.9628e-11
TC02002187.hg.1	2019-09-10	septin 10	2	PSR02035480.hg.1	-2.52	8.23e-19	1.56e-16	Alternative 5' Donor Site	0.11	Coding	3.69171e-20
TC07002876.hg.1	LSM5	LSM5 homolog, U6 small nuclear RNA and mRNA degradation associated	7	PSR07035857.hg.1	-3.67	8.25e-19	1.56e-16	Cassette Exon	0.33	NonCoding	0.000181602
TC05000232.hg.1	GPX8	glutathione peroxidase 8 (putative)	5	PSR05002838.hg.1	-6.78	8.27e-19	1.56e-16	Alternative 5' Donor Site	0.37	Coding	5.29611e-06
TC19001518.hg.1	PAF1	PAF1 homolog, Paf1/RNA polymerase II complex component	19	JUC19011870.hg.1	-3.56	8.27e-19	1.56e-16		NA	Coding	2.15785e-11
TC09000690.hg.1	CERCAM	cerebral endothelial cell adhesion molecule	9	PSR09008363.hg.1	-4.55	8.31e-19	1.57e-16	Cassette Exon	0.62	Coding	4.22481e-06
TC15001299.hg.1			NA	PSR15012446.hg.1	-3.32	8.38e-19	1.58e-16	Cassette Exon	0.52	Coding	0.015364
TC17001867.hg.1	HID1	HID1 domain containing	17	JUC17014081.hg.1	-3.32	8.42e-19	1.59e-16		NA	Coding	3.78546e-06
TC01002286.hg.1	SDHB	succinate dehydrogenase complex subunit B, iron sulfur (Ip)	1	PSR01034844.hg.1	-3.69	8.59e-19	1.62e-16	Cassette Exon	0.38	Coding	1.13959e-10
TC08001401.hg.1	CALB1	calbindin 1	8	PSR08018170.hg.1	12.12	8.6e-19	1.62e-16	Cassette Exon	0.44	Coding	5.01028e-07
TC14001250.hg.1			NA	PSR14014213.hg.1	2.06	8.72e-19	1.64e-16	Cassette Exon	0.15	Coding	0.29782
TC06004124.hg.1	HLA-DRB6	major histocompatibility complex, class II, DR beta 6 (pseudogene)	6	JUC06021732.hg.1	19.52	8.75e-19	1.64e-16		NA	Coding	0.530762
TC03003383.hg.1	USP4	ubiquitin specific peptidase 4 (proto-oncogene)	3	PSR03024950.hg.1	-3.11	8.82e-19	1.66e-16	Alternative 5' Donor Site	0.15	Coding	4.09206e-16
TC0X001237.hg.1	TCEAL8	transcription elongation factor A (SII)-like 8	X	PSR0X016750.hg.1	-2.32	8.83e-19	1.66e-16	Cassette Exon	0.21	Coding	1.21298e-05
TC06001342.hg.1	HIST1H3B	histone cluster 1, H3b	6	PSR06016116.hg.1	-2.85	8.85e-19	1.66e-16	Cassette Exon	0.19	Coding	0.166107
TC11000329.hg.1	EHF	ets homologous factor	11	PSR11004210.hg.1	-4.47	8.85e-19	1.66e-16	Cassette Exon	0.34	Coding	0.785869
TC17000511.hg.1	LOC100505782	uncharacterized LOC100505782	17	JUC17003436.hg.1	7.01	8.92e-19	1.67e-16		NA	Coding	0.578448
TC01002652.hg.1	NRDC; MIR761	nardilysin convertase; microRNA 761	NA	JUC01022190.hg.1	-3.57	8.93e-19	1.67e-16		NA	Coding	1.47101e-06
TC04000380.hg.1	ODAM	odontogenic, ameloblast asssociated	4	PSR04005180.hg.1	4.37	8.96e-19	1.68e-16	Alternative 3' Acceptor Site	0.49	Coding	5.51441e-07
TC11003438.hg.1	FADS1; MIR1908	fatty acid desaturase 1; microRNA 1908	NA	PSR11021497.hg.1	4.47	8.98e-19	1.68e-16		NA	Coding	0.00997715
TC03001382.hg.1	COL7A1	collagen, type VII, alpha 1	3	PSR03024035.hg.1	-4.15	9e-19	1.69e-16	Cassette Exon	0.41	Coding	6.83391e-09
TC22001267.hg.1			NA	PSR22017973.hg.1	3.58	9.21e-19	1.72e-16	Cassette Exon	0.32	NonCoding	0.0784743
TC14001466.hg.1	SERPINA1	serpin peptidase inhibitor, clade A (alpha-1 antiproteinase, antitrypsin), member 1	14	JUC14008513.hg.1	8.75	9.23e-19	1.73e-16		NA	Coding	0.445809
TC02002069.hg.1	FABP1	fatty acid binding protein 1, liver	2	PSR02033182.hg.1	-84.74	9.32e-19	1.74e-16	Cassette Exon	0.72	Coding	0.93882
TC16000372.hg.1	FUS	FUS RNA binding protein	16	JUC16002970.hg.1	-3.79	9.52e-19	1.77e-16		NA	Coding	1.01075e-11
TC16000713.hg.1	TUBB8P7	tubulin, beta 8 class VIII pseudogene 7	16	JUC16005726.hg.1	-2.43	9.69e-19	1.8e-16		NA	Coding	3.91438e-05
TC02000929.hg.1	LYPD6	LY6/PLAUR domain containing 6	2	PSR02013616.hg.1	-3.89	9.72e-19	1.81e-16	Cassette Exon	0.44	Coding	9.77157e-06
TC08001275.hg.1	CYP7B1	cytochrome P450, family 7, subfamily B, polypeptide 1	8	PSR08016426.hg.1	-4.6	9.82e-19	1.83e-16	Cassette Exon	0.65	Coding	0.444932
TC07001906.hg.1	ATP6V0A4	ATPase, H+ transporting, lysosomal V0 subunit a4	7	PSR07029583.hg.1	-2.86	9.86e-19	1.83e-16	Cassette Exon	0.31	Coding	8.44746e-05
TC09000207.hg.1	MELK	maternal embryonic leucine zipper kinase	9	PSR09002401.hg.1	-6.71	9.86e-19	1.83e-16	Cassette Exon	0.53	Coding	7.90985e-10
TC12001181.hg.1	MFAP5	microfibrillar associated protein 5	12	PSR12015683.hg.1	6.57	9.97e-19	1.85e-16	Cassette Exon	0.28	Coding	0.768207
TC10001410.hg.1	PPP3CB	protein phosphatase 3, catalytic subunit, beta isozyme	10	JUC10010365.hg.1	-11.62	1e-18	1.86e-16		NA	Coding	9.35686e-17
TC14000471.hg.1	FOS	FBJ murine osteosarcoma viral oncogene homolog	14	JUC14003021.hg.1	-16.69	1.03e-18	1.91e-16		NA	Coding	1.44443e-09
TC0X001054.hg.1	XAGE1B; XAGE1E	X antigen family, member 1B; X antigen family, member 1E	NA	JUC0X007080.hg.1	-14.07	1.03e-18	1.91e-16		NA	Coding	0.00285274
TC6_qbl_hap6000144.hg.1	PSORS1C3	psoriasis susceptibility 1 candidate 3 (non-protein coding)	6	JUC6_qbl_hap6000986.hg.1	4.8	1.05e-18	1.94e-16		NA	Coding	0.863138
TC6_ssto_hap7000126.hg.1	PSORS1C3	psoriasis susceptibility 1 candidate 3 (non-protein coding)	6	JUC6_ssto_hap7000939.hg.1	4.8	1.05e-18	1.94e-16		NA	Coding	0.863138
TC02002612.hg.1	COL5A2	collagen, type V, alpha 2	2	PSR02041765.hg.1	-6.93	1.07e-18	1.97e-16	Cassette Exon	0.55	Coding	1.58809e-07
TC05002789.hg.1			NA	PSR05033282.hg.1	-2.35	1.07e-18	1.97e-16	Alternative 5' Donor Site	0.23	NonCoding	8.58971e-07
TC17001446.hg.1	CACNB1	calcium channel, voltage-dependent, beta 1 subunit	17	PSR17019066.hg.1	6.49	1.09e-18	2.01e-16	Cassette Exon	0.55	Coding	0.0123737
TC0X000258.hg.1	SUV39H1	suppressor of variegation 3-9 homolog 1 (Drosophila)	X	JUC0X001701.hg.1	4.01	1.1e-18	2.03e-16		NA	Coding	6.00145e-15
TC6_cox_hap2000154.hg.1	PSORS1C3	psoriasis susceptibility 1 candidate 3 (non-protein coding)	6	JUC6_cox_hap2001010.hg.1	4.73	1.12e-18	2.06e-16		NA	Coding	0.655958
TC6_dbb_hap3000143.hg.1	PSORS1C3	psoriasis susceptibility 1 candidate 3 (non-protein coding)	6	JUC6_dbb_hap3000979.hg.1	4.73	1.12e-18	2.06e-16		NA	Coding	0.655958
TC01006304.hg.1	GBA	glucosidase, beta, acid	1	PSR01051249.hg.1	-2.68	1.13e-18	2.07e-16	Cassette Exon	0.26	Coding	2.85965e-07
TC04000709.hg.1	ABCE1	ATP binding cassette subfamily E member 1	4	JUC04005397.hg.1	-3.87	1.14e-18	2.09e-16		NA	Coding	1.41025e-09
TC19000733.hg.1	ALDH16A1	aldehyde dehydrogenase 16 family, member A1	19	JUC19005998.hg.1	3.94	1.14e-18	2.09e-16		NA	Coding	1.51533e-08
TC10001257.hg.1	FAM25C; FAM25G; FAM25BP	family with sequence similarity 25, member C; family with sequence similarity 25, member G; protein FAM25	NA	PSR10015657.hg.1	-2.82	1.15e-18	2.11e-16	Cassette Exon	0.3	Coding	0.0147867
TC12001367.hg.1	AMN1	antagonist of mitotic exit network 1 homolog	12	PSR12017872.hg.1	-3.17	1.17e-18	2.14e-16	Cassette Exon	0.26	Coding	4.66347e-18
TC15002504.hg.1	PLA2G4F	phospholipase A2, group IVF	15	PSR15021541.hg.1	6.08	1.17e-18	2.15e-16	Cassette Exon	0.37	NonCoding	0.0430059
TC12000370.hg.1	TROAP	trophinin associated protein	12	JUC12002497.hg.1	3.28	1.18e-18	2.17e-16		NA	Coding	0.000403641
TC14001138.hg.1	NID2	nidogen 2 (osteonidogen)	14	PSR14012887.hg.1	-4.81	1.19e-18	2.18e-16	Cassette Exon	0.49	Coding	1.95874e-07
TC01000503.hg.1	MFSD2A	major facilitator superfamily domain containing 2A	1	PSR01007815.hg.1	24.45	1.21e-18	2.21e-16	Alternative 5' Donor Site	0.46	Coding	0.0132496
TC11002434.hg.1	ST3GAL4-AS1	ST3GAL4 antisense RNA 1 (head to head)	11	JUC11015531.hg.1	6.31	1.22e-18	2.22e-16		NA	Coding	0.144635
TC03000670.hg.1	SEC61A1	Sec61 translocon alpha 1 subunit	3	PSR03012077.hg.1	-2.23	1.23e-18	2.25e-16	Cassette Exon	0.3	Coding	4.1841e-06
TC11000806.hg.1	RPS3	ribosomal protein S3	11	JUC11005370.hg.1	-8.92	1.27e-18	2.31e-16		NA	Coding	1.49918e-11
TC11001730.hg.1	ARFGAP2	ADP-ribosylation factor GTPase activating protein 2	11	PSR11020162.hg.1	-3.95	1.28e-18	2.33e-16	Cassette Exon	0.51	Coding	3.40771e-06
TC11002724.hg.1	MRPL49	mitochondrial ribosomal protein L49	11	PSR11030781.hg.1	-3.73	1.3e-18	2.36e-16	Cassette Exon	0.34	NonCoding	2.51782e-09
TC02004703.hg.1	CHN1	chimerin 1	2	PSR02055766.hg.1	3.07	1.32e-18	2.4e-16	Cassette Exon	0.25	NonCoding	0.770827
TC09000359.hg.1	TLE4	transducin-like enhancer of split 4	9	JUC09002169.hg.1	-3.47	1.34e-18	2.43e-16		NA	Coding	5.20294e-15
TC03001194.hg.1	XPC	xeroderma pigmentosum, complementation group C	3	PSR03020481.hg.1	-4.44	1.34e-18	2.44e-16	Alternative 5' Donor Site	0.59	Coding	8.64225e-10
TC12000297.hg.1	FGD4	FYVE, RhoGEF and PH domain containing 4	12	JUC12001794.hg.1	28.12	1.41e-18	2.55e-16		NA	Coding	0.000330336
TC06001911.hg.1	PGM3	phosphoglucomutase 3	6	JUC06011306.hg.1	-4.35	1.42e-18	2.56e-16		NA	Coding	2.00571e-08
TC19001232.hg.1	ASF1B	anti-silencing function 1B histone chaperone	19	PSR19017324.hg.1	-2.32	1.42e-18	2.56e-16	Cassette Exon	0.25	Coding	0.173695
TC19002631.hg.1	LIN37	lin-37 DREAM MuvB core complex component	19	JUC19017367.hg.1	-2.9	1.44e-18	2.6e-16		NA	Coding	0.00973526
TC19000046.hg.1	SCAMP4; ADAT3	secretory carrier membrane protein 4; adenosine deaminase, tRNA-specific 3	NA	JUC19000371.hg.1	6.01	1.46e-18	2.64e-16		NA	Coding	2.55602e-08
TC0X001090.hg.1	SPIN4	spindlin family, member 4	X	PSR0X014836.hg.1	2.01	1.48e-18	2.66e-16	Alternative 3' Acceptor Site	0.18	Coding	6.32738e-20
TC01000375.hg.1	ATPIF1	ATPase inhibitory factor 1	1	JUC01003015.hg.1	-3.1	1.48e-18	2.67e-16		NA	Coding	2.40988e-05
TC10001030.hg.1	SFTA1P	surfactant associated 1, pseudogene	10	PSR10012796.hg.1	-2.72	1.5e-18	2.69e-16		NA	Coding	0.189794
TC19001302.hg.1	SUGP1	SURP and G-patch domain containing 1	19	JUC19010835.hg.1	3.1	1.53e-18	2.74e-16		NA	Coding	1.35607e-11
TC12001993.hg.1	RBM19	RNA binding motif protein 19	12	JUC12014639.hg.1	5.25	1.55e-18	2.78e-16		NA	Coding	7.65026e-11
TC0X000446.hg.1	KLHL4	kelch-like family member 4	X	PSR0X005869.hg.1	-3.08	1.55e-18	2.78e-16	Alternative 3' Acceptor Site	0.38	Coding	0.147442
TC07001768.hg.1	LINC00998	long intergenic non-protein coding RNA 998	7	PSR07027677.hg.1	-2.75	1.56e-18	2.79e-16		NA	Coding	1.04415e-07
TC04001471.hg.1	PITX2	paired-like homeodomain 2	4	PSR04020908.hg.1	-3.6	1.63e-18	2.91e-16	Cassette Exon	0.33	Coding	0.0216832
TC12000918.hg.1	RNFT2	ring finger protein, transmembrane 2	12	PSR12011953.hg.1	-2.54	1.64e-18	2.92e-16		NA	Coding	0.00502591
TC02003261.hg.1			NA	PSR02049032.hg.1	2.73	1.68e-18	2.98e-16	Cassette Exon	0.21	NonCoding	0.540492
TC17000855.hg.1	LLGL2	lethal giant larvae homolog 2 (Drosophila)	17	JUC17006096.hg.1	-2.43	1.68e-18	2.99e-16		NA	Coding	9.90046e-08
TC20000319.hg.1	IFT52	intraflagellar transport 52	20	PSR20004538.hg.1	-3.52	1.72e-18	3.06e-16	Alternative 3' Acceptor Site	0.67	Coding	8.68163e-12
TC19001856.hg.1	PPP1R12C	protein phosphatase 1, regulatory subunit 12C	19	JUC19014235.hg.1	4.09	1.75e-18	3.1e-16		NA	Coding	4.18783e-08
TC02001033.hg.1	RAPGEF4	Rap guanine nucleotide exchange factor 4	2	PSR02015429.hg.1	5.79	1.76e-18	3.12e-16	Cassette Exon	0.58	Coding	6.96367e-05
TC19000233.hg.1	RAD23A	RAD23 homolog A, nucleotide excision repair protein	19	PSR19003452.hg.1	-2.11	1.76e-18	3.12e-16	Cassette Exon	0.14	Coding	3.84185e-06
TC0Y000115.hg.1	SLC25A6	solute carrier family 25 (mitochondrial carrier; adenine nucleotide translocator), member 6	X	JUC0Y000825.hg.1	9.51	1.85e-18	3.27e-16		NA	Coding	2.47347e-05
TC01000145.hg.1	FBXO6	F-box protein 6	1	PSR01002281.hg.1	-3.05	1.88e-18	3.32e-16	Cassette Exon	0.37	Coding	0.000155095
TC02002847.hg.1	DNER	delta/notch like EGF repeat containing	2	PSR02045933.hg.1	-3.55	1.89e-18	3.32e-16	Cassette Exon	0.32	Coding	3.12391e-21
TC01001602.hg.1	HMCN1	hemicentin 1	1	PSR01024813.hg.1	6.78	1.9e-18	3.35e-16	Cassette Exon	0.73	Coding	0.504861
TC04001839.hg.1			NA	JUC04013339.hg.1	-3.14	1.97e-18	3.46e-16		NA	Coding	0.0618215
TC13000892.hg.1	PCID2	PCI domain containing 2	13	PSR13009957.hg.1	-3.3	2.03e-18	3.55e-16	Cassette Exon	0.62	Coding	1.56486e-12
TC01002191.hg.1	CASZ1	castor zinc finger 1	1	PSR01033757.hg.1	6.09	2.05e-18	3.59e-16	Cassette Exon	0.48	Coding	1.15759e-10
TC0X001082.hg.1			NA	PSR0X014778.hg.1	-10.08	2.1e-18	3.67e-16	Cassette Exon	0.33	Coding	0.286568
TC11000085.hg.1	PGAP2	post-GPI attachment to proteins 2	11	PSR11001491.hg.1	-3.64	2.13e-18	3.73e-16	Alternative 5' Donor Site	0.48	Coding	0.000313843
TC09001624.hg.1	CIZ1	CDKN1A interacting zinc finger protein 1	9	JUC09011083.hg.1	-3.36	2.14e-18	3.74e-16		NA	Coding	9.84254e-18
TC01000593.hg.1	CYP4X1	cytochrome P450, family 4, subfamily X, polypeptide 1	1	PSR01010101.hg.1	-2.2	2.15e-18	3.76e-16	Cassette Exon	0.14	Coding	0.22368
TC17002605.hg.1	LOC440434	aminopeptidase puromycin sensitive pseudogene	17	PSR17029849.hg.1	-5.32	2.17e-18	3.78e-16	Alternative 5' Donor Site	0.36	NonCoding	7.50997e-22
TC10000801.hg.1	DUSP5	dual specificity phosphatase 5	10	PSR10009581.hg.1	-2.64	2.18e-18	3.81e-16	Alternative 3' Acceptor Site	0.21	Coding	0.00298401
TC12002970.hg.1	E2F7	E2F transcription factor 7	12	PSR12032177.hg.1	-3.72	2.18e-18	3.81e-16	Cassette Exon	0.33	NonCoding	0.00395717
TC11001001.hg.1	HSPB2; C11orf52; HSPB2-C11orf52	heat shock 27kDa protein 2; chromosome 11 open reading frame 52; HSPB2-C11orf52 readthrough (NMD candidate)	NA	PSR11012445.hg.1	-5.49	2.22e-18	3.86e-16	Alternative 5' Donor Site	0.53	Coding	0.005295
TC04001722.hg.1			NA	JUC04012608.hg.1	56.9	2.3e-18	4e-16		NA	Coding	0.277657
TC19001244.hg.1	OR7A5	olfactory receptor, family 7, subfamily A, member 5	19	PSR19017481.hg.1	-3.33	2.3e-18	4.01e-16	Cassette Exon	0.26	Coding	0.585124
TC11000683.hg.1	ANKRD13D	ankyrin repeat domain 13 family, member D	11	JUC11004511.hg.1	6.26	2.31e-18	4.01e-16		NA	Coding	2.74226e-13
TC15001471.hg.1	NEDD4	neural precursor cell expressed, developmentally down-regulated 4, E3 ubiquitin protein ligase	15	PSR15013795.hg.1	-6.02	2.31e-18	4.01e-16	Cassette Exon	0.5	Coding	0.0162566
TC12000090.hg.1	PTMS	parathymosin	12	JUC12000551.hg.1	-3.62	2.36e-18	4.1e-16		NA	Coding	8.31232e-12
TC19001006.hg.1	ADAMTSL5	ADAMTS like 5	19	JUC19007705.hg.1	2.89	2.38e-18	4.13e-16		NA	Coding	3.98849e-08
TC17000350.hg.1	GOSR1	golgi SNAP receptor complex member 1	17	PSR17004360.hg.1	-5.19	2.41e-18	4.17e-16	Cassette Exon	0.56	Coding	0.00862211
TC04001657.hg.1	SFRP2	secreted frizzled-related protein 2	4	PSR04023048.hg.1	-3.04	2.41e-18	4.18e-16	Cassette Exon	0.26	Coding	0.611142
TC11000174.hg.1	WEE1	WEE1 G2 checkpoint kinase	11	PSR11002380.hg.1	2.42	2.41e-18	4.18e-16	Cassette Exon	0.17	Coding	1.69108e-12
TC01003608.hg.1	RGS16	regulator of G-protein signaling 16	1	PSR01055512.hg.1	6.34	2.42e-18	4.18e-16	Cassette Exon	0.47	Coding	0.651123
TC21000339.hg.1	ATP5J	ATP synthase, H+ transporting, mitochondrial Fo complex subunit F6	21	JUC21002045.hg.1	-5.06	2.42e-18	4.18e-16		NA	Coding	6.8938e-15
TC20000209.hg.1	KIF3B	kinesin family member 3B	20	PSR20002584.hg.1	-2.53	2.42e-18	4.19e-16		NA	Coding	1.31871e-05
TC17001109.hg.1	AURKB	aurora kinase B	17	JUC17008488.hg.1	2.66	2.44e-18	4.21e-16		NA	Coding	0.119146
TC12003055.hg.1	ALDH1L2	aldehyde dehydrogenase 1 family, member L2	12	PSR12032538.hg.1	3.46	2.48e-18	4.28e-16	Cassette Exon	0.3	NonCoding	0.513022
TC19000585.hg.1	CEACAM3	carcinoembryonic antigen-related cell adhesion molecule 3	19	PSR19008130.hg.1	2.48	2.51e-18	4.33e-16	Cassette Exon	0.37	Coding	0.0118438
TC06000269.hg.1	HIST1H2AL	histone cluster 1, H2al	6	PSR06002253.hg.1	-3.42	2.52e-18	4.35e-16	Cassette Exon	0.3	Coding	0.536174
TC03000257.hg.1	CCRL2	chemokine (C-C motif) receptor-like 2	3	JUC03002636.hg.1	5.92	2.55e-18	4.39e-16		NA	Coding	2.84859e-06
TC06002277.hg.1	TCP1; SNORA29	t-complex 1; small nucleolar RNA, H/ACA box 29	NA	PSR06028557.hg.1	-2.64	2.56e-18	4.41e-16	Cassette Exon	0.32	Coding	3.51866e-07
TC11000516.hg.1	MS4A15	membrane-spanning 4-domains, subfamily A, member 15	11	PSR11006147.hg.1	-2.6	2.58e-18	4.44e-16	Alternative 3' Acceptor Site	0.21	Coding	0.044665
TC02002376.hg.1	MCM6	minichromosome maintenance complex component 6	2	PSR02037493.hg.1	-4.14	2.58e-18	4.44e-16	Cassette Exon	0.58	Coding	0.00890066
TC0X001133.hg.1			NA	JUC0X007779.hg.1	-3.76	2.59e-18	4.46e-16		NA	Coding	0.06322
TC09002347.hg.1			NA	PSR09025496.hg.1	-2.45	2.59e-18	4.46e-16	Cassette Exon	0.18	NonCoding	0.058529
TC01002341.hg.1	ZNF436	zinc finger protein 436	1	PSR01036057.hg.1	-4.65	2.64e-18	4.54e-16	Alternative 5' Donor Site	0.3	Coding	0.00938451
TC01006383.hg.1	MUC1	mucin 1, cell surface associated	1	JUC01046436.hg.1	5.17	2.69e-18	4.61e-16		NA	Coding	7.17202e-05
TC02002579.hg.1	ZNF385B	zinc finger protein 385B	2	JUC02021566.hg.1	14.09	2.72e-18	4.67e-16		NA	Coding	0.000430617
TC02001016.hg.1	GAD1	glutamate decarboxylase 1	2	JUC02008011.hg.1	-5.1	2.77e-18	4.73e-16		NA	Coding	3.91936e-11
TC10002467.hg.1			NA	PSR10026554.hg.1	5.95	2.77e-18	4.74e-16	Cassette Exon	0.37	NonCoding	0.526737
TC14001542.hg.1	XRCC3	X-ray repair complementing defective repair in Chinese hamster cells 3	14	JUC14008955.hg.1	28.5	2.88e-18	4.92e-16		NA	Coding	0.00145445
TC17000980.hg.1	RILP	Rab interacting lysosomal protein	17	PSR17013089.hg.1	3.37	2.94e-18	5.01e-16	Cassette Exon	0.32	Coding	0.000895281
TC01000255.hg.1	PLA2G2F	phospholipase A2, group IIF	1	JUC01002153.hg.1	-4.36	2.98e-18	5.07e-16		NA	Coding	0.51968
TC13000462.hg.1	LINC00367	long intergenic non-protein coding RNA 367	NA	PSR13005286.hg.1	-3.51	3e-18	5.1e-16	Cassette Exon	0.31	Coding	0.00192383
TC09001193.hg.1	APBA1	amyloid beta (A4) precursor protein-binding, family A, member 1	9	PSR09015259.hg.1	-3.25	3.01e-18	5.12e-16	Alternative 5' Donor Site	0.16	Coding	7.4321e-11
TC10001578.hg.1	HPS1; MIR4685	Hermansky-Pudlak syndrome 1; microRNA 4685	NA	JUC10011785.hg.1	4.07	3.03e-18	5.14e-16		NA	Coding	6.12167e-13
TC06004123.hg.1	HLA-DRB1	major histocompatibility complex, class II, DR beta 1	6	JUC06021727.hg.1	12.22	3.08e-18	5.22e-16		NA	Coding	0.126981
TC16000001.hg.1	DDX11L10	DEAD/H (Asp-Glu-Ala-Asp/His) box helicase 11 like 10	16	JUC16000003.hg.1	4.46	3.08e-18	5.22e-16		NA	Coding	0.0712421
TC04000158.hg.1	SLIT2	slit guidance ligand 2	4	PSR04002480.hg.1	-3.01	3.1e-18	5.25e-16	Cassette Exon	0.24	Coding	8.84492e-12
TC20000655.hg.1	BFSP1	beaded filament structural protein 1, filensin	20	PSR20009174.hg.1	-2.99	3.12e-18	5.29e-16	Cassette Exon	0.53	Coding	9.02366e-05
TC01006373.hg.1	RORC	RAR-related orphan receptor C	1	PSR01049947.hg.1	5.52	3.16e-18	5.35e-16	Cassette Exon	0.59	Coding	4.88756e-06
TC09002930.hg.1	POLR1E	polymerase (RNA) I polypeptide E	9	PSR09002506.hg.1	-3.74	3.17e-18	5.36e-16	Cassette Exon	0.43	Coding	1.08258e-11
TC01000411.hg.1	TINAGL1	tubulointerstitial nephritis antigen-like 1	1	JUC01003264.hg.1	8.83	3.19e-18	5.4e-16		NA	Coding	2.05217e-06
TC06000572.hg.1	MDFI	MyoD family inhibitor	6	PSR06006430.hg.1	-2.99	3.22e-18	5.44e-16	Alternative 5' Donor Site	0.33	Coding	7.35484e-09
TC06000427.hg.1	ITPR3	inositol 1,4,5-trisphosphate receptor, type 3	6	PSR06005132.hg.1	2.66	3.25e-18	5.49e-16	Cassette Exon	0.54	Coding	2.05121e-06
TC10001620.hg.1	PSD	pleckstrin and Sec7 domain containing	10	PSR10021069.hg.1	-2.68	3.28e-18	5.54e-16	Alternative 5' Donor Site	0.26	Coding	3.23664e-10
TC14000626.hg.1	HHIPL1	HHIP-like 1	14	JUC14003938.hg.1	6.46	3.28e-18	5.54e-16		NA	Coding	2.45052e-07
TC0X000390.hg.1	LINC00891	long intergenic non-protein coding RNA 891	NA	JUC0X002654.hg.1	-3.79	3.29e-18	5.55e-16		NA	Coding	0.00614155
TC01002679.hg.1	HSPB11	heat shock protein family B (small), member 11	1	PSR01042052.hg.1	-2.91	3.3e-18	5.57e-16	Cassette Exon	0.44	Coding	3.12518e-06
TC08000208.hg.1	EPHX2	epoxide hydrolase 2, cytoplasmic	8	PSR08003028.hg.1	-9.8	3.31e-18	5.58e-16	Alternative 3' Acceptor Site	0.55	Coding	0.00456395
TC19001084.hg.1	FUT6	fucosyltransferase 6 (alpha (1,3) fucosyltransferase)	19	PSR19014843.hg.1	-2.3	3.32e-18	5.6e-16	Alternative 3' Acceptor Site	0.18	Coding	0.0494776
TC07000505.hg.1	MAGI2-AS3	MAGI2 antisense RNA 3	7	PSR07007155.hg.1	-7.56	3.33e-18	5.61e-16	Alternative 5' Donor Site	0.27	Coding	0.000492194
TC19001524.hg.1	CLC	Charcot-Leyden crystal galectin	19	PSR19020740.hg.1	-5.21	3.36e-18	5.66e-16	Cassette Exon	0.53	Coding	0.0251224
TC03000764.hg.1	RNF7	ring finger protein 7	3	JUC03007046.hg.1	-3.18	3.37e-18	5.67e-16		NA	Coding	5.50912e-09
TC19001767.hg.1	KLK10	kallikrein related peptidase 10	19	PSR19024027.hg.1	-2.22	3.37e-18	5.67e-16	Cassette Exon	0.17	Coding	0.431447
TC06001542.hg.1	VWA7	von Willebrand factor A domain containing 7	6	PSR06017819.hg.1	-3.21	3.38e-18	5.69e-16	Cassette Exon	0.28	Coding	0.0205958
TC06000610.hg.1	C6orf223	chromosome 6 open reading frame 223	6	PSR06007346.hg.1	22.4	3.39e-18	5.71e-16	Alternative 5' Donor Site	0.55	Coding	0.0316822
TC10002237.hg.1			NA	PSR10025519.hg.1	-5.96	3.46e-18	5.8e-16		NA	NonCoding	0.000334067
TC12000793.hg.1	DRAM1	DNA-damage regulated autophagy modulator 1	12	PSR12010045.hg.1	5.07	3.46e-18	5.81e-16	Alternative 5' Donor Site	0.3	Coding	0.769508
TC01000476.hg.1	CDCA8	cell division cycle associated 8	1	JUC01003843.hg.1	2.08	3.52e-18	5.89e-16		NA	Coding	1.14483e-10
TC12001490.hg.1	CERS5	ceramide synthase 5	12	PSR12019601.hg.1	-7.31	3.56e-18	5.96e-16	Alternative 5' Donor Site	0.4	Coding	5.59049e-07
TC01000194.hg.1	PLEKHM2	pleckstrin homology domain containing, family M (with RUN domain) member 2	1	PSR01003198.hg.1	-2.33	3.57e-18	5.97e-16	Alternative 3' Acceptor Site	0.23	Coding	9.70934e-10
TC17000479.hg.1	PNMT	phenylethanolamine N-methyltransferase	17	PSR17005660.hg.1	-3.13	3.62e-18	6.05e-16	Cassette Exon	0.25	Coding	0.0829564
TC16000686.hg.1	CDT1	chromatin licensing and DNA replication factor 1	16	JUC16005416.hg.1	-3.86	3.62e-18	6.05e-16		NA	Coding	0.000502908
TC10001771.hg.1	STK32C	serine/threonine kinase 32C	10	PSR10023370.hg.1	5.47	3.63e-18	6.06e-16	Alternative 5' Donor Site	0.59	Coding	8.93189e-07
TC01002340.hg.1	HNRNPR	heterogeneous nuclear ribonucleoprotein R	1	PSR01036032.hg.1	-3.09	3.69e-18	6.16e-16	Cassette Exon	0.41	Coding	2.75091e-10
TC05000855.hg.1	LARP1	La ribonucleoprotein domain family, member 1	5	PSR05012390.hg.1	-3.86	3.77e-18	6.28e-16	Cassette Exon	0.5	Coding	4.57813e-06
TC01001559.hg.1	QSOX1	quiescin Q6 sulfhydryl oxidase 1	NA	PSR01024132.hg.1	-3.32	3.81e-18	6.35e-16	Intron Retention	0.62	Coding	0.00145801
TC02000750.hg.1	STEAP3	STEAP family member 3, metalloreductase	2	JUC02006171.hg.1	5.56	3.83e-18	6.38e-16		NA	Coding	3.88421e-05
TC11000066.hg.1	KCNQ1	potassium channel, voltage gated KQT-like subfamily Q, member 1	11	JUC11000625.hg.1	12.13	3.85e-18	6.4e-16		NA	Coding	0.000429636
TC04001467.hg.1	ELOVL6	ELOVL fatty acid elongase 6	4	PSR04020869.hg.1	-2.42	3.85e-18	6.41e-16	Alternative 5' Donor Site	0.37	Coding	4.95291e-14
TC19000049.hg.1	DOT1L	DOT1-like histone H3K79 methyltransferase	19	JUC19000421.hg.1	-3	3.88e-18	6.46e-16		NA	Coding	7.85079e-19
TC19000620.hg.1	ZNF226	zinc finger protein 226	19	PSR19008575.hg.1	3.92	3.89e-18	6.46e-16	Cassette Exon	0.36	Coding	1.00306e-06
TC11000026.hg.1	EPS8L2	EPS8-like 2	11	JUC11000217.hg.1	3.33	3.91e-18	6.5e-16		NA	Coding	4.64944e-12
TC10001726.hg.1	OAT	ornithine aminotransferase	10	JUC10013232.hg.1	-8.01	3.95e-18	6.56e-16		NA	Coding	0.0116382
TC09001209.hg.1	ZFAND5	zinc finger, AN1-type domain 5	9	PSR09015505.hg.1	-2.1	3.95e-18	6.56e-16	Alternative 3' Acceptor Site	0.1	Coding	1.77693e-08
TC0X000863.hg.1	TLR8-AS1	TLR8 antisense RNA 1	X	PSR0X011482.hg.1	2.45	3.95e-18	6.56e-16	Cassette Exon	0.18	Coding	2.79123e-05
TC19000229.hg.1	RNASEH2A	ribonuclease H2, subunit A	19	PSR19003365.hg.1	2.05	4.02e-18	6.66e-16	Cassette Exon	0.13	Coding	0.00665807
TC04001824.hg.1	FAT1	FAT atypical cadherin 1	4	JUC04013268.hg.1	7.67	4.02e-18	6.67e-16		NA	Coding	0.00017624
TC04000331.hg.1	PAICS	phosphoribosylaminoimidazole carboxylase, phosphoribosylaminoimidazole succinocarboxamide synthetase	4	PSR04004675.hg.1	-3.41	4.1e-18	6.79e-16	Cassette Exon	0.28	Coding	1.20259e-06
TC12001350.hg.1	TMTC1	transmembrane and tetratricopeptide repeat containing 1	12	JUC12009772.hg.1	-3.9	4.15e-18	6.86e-16		NA	Coding	5.60615e-11
TC01000110.hg.1	CA6	carbonic anhydrase VI	1	PSR01001720.hg.1	5.73	4.2e-18	6.92e-16	Cassette Exon	0.73	Coding	0.250423
TC01001322.hg.1	TTC24	tetratricopeptide repeat domain 24	1	JUC01011011.hg.1	13.91	4.23e-18	6.96e-16		NA	Coding	0.00285129
TC18000267.hg.1	RBFA; RBFADN	ribosome binding factor A (putative); RBFA downstream neighbor (non-protein coding)	NA	PSR18003152.hg.1	-2.94	4.3e-18	7.08e-16	Cassette Exon	0.32	Coding	0.00317805
TC17000545.hg.1	IFI35	interferon-induced protein 35	17	PSR17006634.hg.1	-3.66	4.33e-18	7.13e-16	Cassette Exon	0.33	Coding	0.0734158
TC09001412.hg.1	NAMA	non-protein coding RNA, associated with MAP kinase pathway and growth arrest	9	JUC09009462.hg.1	4.03	4.47e-18	7.34e-16		NA	Coding	0.00121648
TC07001538.hg.1	STYXL1	serine/threonine/tyrosine interacting-like 1	7	JUC07011449.hg.1	-3.29	4.48e-18	7.35e-16		NA	Coding	0.00172628
TC05001033.hg.1	HNRNPAB	heterogeneous nuclear ribonucleoprotein A/B	5	JUC05007817.hg.1	-4.74	4.5e-18	7.38e-16		NA	Coding	0.000454926
TC05000186.hg.1	CARD6	caspase recruitment domain family, member 6	5	PSR05002157.hg.1	3.38	4.52e-18	7.41e-16	Alternative 5' Donor Site	0.44	Coding	3.63143e-05
TC06001438.hg.1	ZSCAN31	zinc finger and SCAN domain containing 31	6	JUC06008160.hg.1	16.87	4.53e-18	7.43e-16		NA	Coding	1.76382e-10
TC17000535.hg.1	VPS25	vacuolar protein sorting 25 homolog (S. cerevisiae)	17	PSR17006500.hg.1	-5.87	4.68e-18	7.65e-16	Cassette Exon	0.38	Coding	0.0760328
TC6_qbl_hap6000189.hg.1	HLA-DOA	major histocompatibility complex, class II, DO alpha	6	JUC6_qbl_hap6001495.hg.1	3.48	4.74e-18	7.73e-16		NA	Coding	4.60938e-07
TC18000109.hg.1	IMPACT	impact RWD domain protein	18	PSR18001290.hg.1	2.3	4.74e-18	7.74e-16	Alternative 3' Acceptor Site	0.2	Coding	0.00138035
TC16001084.hg.1	VPS35	VPS35 retromer complex component	16	JUC16008499.hg.1	-4.36	4.75e-18	7.75e-16		NA	Coding	1.47356e-09
TC10001549.hg.1	PDLIM1	PDZ and LIM domain 1	10	PSR10019489.hg.1	3.52	4.76e-18	7.75e-16	Cassette Exon	0.24	Coding	0.0161512
TC6_apd_hap1000084.hg.1	VWA7	von Willebrand factor A domain containing 7	6	PSR6_apd_hap1001186.hg.1	-3.17	4.79e-18	7.79e-16	Cassette Exon	0.28	Coding	0.0197627
TC6_ssto_hap7000142.hg.1	VWA7	von Willebrand factor A domain containing 7	6	PSR6_ssto_hap7002796.hg.1	-3.17	4.79e-18	7.79e-16	Cassette Exon	0.28	Coding	0.0197627
TC6_dbb_hap3000159.hg.1	VWA7	von Willebrand factor A domain containing 7	6	PSR6_dbb_hap3003035.hg.1	-3.17	4.79e-18	7.79e-16	Cassette Exon	0.28	Coding	0.0197627
TC6_mcf_hap5000147.hg.1	VWA7	von Willebrand factor A domain containing 7	6	PSR6_mcf_hap5002795.hg.1	-3.17	4.79e-18	7.79e-16	Cassette Exon	0.28	Coding	0.0197627
TC11003355.hg.1			NA	PSR11033547.hg.1	-2.72	4.82e-18	7.85e-16		NA	NonCoding	0.0468586
TC02000402.hg.1	GKN1	gastrokine 1	2	PSR02006052.hg.1	45.77	4.83e-18	7.86e-16	Cassette Exon	0.55	Coding	0.0343256
TC06002750.hg.1	SNRPC	small nuclear ribonucleoprotein polypeptide C	6	PSR06031813.hg.1	-2.56	4.91e-18	7.97e-16	Cassette Exon	0.19	NonCoding	0.0539154
TC01001177.hg.1	VPS45	vacuolar protein sorting 45 homolog (S. cerevisiae)	1	JUC01009927.hg.1	5.19	4.97e-18	8.07e-16		NA	Coding	2.48145e-13
TC19000747.hg.1	AP2A1	adaptor-related protein complex 2, alpha 1 subunit	19	PSR19010508.hg.1	-3.87	5.2e-18	8.41e-16	Cassette Exon	0.35	Coding	2.01308e-10
TC13000343.hg.1	IPO5	importin 5	13	PSR13003642.hg.1	-3.26	5.24e-18	8.48e-16	Alternative 5' Donor Site	0.4	Coding	1.16185e-07
TC06000631.hg.1	MEP1A	meprin A, alpha (PABA peptide hydrolase)	6	PSR06007666.hg.1	-11.19	5.31e-18	8.58e-16	Cassette Exon	0.52	Coding	0.983916
TC6_ssto_hap7000171.hg.1	HLA-DOA	major histocompatibility complex, class II, DO alpha	6	JUC6_ssto_hap7001425.hg.1	3.39	5.47e-18	8.83e-16		NA	Coding	6.72345e-07
TC22000606.hg.1			NA	JUC22004273.hg.1	12	5.49e-18	8.86e-16		NA	Coding	0.696502
TC02002204.hg.1	BUB1	BUB1 mitotic checkpoint serine/threonine kinase	2	PSR02035758.hg.1	-4.92	5.51e-18	8.89e-16	Cassette Exon	0.41	Coding	1.08908e-12
TC6_cox_hap2000170.hg.1	VWA7	von Willebrand factor A domain containing 7	6	PSR6_cox_hap2003128.hg.1	-3.16	5.55e-18	8.94e-16	Cassette Exon	0.27	Coding	0.0196351
TC17000123.hg.1	GUCY2D	guanylate cyclase 2D, membrane (retina-specific)	17	JUC17001051.hg.1	6.36	5.64e-18	9.08e-16		NA	Coding	7.02043e-12
TC10000169.hg.1	KIAA1217	KIAA1217	10	JUC10001076.hg.1	-5.19	5.7e-18	9.17e-16		NA	Coding	6.25636e-13
TC04001663.hg.1	FGG	fibrinogen gamma chain	4	PSR04023193.hg.1	-2.28	5.77e-18	9.28e-16		NA	Coding	0.0117738
TC01002293.hg.1	UBR4	ubiquitin protein ligase E3 component n-recognin 4	1	JUC01018835.hg.1	-5.28	5.85e-18	9.39e-16		NA	Coding	2.87416e-16
TC04000903.hg.1	SNX25	sorting nexin 25	4	PSR04012341.hg.1	-4.06	5.87e-18	9.41e-16	Alternative 3' Acceptor Site	0.44	Coding	0.00072334
TC17001918.hg.1	DNAH17	dynein, axonemal, heavy chain 17	17	PSR17026016.hg.1	18.88	6.03e-18	9.66e-16	Cassette Exon	0.73	Coding	0.000604551
TC02001126.hg.1	MYO1B	myosin IB	2	PSR02017059.hg.1	-3.44	6.09e-18	9.74e-16	Cassette Exon	0.43	Coding	1.0167e-09
TC17001891.hg.1	EVPL	envoplakin	17	JUC17014335.hg.1	2.91	6.13e-18	9.8e-16		NA	Coding	1.23087e-06
TC12000158.hg.1	TMEM52B	transmembrane protein 52B	12	PSR12002043.hg.1	3.85	6.14e-18	9.81e-16	Alternative 3' Acceptor Site	0.58	Coding	0.00123464
TC06001955.hg.1	GPR63	G protein-coupled receptor 63	6	PSR06024067.hg.1	2.14	6.16e-18	9.85e-16	Cassette Exon	0.14	Coding	0.232138
TC04000142.hg.1	CC2D2A	coiled-coil and C2 domain containing 2A	4	JUC04001016.hg.1	6.14	6.23e-18	9.95e-16		NA	Coding	5.57947e-10
TC0X000391.hg.1			NA	JUC0X002656.hg.1	-3.03	6.33e-18	1.01e-15		NA	Coding	0.859571
TC0X001132.hg.1			NA	JUC0X007777.hg.1	-3.03	6.33e-18	1.01e-15		NA	Coding	0.859571
TC17000250.hg.1	SPECC1	sperm antigen with calponin homology and coiled-coil domains 1	17	JUC17001991.hg.1	-2.36	6.37e-18	1.01e-15		NA	Coding	2.24781e-11
TC06003424.hg.1	ECI2	enoyl-CoA delta isomerase 2	6	PSR06034818.hg.1	-3.22	6.43e-18	1.02e-15	Cassette Exon	0.27	NonCoding	1.3454e-09
TC13000164.hg.1	SERP2	stress-associated endoplasmic reticulum protein family member 2	13	PSR13001885.hg.1	-3.34	6.53e-18	1.04e-15	Cassette Exon	0.48	Coding	3.24264e-05
TC04000028.hg.1	TACC3	transforming, acidic coiled-coil containing protein 3	4	JUC04000248.hg.1	-2.81	6.63e-18	1.05e-15		NA	Coding	1.11302e-07
TC03000976.hg.1	ATP11B	ATPase, class VI, type 11B	3	PSR03016809.hg.1	-2.48	6.69e-18	1.06e-15	Cassette Exon	0.25	Coding	0.000754265
TC05001462.hg.1			NA	JUC05010382.hg.1	-14.58	6.76e-18	1.07e-15		NA	Coding	0.137699
TC17001881.hg.1	GALK1	galactokinase 1	17	PSR17025278.hg.1	-3.33	6.94e-18	1.1e-15	Cassette Exon	0.25	Coding	0.00272021
TC17000794.hg.1	PITPNC1	phosphatidylinositol transfer protein, cytoplasmic 1	17	PSR17010274.hg.1	-2.37	6.99e-18	1.1e-15	Cassette Exon	0.19	Coding	0.107002
TC02001087.hg.1	PPP1R1C	protein phosphatase 1, regulatory (inhibitor) subunit 1C	2	PSR02016258.hg.1	-5.33	7.03e-18	1.11e-15	Alternative 5' Donor Site	0.3	Coding	8.64265e-07
TC04001607.hg.1	HHIP-AS1	HHIP antisense RNA 1	4	PSR04022436.hg.1	6.05	7.13e-18	1.13e-15	Cassette Exon	0.33	Coding	3.9592e-05
TC06003574.hg.1	HCG8; ZNRD1-AS1	HLA complex group 8; ZNRD1 antisense RNA 1	6	PSR06035505.hg.1	4.08	7.26e-18	1.14e-15	Cassette Exon	0.37	NonCoding	2.66926e-10
TC01003684.hg.1	CACNA1S	calcium channel, voltage-dependent, L type, alpha 1S subunit	1	PSR01056476.hg.1	3.44	7.3e-18	1.15e-15	Cassette Exon	0.48	Coding	0.00174399
TC02004505.hg.1			NA	PSR02054920.hg.1	-5.06	7.34e-18	1.16e-15	Alternative 3' Acceptor Site	0.47	NonCoding	4.21976e-06
TC01004687.hg.1	SRGAP2B	SLIT-ROBO Rho GTPase activating protein 2B	1	PSR01064277.hg.1	-3.09	7.37e-18	1.16e-15	Alternative 3' Acceptor Site	0.38	NonCoding	2.5218e-06
TC16000699.hg.1	RPL13; SNORD68	ribosomal protein L13; small nucleolar RNA, C/D box 68	NA	PSR16009867.hg.1	-7.63	7.42e-18	1.17e-15		NA	Coding	2.72175e-17
TC6_dbb_hap3000187.hg.1	HLA-DOA	major histocompatibility complex, class II, DO alpha	6	JUC6_dbb_hap3001375.hg.1	3.4	7.47e-18	1.17e-15		NA	Coding	0.128499
TC6_mann_hap4000169.hg.1	HLA-DOA	major histocompatibility complex, class II, DO alpha	6	JUC6_mann_hap4001160.hg.1	3.4	7.47e-18	1.17e-15		NA	Coding	0.128499
TC03001733.hg.1	ALDH1L1	aldehyde dehydrogenase 1 family, member L1	3	JUC03015713.hg.1	4.11	7.5e-18	1.18e-15		NA	Coding	1.24626e-12
TC01002512.hg.1	CSF3R	colony stimulating factor 3 receptor	1	PSR01039027.hg.1	4.9	7.54e-18	1.18e-15	Cassette Exon	0.46	Coding	0.0224081
TC01002971.hg.1	SLC16A4	solute carrier family 16, member 4	1	PSR01046153.hg.1	-4.44	7.58e-18	1.19e-15	Alternative 3' Acceptor Site	0.41	Coding	8.40279e-05
TC06000175.hg.1	HIST1H4F; HIST1H4B	histone cluster 1, H4f; histone cluster 1, H4b	6	PSR06001765.hg.1	-3.03	7.74e-18	1.21e-15	Cassette Exon	0.25	Coding	0.024555
TC05000723.hg.1	CYSTM1	cysteine-rich transmembrane module containing 1	5	PSR05010263.hg.1	8.29	7.76e-18	1.22e-15	Cassette Exon	0.37	Coding	1.66445e-05
TC16000539.hg.1	LRRC36	leucine rich repeat containing 36	16	PSR16007671.hg.1	7.52	7.77e-18	1.22e-15	Cassette Exon	0.55	Coding	0.00151346
TC10002226.hg.1	HELLS	helicase, lymphoid-specific	10	PSR10025474.hg.1	2.13	7.77e-18	1.22e-15	Cassette Exon	0.13	NonCoding	0.265481
TC15001667.hg.1	PTPN9	protein tyrosine phosphatase, non-receptor type 9	15	PSR15016254.hg.1	-3.47	7.87e-18	1.23e-15	Cassette Exon	0.56	Coding	1.88278e-11
TC0X000006.hg.1	CSF2RA	colony stimulating factor 2 receptor, alpha, low-affinity (granulocyte-macrophage)	X	JUC0X000053.hg.1	8.06	8.03e-18	1.25e-15		NA	Coding	0.00706443
TC09000001.hg.1	DDX11L5	DEAD/H (Asp-Glu-Ala-Asp/His) box helicase 11 like 5	9	JUC09000002.hg.1	4.33	8.06e-18	1.26e-15		NA	Coding	0.412513
TC0X000454.hg.1	PCDH11X	protocadherin 11 X-linked	X	PSR0X005930.hg.1	-4.59	8.16e-18	1.27e-15	Cassette Exon	0.55	Coding	0.0666589
TC16000194.hg.1	NOMO3; NOMO2	NODAL modulator 3; NODAL modulator 2	NA	PSR16002904.hg.1	-2.52	8.19e-18	1.28e-15	Cassette Exon	0.26	Coding	1.4988e-10
TC02004955.hg.1	PPP1CB	protein phosphatase 1, catalytic subunit, beta isozyme	2	PSR02002669.hg.1	-2.05	8.23e-18	1.28e-15		NA	Coding	4.1562e-08
TC09000585.hg.1	C9orf91	chromosome 9 open reading frame 91	9	JUC09003703.hg.1	-5.16	8.31e-18	1.29e-15		NA	Coding	3.063e-07
TC16000554.hg.1	SLC7A6	solute carrier family 7 (amino acid transporter light chain, y+L system), member 6	16	PSR16007981.hg.1	-3.4	8.34e-18	1.3e-15	Cassette Exon	0.37	Coding	3.91326e-05
TC01004323.hg.1			NA	PSR01062590.hg.1	-2.14	8.39e-18	1.3e-15	Cassette Exon	0.14	NonCoding	0.481757
TC06000171.hg.1	HIST1H2BF	histone cluster 1, H2bf	6	PSR06001747.hg.1	2.45	8.41e-18	1.31e-15	Alternative 5' Donor Site	0.14	Coding	0.0059553
TC0X000713.hg.1	MAGEA11	MAGE family member A11	X	JUC0X004631.hg.1	5.3	8.47e-18	1.32e-15		NA	Coding	0.00385263
TC16000180.hg.1	NOMO1	NODAL modulator 1	16	PSR16002715.hg.1	-2.4	8.57e-18	1.33e-15	Cassette Exon	0.24	Coding	1.18132e-12
TC03000211.hg.1	ZNF620	zinc finger protein 620	3	JUC03002242.hg.1	5.12	8.62e-18	1.34e-15		NA	Coding	0.000589054
TC05001201.hg.1			NA	JUC05008759.hg.1	-13.67	8.65e-18	1.34e-15		NA	Coding	0.0943104
TC15002122.hg.1			NA	PSR15019556.hg.1	-5.39	8.68e-18	1.35e-15	Cassette Exon	0.37	NonCoding	0.000100074
TC01002197.hg.1	MTOR	mechanistic target of rapamycin (serine/threonine kinase)	1	PSR01033989.hg.1	-3.15	8.7e-18	1.35e-15	Cassette Exon	0.27	Coding	1.32473e-14
TC17000655.hg.1	PDK2	pyruvate dehydrogenase kinase, isozyme 2	17	JUC17004542.hg.1	8.06	8.81e-18	1.36e-15		NA	Coding	3.59645e-10
TC19000223.hg.1	WDR83	WD repeat domain 83	19	JUC19001918.hg.1	-3.55	8.83e-18	1.37e-15		NA	Coding	1.36257e-19
TC0X000370.hg.1	IGBP1	immunoglobulin (CD79A) binding protein 1	X	PSR0X004771.hg.1	-3.14	8.91e-18	1.38e-15	Cassette Exon	0.36	Coding	0.00849586
TC17001321.hg.1	CORO6	coronin 6	17	JUC17010024.hg.1	3.87	9.03e-18	1.4e-15		NA	Coding	5.31944e-08
TC07000184.hg.1	PRR15	proline rich 15	7	JUC07001378.hg.1	2.78	9.06e-18	1.4e-15		NA	Coding	0.000948787
TC12000668.hg.1	PTPRQ	protein tyrosine phosphatase, receptor type, Q	12	JUC12004729.hg.1	7.08	9.08e-18	1.4e-15		NA	Coding	1.24583e-07
TC17002897.hg.1	RAD51D	RAD51 paralog D	17	JUC17018987.hg.1	5.43	9.15e-18	1.41e-15		NA	Coding	0.000334229
TC18000426.hg.1	KCTD1	potassium channel tetramerization domain containing 1	18	PSR18004330.hg.1	-2.98	9.21e-18	1.42e-15		NA	Coding	0.000187051
TC01000433.hg.1	RBBP4	retinoblastoma binding protein 4	1	PSR01006681.hg.1	-4.3	9.29e-18	1.43e-15		NA	Coding	9.02698e-19
TC03003359.hg.1	GXYLT2	glucoside xylosyltransferase 2	3	PSR03008783.hg.1	-2.19	9.29e-18	1.43e-15	Cassette Exon	0.23	Coding	0.872215
TC0X000769.hg.1	RPL10; SNORA70	ribosomal protein L10; small nucleolar RNA, H/ACA box 70	NA	JUC0X005091.hg.1	-4.62	9.3e-18	1.43e-15		NA	Coding	2.41792e-05
TC01003532.hg.1	GAS5; SNORD74; SNORD47; SNORD44; SNORD81; SNORD79; SNORD80; SNORD76; SNORD77	growth arrest-specific 5 (non-protein coding); small nucleolar RNA, C/D box 74; small nucleolar RNA, C/D box 47; small nucleolar RNA, C/D box 44; small nucleolar RNA, C/D box 81; small nucleolar RNA, C/D box 79; small nucleolar RNA, C/D box 80; small nucleolar RNA, C/D box 76; small nucleolar RNA, C/D box 77	NA	JUC01028606.hg.1	-11.96	9.4e-18	1.45e-15		NA	Coding	2.83118e-13
TC01002954.hg.1	SORT1	sortilin 1	1	PSR01045987.hg.1	-3.02	9.52e-18	1.47e-15	Alternative 3' Acceptor Site	0.23	Coding	1.20912e-05
TC11001994.hg.1	ACY3	aminoacylase 3	11	PSR11023950.hg.1	-2.35	9.65e-18	1.48e-15	Cassette Exon	0.15	Coding	0.015647
TC07002919.hg.1	POLR2J4	polymerase (RNA) II (DNA directed) polypeptide J4, pseudogene	7	PSR07036049.hg.1	-2.86	9.72e-18	1.5e-15	Alternative 5' Donor Site	0.34	NonCoding	0.000660337
TC15001837.hg.1	ANPEP	alanyl (membrane) aminopeptidase	15	JUC15009756.hg.1	-8.61	9.78e-18	1.5e-15		NA	Coding	0.267939
TC19002687.hg.1	CHERP	calcium homeostasis endoplasmic reticulum protein	19	JUC19017852.hg.1	3.79	9.82e-18	1.51e-15		NA	Coding	6.65527e-09
TC12001605.hg.1	TIMELESS	timeless circadian clock	12	JUC12011877.hg.1	5.31	1.03e-17	1.57e-15		NA	Coding	1.1645e-10
TC13000193.hg.1	FNDC3A	fibronectin type III domain containing 3A	13	PSR13002230.hg.1	-2.15	1.03e-17	1.58e-15	Alternative 3' Acceptor Site	0.14	Coding	5.83173e-10
TC20001761.hg.1	CPNE1	copine I	20	PSR20010872.hg.1	-4.07	1.04e-17	1.59e-15	Alternative 5' Donor Site	0.55	Coding	3.8185e-08
TC06001726.hg.1	MED20	mediator complex subunit 20	6	JUC06009774.hg.1	-16.54	1.05e-17	1.6e-15		NA	Coding	2.38417e-05
TC11003473.hg.1	COPB1	coatomer protein complex subunit beta 1	11	PSR11018042.hg.1	-2.93	1.05e-17	1.61e-15	Cassette Exon	0.24	Coding	4.17296e-07
TC05001896.hg.1	PRELID2	PRELI domain containing 2	5	PSR05026172.hg.1	-3.26	1.06e-17	1.62e-15	Cassette Exon	0.28	Coding	7.8584e-06
TC10002606.hg.1			NA	PSR10027184.hg.1	2.26	1.08e-17	1.65e-15	Alternative 5' Donor Site	0.23	NonCoding	0.0104194
TC02004392.hg.1	FABP1	fatty acid binding protein 1, liver	2	PSR02054228.hg.1	-6.05	1.09e-17	1.66e-15	Cassette Exon	0.31	NonCoding	0.862399
TC06001875.hg.1	EEF1A1	eukaryotic translation elongation factor 1 alpha 1	6	JUC06011003.hg.1	-3.45	1.11e-17	1.7e-15		NA	Coding	6.14478e-52
TC0X000114.hg.1	EIF2S3	eukaryotic translation initiation factor 2, subunit 3 gamma, 52kDa	X	PSR0X001510.hg.1	-5.9	1.12e-17	1.7e-15	Cassette Exon	0.55	Coding	1.33183e-09
TC6_mcf_hap5000176.hg.1	HLA-DOA	major histocompatibility complex, class II, DO alpha	6	JUC6_mcf_hap5001269.hg.1	3.47	1.14e-17	1.74e-15		NA	Coding	1.56981e-07
TC03003274.hg.1	LOC105374285	uncharacterized LOC105374285	3	PSR03043811.hg.1	6.91	1.16e-17	1.76e-15	Cassette Exon	0.37	NonCoding	0.981569
TC01002246.hg.1	AGMAT	agmatinase	1	PSR01034318.hg.1	-5.08	1.16e-17	1.76e-15	Cassette Exon	0.42	Coding	0.0344087
TC05003369.hg.1	LOC202181	SUMO-interacting motifs containing 1 pseudogene	5	PSR05035828.hg.1	-2.12	1.17e-17	1.78e-15	Cassette Exon	0.14	NonCoding	0.222956
TC02002731.hg.1	ACADL	acyl-CoA dehydrogenase, long chain	2	PSR02043842.hg.1	4.12	1.18e-17	1.79e-15	Cassette Exon	0.55	Coding	0.468158
TC22000655.hg.1	SEC14L4	SEC14-like lipid binding 4	22	JUC22004706.hg.1	21.72	1.19e-17	1.8e-15		NA	Coding	0.0482312
TC13000317.hg.1			NA	JUC13002096.hg.1	6.15	1.19e-17	1.81e-15		NA	Coding	0.797303
TC06002159.hg.1	NHSL1	NHS-like 1	6	PSR06027206.hg.1	3.71	1.2e-17	1.81e-15	Cassette Exon	0.29	Coding	0.287311
TC6_ssto_hap7000071.hg.1	C4B; C4B_2; C4A	complement component 4B (Chido blood group); complement component 4B (Chido blood group), copy 2; complement component 4A (Rodgers blood group)	NA	JUC6_ssto_hap7000528.hg.1	6.91	1.22e-17	1.84e-15		NA	Coding	0.000202123
TC6_ssto_hap7000201.hg.1	C4B; C4B_2; C4A	complement component 4B (Chido blood group); complement component 4B (Chido blood group), copy 2; complement component 4A (Rodgers blood group)	NA	JUC6_ssto_hap7001772.hg.1	6.9	1.23e-17	1.86e-15		NA	Coding	0.000207527
TC05000974.hg.1	MSX2	msh homeobox 2	5	PSR05014094.hg.1	-3.65	1.24e-17	1.87e-15	Alternative 5' Donor Site	0.45	Coding	0.00256013
TC0X000325.hg.1	TRO	trophinin	X	PSR0X004342.hg.1	-6.35	1.24e-17	1.87e-15	Cassette Exon	0.49	Coding	3.40188e-10
TC06000060.hg.1	DSP	desmoplakin	6	JUC06000264.hg.1	-6.29	1.25e-17	1.88e-15		NA	Coding	1.27432e-06
TC03000375.hg.1	FLNB	filamin B, beta	3	JUC03004022.hg.1	-9.06	1.25e-17	1.89e-15		NA	Coding	4.47176e-05
TC01006332.hg.1	EFNA4	ephrin-A4	1	JUC01044151.hg.1	-4.2	1.27e-17	1.92e-15		NA	Coding	0.00600454
TC09002890.hg.1	TOMM5	translocase of outer mitochondrial membrane 5 homolog (yeast)	9	PSR09014418.hg.1	-2.05	1.27e-17	1.92e-15	Alternative 5' Donor Site	0.11	Coding	8.97602e-09
TC16000841.hg.1	C16orf89	chromosome 16 open reading frame 89	16	PSR16012249.hg.1	5.06	1.29e-17	1.93e-15	Cassette Exon	0.55	Coding	0.25823
TC01002342.hg.1	TCEA3	transcription elongation factor A (SII), 3	1	JUC01019466.hg.1	-3.1	1.29e-17	1.93e-15		NA	Coding	0.000511756
TC16000487.hg.1	CCL22	chemokine (C-C motif) ligand 22	16	PSR16006786.hg.1	3.29	1.29e-17	1.94e-15	Cassette Exon	0.28	Coding	0.300554
TC03000165.hg.1	CRTAP	cartilage associated protein	3	PSR03002946.hg.1	-2.09	1.29e-17	1.94e-15	Cassette Exon	0.14	Coding	0.00168433
TC14000345.hg.1	ACTR10	actin-related protein 10 homolog (S. cerevisiae)	14	PSR14003679.hg.1	2.88	1.29e-17	1.94e-15	Alternative 5' Donor Site	0.34	Coding	5.7038e-13
TC6_mcf_hap5000197.hg.1	C4B; C4B_2; C4A	complement component 4B (Chido blood group); complement component 4B (Chido blood group), copy 2; complement component 4A (Rodgers blood group)	NA	JUC6_mcf_hap5001559.hg.1	6.92	1.3e-17	1.95e-15		NA	Coding	0.000199176
TC6_dbb_hap3000078.hg.1	C4B; C4B_2; C4A	complement component 4B (Chido blood group); complement component 4B (Chido blood group), copy 2; complement component 4A (Rodgers blood group)	NA	JUC6_dbb_hap3000565.hg.1	6.88	1.3e-17	1.96e-15		NA	Coding	0.000212133
TC09001376.hg.1	CDC14B	cell division cycle 14B	9	PSR09017176.hg.1	-2.99	1.31e-17	1.97e-15	Cassette Exon	0.46	Coding	0.000206878
TC6_cox_hap2000227.hg.1	C4B; C4B_2; C4A	complement component 4B (Chido blood group); complement component 4B (Chido blood group), copy 2; complement component 4A (Rodgers blood group)	NA	JUC6_cox_hap2001744.hg.1	6.86	1.32e-17	1.97e-15		NA	Coding	0.000209113
TC6_dbb_hap3000224.hg.1	C4B; C4B_2; C4A	complement component 4B (Chido blood group); complement component 4B (Chido blood group), copy 2; complement component 4A (Rodgers blood group)	NA	JUC6_dbb_hap3001855.hg.1	6.91	1.32e-17	1.98e-15		NA	Coding	0.000278885
TC6_qbl_hap6000208.hg.1	C4B; C4B_2; C4A	complement component 4B (Chido blood group); complement component 4B (Chido blood group), copy 2; complement component 4A (Rodgers blood group)	NA	JUC6_qbl_hap6001748.hg.1	6.91	1.34e-17	2e-15		NA	Coding	0.000214626
TC17001971.hg.1	RFNG	RFNG O-fucosylpeptide 3-beta-N-acetylglucosaminyltransferase	17	JUC17015117.hg.1	-2.53	1.34e-17	2.01e-15		NA	Coding	4.36724e-09
TC19000008.hg.1	GZMM	granzyme M	19	PSR19000052.hg.1	2.84	1.35e-17	2.02e-15	Alternative 3' Acceptor Site	0.34	Coding	0.0101574
TC04000024.hg.1	UVSSA	UV stimulated scaffold protein A	4	JUC04000240.hg.1	2.79	1.35e-17	2.02e-15		NA	Coding	4.19024e-06
TC01001096.hg.1	ANKRD35	ankyrin repeat domain 35	1	PSR01017299.hg.1	2.86	1.36e-17	2.03e-15	Cassette Exon	0.21	Coding	0.000325583
TC14000570.hg.1	SLC24A4	solute carrier family 24 (sodium/potassium/calcium exchanger), member 4	14	JUC14003552.hg.1	11.33	1.36e-17	2.04e-15		NA	Coding	0.0365438
TC6_apd_hap1000101.hg.1	HLA-DRB1; HLA-DRB3	major histocompatibility complex, class II, DR beta 1; major histocompatibility complex, class II, DR beta 3	NA	PSR6_apd_hap1001653.hg.1	4.27	1.37e-17	2.05e-15	Cassette Exon	0.77	Coding	0.711455
TC0X000798.hg.1	SLC25A6	solute carrier family 25 (mitochondrial carrier; adenine nucleotide translocator), member 6	X	JUC0X005341.hg.1	8.72	1.38e-17	2.06e-15		NA	Coding	4.66321e-06
TC07003373.hg.1	RASA4; RASA4B	RAS p21 protein activator 4; RAS p21 protein activator 4B	NA	JUC07021570.hg.1	-5.44	1.39e-17	2.08e-15		NA	Coding	5.52695e-05
TC19002699.hg.1	HNRNPL	heterogeneous nuclear ribonucleoprotein L	19	PSR19020480.hg.1	-3.1	1.4e-17	2.09e-15	Cassette Exon	0.43	Coding	3.26546e-07
TC11000752.hg.1			NA	JUC11005066.hg.1	5.41	1.41e-17	2.11e-15		NA	Coding	0.492428
TC18000585.hg.1	MBP	myelin basic protein	18	PSR18006188.hg.1	-2.14	1.42e-17	2.11e-15	Cassette Exon	0.21	Coding	7.77419e-08
TC04000548.hg.1	NPNT	nephronectin	4	JUC04004214.hg.1	8.8	1.42e-17	2.12e-15		NA	Coding	2.27862e-08
TC04001253.hg.1	TMPRSS11A	transmembrane protease, serine 11A	4	JUC04009115.hg.1	-6.74	1.42e-17	2.12e-15		NA	Coding	0.213655
TC17001251.hg.1	ULK2	unc-51 like autophagy activating kinase 2	17	JUC17009544.hg.1	6.82	1.42e-17	2.12e-15		NA	Coding	5.95667e-05
TC19000507.hg.1	ZNF790-AS1	ZNF790 antisense RNA 1	19	JUC19003958.hg.1	3.31	1.43e-17	2.13e-15		NA	Coding	8.31249e-11
TC02001100.hg.1	ITGAV	integrin alpha V	2	PSR02016519.hg.1	-4.36	1.44e-17	2.14e-15	Cassette Exon	0.37	Coding	3.04874e-05
TC02000035.hg.1	RNF144A	ring finger protein 144A	2	JUC02000233.hg.1	4.07	1.44e-17	2.15e-15		NA	Coding	0.00117237
TC0X002086.hg.1	XAGE-4	XAGE-4 protein	X	PSR0X023109.hg.1	-10.5	1.45e-17	2.16e-15	Cassette Exon	0.37	NonCoding	0.445163
TC12003246.hg.1	MYL6B	myosin light chain 6B	12	PSR12006567.hg.1	-2.42	1.46e-17	2.17e-15	Alternative 5' Donor Site	0.24	Coding	1.01066e-08
TC01000566.hg.1	PLK3	polo-like kinase 3	1	PSR01009480.hg.1	3.46	1.47e-17	2.19e-15	Cassette Exon	0.5	Coding	0.0195604
TC12000183.hg.1	LOC100506314	uncharacterized LOC100506314	12	PSR12002332.hg.1	-3.42	1.49e-17	2.22e-15	Cassette Exon	0.29	Coding	0.000391242
TC10000725.hg.1	PAX2	paired box 2	10	JUC10004705.hg.1	9.8	1.5e-17	2.22e-15		NA	Coding	0.00620209
TC01002336.hg.1	LUZP1	leucine zipper protein 1	1	JUC01019420.hg.1	6.62	1.5e-17	2.22e-15		NA	Coding	0.186569
TC18000299.hg.1	ZBTB14	zinc finger and BTB domain containing 14	18	PSR18003474.hg.1	-3.9	1.54e-17	2.28e-15	Cassette Exon	0.36	Coding	1.94884e-07
TC11002520.hg.1	KCNQ1	potassium channel, voltage gated KQT-like subfamily Q, member 1	11	PSR11029944.hg.1	2.32	1.55e-17	2.29e-15	Cassette Exon	0.16	NonCoding	9.58336e-08
TC11000461.hg.1	P2RX3	purinergic receptor P2X, ligand gated ion channel, 3	11	JUC11002960.hg.1	-2.39	1.55e-17	2.29e-15		NA	Coding	1.38709e-09
TC6_ssto_hap7000163.hg.1	HLA-DRB1; HLA-DRB4	major histocompatibility complex, class II, DR beta 1; major histocompatibility complex, class II, DR beta 4	NA	JUC6_ssto_hap7001373.hg.1	9.88	1.6e-17	2.36e-15		NA	Coding	0.6936
TC11002588.hg.1	LDHA	lactate dehydrogenase A	11	PSR11030221.hg.1	-3.38	1.6e-17	2.36e-15	Cassette Exon	0.29	NonCoding	0.000115533
TC11002328.hg.1	APOA1	apolipoprotein A-I	11	JUC11014822.hg.1	-12.97	1.61e-17	2.38e-15		NA	Coding	0.174404
TC12003238.hg.1	DDX47	DEAD (Asp-Glu-Ala-Asp) box polypeptide 47	12	JUC12019862.hg.1	-3.98	1.64e-17	2.41e-15		NA	Coding	2.09144e-07
TC02000756.hg.1	PTPN4	protein tyrosine phosphatase, non-receptor type 4 (megakaryocyte)	2	PSR02011825.hg.1	-2.28	1.67e-17	2.46e-15	Cassette Exon	0.13	Coding	0.000119257
TC06001522.hg.1	PSORS1C3	psoriasis susceptibility 1 candidate 3 (non-protein coding)	6	JUC06008504.hg.1	4.43	1.68e-17	2.46e-15		NA	Coding	0.779263
TC0Y000223.hg.1	DDX11L1	DEAD/H (Asp-Glu-Ala-Asp/His) box helicase 11 like 1	1	JUC0Y001417.hg.1	4.43	1.69e-17	2.48e-15		NA	Coding	0.526223
TC0X001558.hg.1	DDX11L1	DEAD/H (Asp-Glu-Ala-Asp/His) box helicase 11 like 1	1	JUC0X010411.hg.1	4.43	1.69e-17	2.48e-15		NA	Coding	0.526223
TC0X000109.hg.1	PTCHD1	patched domain containing 1	X	PSR0X001425.hg.1	2.07	1.72e-17	2.52e-15		NA	Coding	0.00692254
TC06002737.hg.1	RPS18	ribosomal protein S18	6	PSR06031748.hg.1	-4.7	1.77e-17	2.59e-15	Cassette Exon	0.37	NonCoding	0.128739
TC16000558.hg.1	CDH3	cadherin 3, type 1, P-cadherin (placental)	16	JUC16004494.hg.1	-3.51	1.78e-17	2.6e-15		NA	Coding	2.07567e-05
TC17000718.hg.1	PRR11	proline rich 11	17	PSR17009373.hg.1	-2.38	1.78e-17	2.6e-15	Cassette Exon	0.3	Coding	0.0243539
TC01006272.hg.1	GIPC2	GIPC PDZ domain containing family, member 2	1	PSR01012640.hg.1	-12.63	1.79e-17	2.61e-15	Alternative 3' Acceptor Site	0.77	Coding	0.846401
TC10001053.hg.1	FRMD4A	FERM domain containing 4A	10	PSR10013084.hg.1	-3.81	1.82e-17	2.66e-15	Cassette Exon	0.35	Coding	1.23699e-10
TC01002385.hg.1	SLC30A2	solute carrier family 30 (zinc transporter), member 2	1	PSR01036761.hg.1	-2.18	1.83e-17	2.67e-15	Alternative 5' Donor Site	0.22	Coding	0.175966
TC09002826.hg.1			NA	PSR09027607.hg.1	5.41	1.84e-17	2.68e-15	Cassette Exon	0.37	NonCoding	0.827433
TC12001705.hg.1	CPM	carboxypeptidase M	12	PSR12022733.hg.1	-4.91	1.84e-17	2.68e-15	Cassette Exon	0.39	Coding	0.00114244
TC12003277.hg.1	KMT2D	lysine (K)-specific methyltransferase 2D	12	PSR12019258.hg.1	-2.85	1.85e-17	2.7e-15	Cassette Exon	0.38	Coding	1.20638e-05
TC14001297.hg.1	ELMSAN1	ELM2 and Myb/SANT-like domain containing 1	14	JUC14007418.hg.1	-4.63	1.87e-17	2.72e-15		NA	Coding	1.64646e-19
TC19001383.hg.1	TSHZ3	teashirt zinc finger homeobox 3	19	PSR19019113.hg.1	-3.31	1.87e-17	2.73e-15	Alternative 5' Donor Site	0.36	Coding	3.14363e-05
TC17002887.hg.1	PLSCR3	phospholipid scramblase 3	17	PSR17014614.hg.1	-4.38	1.88e-17	2.74e-15	Alternative 3' Acceptor Site	0.43	Coding	3.08782e-06
TC08001737.hg.1	PLEC	plectin	8	JUC08011806.hg.1	-5.33	1.94e-17	2.82e-15		NA	Coding	1.21484e-20
TC10000739.hg.1	DPCD	deleted in primary ciliary dyskinesia homolog (mouse)	10	JUC10004855.hg.1	4.2	1.97e-17	2.86e-15		NA	Coding	2.48541e-08
TC01000575.hg.1	NASP	nuclear autoantigenic sperm protein (histone-binding)	1	PSR01009705.hg.1	-2.42	1.97e-17	2.86e-15	Cassette Exon	0.39	Coding	0.00940811
TC03000042.hg.1	OGG1	8-oxoguanine DNA glycosylase	3	JUC03000476.hg.1	-4.03	2.01e-17	2.91e-15		NA	Coding	3.45896e-15
TC11003450.hg.1	CTNND1; C11orf31; TMX2-CTNND1	catenin (cadherin-associated protein), delta 1; chromosome 11 open reading frame 31; TMX2-CTNND1 readthrough (NMD candidate)	NA	PSR11005729.hg.1	-2.59	2.03e-17	2.93e-15	Alternative 3' Acceptor Site	0.24	Coding	1.82325e-15
TC11001582.hg.1	TP53I11	tumor protein p53 inducible protein 11	11	JUC11010532.hg.1	5.52	2.03e-17	2.94e-15		NA	Coding	7.1196e-09
TC0X000754.hg.1	SLC6A8	solute carrier family 6 (neurotransmitter transporter), member 8	X	JUC0X004975.hg.1	4.16	2.05e-17	2.96e-15		NA	Coding	0.000143307
TC09000829.hg.1	LCN12	lipocalin 12	9	JUC09005908.hg.1	8.47	2.05e-17	2.96e-15		NA	Coding	2.34976e-09
TC19000566.hg.1	ITPKC	inositol-trisphosphate 3-kinase C	19	PSR19007804.hg.1	-2.29	2.07e-17	2.99e-15	Cassette Exon	0.3	Coding	0.027273
TC08001473.hg.1	RGS22	regulator of G-protein signaling 22	8	JUC08009694.hg.1	4.71	2.08e-17	2.99e-15		NA	Coding	6.17002e-06
TC03001988.hg.1	PHC3	polyhomeotic homolog 3 (Drosophila)	3	PSR03035613.hg.1	-2.35	2.09e-17	3.01e-15		NA	Coding	4.78829e-07
TC07001975.hg.1	TCAF1	TRPM8 channel-associated factor 1	7	PSR07030429.hg.1	-3.91	2.14e-17	3.07e-15	Cassette Exon	0.26	Coding	6.68668e-07
TC19001778.hg.1	C19orf84	chromosome 19 open reading frame 84	19	JUC19013731.hg.1	3.4	2.18e-17	3.12e-15		NA	Coding	0.191362
TC17001447.hg.1	STAC2	SH3 and cysteine rich domain 2	17	JUC17010827.hg.1	-10.16	2.18e-17	3.13e-15		NA	Coding	5.74092e-14
TC10001362.hg.1	PPA1	pyrophosphatase (inorganic) 1	10	PSR10017251.hg.1	-3.37	2.21e-17	3.16e-15	Cassette Exon	0.36	Coding	1.58614e-10
TC09000335.hg.1	ANXA1	annexin A1	9	PSR09003586.hg.1	2.35	2.22e-17	3.18e-15		NA	Coding	0.147979
TC01000272.hg.1	ALPL	alkaline phosphatase, liver/bone/kidney	1	PSR01004206.hg.1	6.18	2.23e-17	3.19e-15	Alternative 5' Donor Site	0.55	Coding	0.434538
TC11001291.hg.1	OSBPL5	oxysterol binding protein-like 5	11	JUC11008835.hg.1	-2.59	2.26e-17	3.23e-15		NA	Coding	3.74039e-11
TC07001394.hg.1			NA	JUC07010667.hg.1	5.55	2.34e-17	3.33e-15		NA	Coding	0.0160471
TC15000224.hg.1	SCG5	secretogranin V	15	PSR15001311.hg.1	-2.47	2.34e-17	3.34e-15	Cassette Exon	0.18	Coding	4.72394e-06
TC12002073.hg.1	CLIP1	CAP-GLY domain containing linker protein 1	12	PSR12027308.hg.1	-3.44	2.44e-17	3.47e-15	Cassette Exon	0.34	Coding	6.4202e-07
TC22001460.hg.1	GGT1; GGT2; GGTLC1; GGTLC2	gamma-glutamyltransferase 1; gamma-glutamyltransferase 2; gamma-glutamyltransferase light chain 1; gamma-glutamyltransferase light chain 2	22	JUC22009189.hg.1	2.51	2.47e-17	3.5e-15		NA	Coding	3.57271e-08
TC07001258.hg.1	LSM5	LSM5 homolog, U6 small nuclear RNA and mRNA degradation associated	7	PSR07019621.hg.1	-4.45	2.48e-17	3.52e-15	Cassette Exon	0.65	Coding	7.58386e-11
TC12000118.hg.1	FOXJ2	forkhead box J2	12	JUC12000780.hg.1	4.96	2.5e-17	3.54e-15		NA	Coding	7.26999e-09
TC12001533.hg.1	KRT77	keratin 77, type II	12	PSR12020136.hg.1	4.72	2.53e-17	3.57e-15	Alternative 5' Donor Site	0.51	Coding	0.0273264
TC02004971.hg.1	INO80B	INO80 complex subunit B	2	PSR02007063.hg.1	-2.55	2.53e-17	3.58e-15	Alternative 3' Acceptor Site	0.28	Coding	8.2465e-06
TC06004079.hg.1	C4B; C4B_2; C4A	complement component 4B (Chido blood group); complement component 4B (Chido blood group), copy 2; complement component 4A (Rodgers blood group)	NA	JUC06021085.hg.1	6.95	2.54e-17	3.58e-15		NA	Coding	0.000142897
TC20000826.hg.1	BLCAP	bladder cancer associated protein	20	PSR20011394.hg.1	-4.2	2.56e-17	3.61e-15	Alternative 5' Donor Site	0.49	Coding	0.000243467
TC10001319.hg.1	ANK3	ankyrin 3, node of Ranvier (ankyrin G)	10	PSR10016645.hg.1	3.33	2.58e-17	3.64e-15	Cassette Exon	0.52	Coding	8.29523e-06
TC21000222.hg.1	PFKL	phosphofructokinase, liver	21	PSR21002612.hg.1	2.89	2.63e-17	3.7e-15	Intron Retention	0.45	Coding	1.92197e-08
TC11002451.hg.1	ZBTB44	zinc finger and BTB domain containing 44	11	PSR11029410.hg.1	-2.72	2.64e-17	3.71e-15	Cassette Exon	0.22	Coding	0.000156343
TC11000755.hg.1	FOLR2	folate receptor 2 (fetal)	11	JUC11005085.hg.1	6.04	2.65e-17	3.72e-15		NA	Coding	0.333725
TC12001445.hg.1	ASB8	ankyrin repeat and SOCS box containing 8	12	PSR12018939.hg.1	-4.33	2.67e-17	3.76e-15	Alternative 3' Acceptor Site	0.53	Coding	0.000185689
TC18000904.hg.1	MIR924HG	MIR924 host gene	18	PSR18007493.hg.1	-3.26	2.67e-17	3.76e-15	Cassette Exon	0.28	NonCoding	0.000180586
TC13000607.hg.1	VWA8	von Willebrand factor A domain containing 8	13	JUC13004016.hg.1	10.71	2.69e-17	3.77e-15		NA	Coding	7.50038e-08
TC06004080.hg.1	C4B; C4B_2; C4A	complement component 4B (Chido blood group); complement component 4B (Chido blood group), copy 2; complement component 4A (Rodgers blood group)	NA	JUC06021123.hg.1	6.87	2.7e-17	3.79e-15		NA	Coding	0.000187881
TC15000575.hg.1	TLN2	talin 2	15	PSR15004572.hg.1	-3.55	2.73e-17	3.83e-15	Cassette Exon	0.56	Coding	0.00362402
TC10002062.hg.1			NA	PSR10024825.hg.1	-3.32	2.74e-17	3.83e-15	Cassette Exon	0.29	NonCoding	1.11012e-12
TC11000394.hg.1	CREB3L1	cAMP responsive element binding protein 3-like 1	11	PSR11004897.hg.1	5.02	2.74e-17	3.84e-15	Alternative 5' Donor Site	0.43	Coding	0.000169411
TC20000372.hg.1	NCOA3	nuclear receptor coactivator 3	20	PSR20005395.hg.1	-3.39	2.77e-17	3.88e-15	Alternative 3' Acceptor Site	0.38	Coding	3.51364e-08
TC12002837.hg.1			NA	PSR12031485.hg.1	5.86	2.81e-17	3.93e-15	Cassette Exon	0.37	NonCoding	0.213954
TC01000598.hg.1	CMPK1	cytidine monophosphate (UMP-CMP) kinase 1, cytosolic	1	PSR01010175.hg.1	-3.23	2.86e-17	4e-15	Cassette Exon	0.63	Coding	1.46825e-05
TC6_mcf_hap5000169.hg.1	HLA-DRB4	major histocompatibility complex, class II, DR beta 4	6	PSR6_mcf_hap5003466.hg.1	4.9	2.87e-17	4.01e-15	Cassette Exon	0.53	Coding	0.544345
TC17000215.hg.1	KRT17P2	keratin 17 pseudogene 2	17	PSR17003093.hg.1	-2.6	2.88e-17	4.02e-15	Cassette Exon	0.2	Coding	0.00055181
TC14001974.hg.1	SFTA3	surfactant associated 3	14	PSR14024409.hg.1	-6.62	2.89e-17	4.03e-15	Cassette Exon	0.33	NonCoding	0.163186
TC02000501.hg.1	KCMF1	potassium channel modulatory factor 1	2	PSR02007690.hg.1	-3.18	2.89e-17	4.03e-15	Alternative 5' Donor Site	0.4	Coding	3.28643e-05
TC12002364.hg.1			NA	PSR12029347.hg.1	3.79	2.89e-17	4.04e-15	Cassette Exon	0.34	NonCoding	0.00756015
TC02000666.hg.1	GCC2	GRIP and coiled-coil domain containing 2	2	PSR02010331.hg.1	-3.6	2.9e-17	4.05e-15	Cassette Exon	0.39	Coding	1.27117e-12
TC07001927.hg.1	BRAF	B-Raf proto-oncogene, serine/threonine kinase	7	PSR07029962.hg.1	-2.26	2.91e-17	4.06e-15	Cassette Exon	0.19	Coding	1.47532e-08
TC11002511.hg.1	TNNT3	troponin T type 3 (skeletal, fast)	11	PSR11029901.hg.1	-2.66	2.93e-17	4.08e-15	Cassette Exon	0.2	NonCoding	0.746733
TC10002476.hg.1	PHYH	phytanoyl-CoA 2-hydroxylase	10	PSR10026612.hg.1	2.49	2.95e-17	4.1e-15	Cassette Exon	0.18	NonCoding	0.216227
TC6_cox_hap2000201.hg.1	HLA-DOA	major histocompatibility complex, class II, DO alpha	6	JUC6_cox_hap2001473.hg.1	3.38	2.97e-17	4.13e-15		NA	Coding	2.81845e-07
TC03001275.hg.1	UBP1	upstream binding protein 1 (LBP-1a)	3	JUC03010889.hg.1	6.74	3.03e-17	4.2e-15		NA	Coding	9.77791e-11
TC19000570.hg.1	CYP2B7P	cytochrome P450, family 2, subfamily B, polypeptide 7, pseudogene	19	PSR19007869.hg.1	-5.83	3.03e-17	4.2e-15	Alternative 5' Donor Site	0.7	Coding	0.891631
TC12000329.hg.1	ANO6	anoctamin 6	12	PSR12004119.hg.1	2.51	3.03e-17	4.2e-15	Alternative 3' Acceptor Site	0.19	Coding	8.13706e-07
TC09001484.hg.1	PTGR1	prostaglandin reductase 1	9	PSR09018416.hg.1	-3.42	3.09e-17	4.28e-15	Cassette Exon	0.3	Coding	4.48293e-09
TC06000574.hg.1	TOMM6; PRICKLE4	translocase of outer mitochondrial membrane 6 homolog (yeast); prickle homolog 4	NA	JUC06002746.hg.1	-2.73	3.09e-17	4.28e-15		NA	Coding	6.00709e-07
TC02003238.hg.1	SPTBN1	spectrin, beta, non-erythrocytic 1	2	PSR02048943.hg.1	-2.4	3.09e-17	4.29e-15	Cassette Exon	0.17	NonCoding	0.132009
TC16000579.hg.1	SF3B3	splicing factor 3b subunit 3	16	JUC16004719.hg.1	-3.78	3.12e-17	4.32e-15		NA	Coding	4.86944e-06
TC20000789.hg.1	GSS	glutathione synthetase	20	JUC20005546.hg.1	-3.11	3.12e-17	4.32e-15		NA	Coding	2.63655e-09
TC21000371.hg.1	KRTAP13-3	keratin associated protein 13-3	21	PSR21004170.hg.1	4.96	3.14e-17	4.34e-15	Intron Retention	0.74	Coding	0.0136235
TC06000424.hg.1	SYNGAP1	synaptic Ras GTPase activating protein 1	6	JUC06001953.hg.1	-3.38	3.23e-17	4.46e-15		NA	Coding	0.0113588
TC6_dbb_hap3000217.hg.1	GTF2H4	general transcription factor IIH subunit 4	6	JUC6_dbb_hap3001691.hg.1	-2.72	3.23e-17	4.47e-15		NA	Coding	0.00015531
TC06004056.hg.1	GOPC	golgi-associated PDZ and coiled-coil motif containing	6	JUC06020707.hg.1	3.43	3.27e-17	4.51e-15		NA	Coding	0.00014517
TC6_qbl_hap6000220.hg.1	GTF2H4	general transcription factor IIH subunit 4	6	JUC6_qbl_hap6001883.hg.1	-2.73	3.32e-17	4.56e-15		NA	Coding	0.000127639
TC6_mcf_hap5000208.hg.1	GTF2H4	general transcription factor IIH subunit 4	6	JUC6_mcf_hap5001723.hg.1	-2.73	3.32e-17	4.56e-15		NA	Coding	0.000127639
TC6_mann_hap4000191.hg.1	GTF2H4	general transcription factor IIH subunit 4	6	JUC6_mann_hap4001381.hg.1	-2.73	3.32e-17	4.56e-15		NA	Coding	0.000127639
TC06004070.hg.1	GTF2H4	general transcription factor IIH subunit 4	6	JUC06020895.hg.1	-2.73	3.32e-17	4.56e-15		NA	Coding	0.000127639
TC05001758.hg.1	HINT1	histidine triad nucleotide binding protein 1	5	JUC05012239.hg.1	-4.98	3.36e-17	4.62e-15		NA	Coding	2.52413e-18
TC10001868.hg.1			NA	PSR10023997.hg.1	-4.32	3.38e-17	4.64e-15	Alternative 5' Donor Site	0.44	NonCoding	0.0268583
TC12001880.hg.1	GNPTAB	N-acetylglucosamine-1-phosphate transferase, alpha and beta subunits	12	JUC12013697.hg.1	-4.67	3.4e-17	4.66e-15		NA	Coding	0.464915
TC05001937.hg.1	RPS14	ribosomal protein S14	5	PSR05026881.hg.1	-4.24	3.5e-17	4.78e-15		NA	Coding	0.000415018
TC15000581.hg.1	RAB8B	RAB8B, member RAS oncogene family	15	JUC15002267.hg.1	-11.3	3.6e-17	4.91e-15		NA	Coding	0.000734993
TC01001751.hg.1	TRAF3IP3	TRAF3 interacting protein 3	1	JUC01014769.hg.1	4.12	3.63e-17	4.94e-15		NA	Coding	4.19418e-09
TC03001216.hg.1	RFTN1	raftlin, lipid raft linker 1	3	PSR03020898.hg.1	3.38	3.68e-17	5.01e-15	Alternative 5' Donor Site	0.16	Coding	0.0335785
TC05001610.hg.1	ELL2	elongation factor, RNA polymerase II, 2	5	PSR05022012.hg.1	-2.57	3.79e-17	5.16e-15	Alternative 3' Acceptor Site	0.27	Coding	1.56729e-11
TC12000624.hg.1	LGR5	leucine-rich repeat containing G protein-coupled receptor 5	12	JUC12004389.hg.1	-21.69	3.8e-17	5.17e-15		NA	Coding	2.29944e-06
TC22000013.hg.1	TPTEP1	transmembrane phosphatase with tensin homology pseudogene 1	22	PSR22000028.hg.1	4.55	3.84e-17	5.22e-15	Cassette Exon	0.59	Coding	9.55709e-07
TC20000968.hg.1	AURKA	aurora kinase A	20	PSR20013253.hg.1	-3.63	3.85e-17	5.23e-15	Cassette Exon	0.45	Coding	4.28993e-05
TC11002197.hg.1			NA	PSR11026302.hg.1	2.19	3.9e-17	5.3e-15	Cassette Exon	0.15	Coding	1.26856e-05
TC10000458.hg.1	FAM149B1	family with sequence similarity 149, member B1	10	PSR10005406.hg.1	-2.23	3.93e-17	5.33e-15	Alternative 5' Donor Site	0.24	Coding	8.01185e-17
TC16000640.hg.1	CMIP	c-Maf inducing protein	16	PSR16009066.hg.1	-3.19	4.03e-17	5.46e-15	Intron Retention	0.41	Coding	3.29546e-09
TC20000780.hg.1	AHCY	adenosylhomocysteinase	20	PSR20010427.hg.1	-2.63	4.05e-17	5.48e-15	Cassette Exon	0.2	Coding	8.39414e-12
TC21000988.hg.1	HMGN1	high mobility group nucleosome binding domain 1	21	PSR21008782.hg.1	-2.02	4.15e-17	5.61e-15	Cassette Exon	0.13	NonCoding	0.597308
TC05001657.hg.1	EFNA5	ephrin-A5	5	PSR05022447.hg.1	-3.19	4.19e-17	5.65e-15	Alternative 5' Donor Site	0.35	Coding	0.00390771
TC01000515.hg.1	NFYC	nuclear transcription factor Y subunit gamma	1	JUC01004197.hg.1	6.01	4.22e-17	5.7e-15		NA	Coding	1.54381e-11
TC0X000617.hg.1	XPNPEP2	X-prolyl aminopeptidase (aminopeptidase P) 2, membrane-bound	X	JUC0X004074.hg.1	-5.68	4.24e-17	5.72e-15		NA	Coding	0.0368163
TC08000518.hg.1	FABP5	fatty acid binding protein 5 (psoriasis-associated)	8	JUC08003476.hg.1	-3.75	4.27e-17	5.76e-15		NA	Coding	0.0048113
TC14001441.hg.1	TC2N	tandem C2 domains, nuclear	14	PSR14016113.hg.1	-2.47	4.3e-17	5.79e-15	Alternative 3' Acceptor Site	0.04	Coding	6.30682e-08
TC19001021.hg.1	AP3D1	adaptor-related protein complex 3, delta 1 subunit	19	PSR19013984.hg.1	-3.57	4.35e-17	5.86e-15	Cassette Exon	0.47	Coding	6.09984e-05
TC09002184.hg.1	HSDL2	hydroxysteroid dehydrogenase like 2	9	PSR09024840.hg.1	-2.74	4.41e-17	5.93e-15	Cassette Exon	0.21	NonCoding	3.31279e-05
TC6_cox_hap2000240.hg.1	GTF2H4	general transcription factor IIH subunit 4	6	JUC6_cox_hap2001901.hg.1	-2.71	4.44e-17	5.97e-15		NA	Coding	0.000124919
TC19000479.hg.1	COX6B1	cytochrome c oxidase subunit VIb polypeptide 1 (ubiquitous)	19	JUC19003700.hg.1	-2.28	4.47e-17	6e-15		NA	Coding	0.000267034
TC20000347.hg.1	PIGT	phosphatidylinositol glycan anchor biosynthesis class T	20	PSR20005007.hg.1	-6.25	4.53e-17	6.08e-15	Alternative 3' Acceptor Site	0.55	Coding	0.00117252
TC0X001242.hg.1	MORF4L2	mortality factor 4 like 2	X	PSR0X016807.hg.1	-3.14	4.53e-17	6.08e-15	Intron Retention	0.64	Coding	1.5755e-37
TC06000726.hg.1	RIMS1	regulating synaptic membrane exocytosis 1	6	PSR06008662.hg.1	4.14	4.55e-17	6.1e-15	Cassette Exon	0.44	Coding	0.00995138
TC07000341.hg.1	SUMF2	sulfatase modifying factor 2	7	PSR07005075.hg.1	-4.48	4.67e-17	6.26e-15	Cassette Exon	0.36	Coding	1.10583e-11
TC19001571.hg.1	PAFAH1B3	platelet-activating factor acetylhydrolase 1b, catalytic subunit 3 (29kDa)	19	JUC19012274.hg.1	-2.85	4.7e-17	6.29e-15		NA	Coding	8.60312e-06
TC14001437.hg.1	PPP4R3A	protein phosphatase 4, regulatory subunit 3A	14	PSR14016035.hg.1	3.57	4.79e-17	6.4e-15	Alternative 3' Acceptor Site	0.45	Coding	1.19101e-23
TC12001484.hg.1	BCDIN3D	BCDIN3 domain containing	12	JUC12010830.hg.1	-3.04	4.8e-17	6.42e-15		NA	Coding	3.98978e-08
TC19000065.hg.1	GNA15	guanine nucleotide binding protein (G protein), alpha 15 (Gq class)	19	PSR19001007.hg.1	-2.39	4.96e-17	6.6e-15	Cassette Exon	0.22	Coding	0.0009957
TC22000620.hg.1	MN1	meningioma (disrupted in balanced translocation) 1	22	PSR22010772.hg.1	-2.68	4.97e-17	6.62e-15	Intron Retention	0.6	Coding	0.474659
TC18000263.hg.1	NFATC1	nuclear factor of activated T-cells, cytoplasmic, calcineurin-dependent 1	18	PSR18003112.hg.1	2.85	4.99e-17	6.64e-15	Cassette Exon	0.23	Coding	0.000406788
TC03000723.hg.1	TF	transferrin	3	PSR03013110.hg.1	4.47	5.07e-17	6.74e-15	Cassette Exon	0.53	Coding	1.37385e-13
TC22000116.hg.1	GGTLC2	gamma-glutamyltransferase light chain 2	22	JUC22000634.hg.1	2.07	5.08e-17	6.75e-15		NA	Coding	0.109395
TC09000415.hg.1	CKS2	CDC28 protein kinase regulatory subunit 2	9	PSR09004434.hg.1	3.68	5.16e-17	6.84e-15	Alternative 3' Acceptor Site	0.47	Coding	0.782677
TC01000186.hg.1	FHAD1	forkhead-associated (FHA) phosphopeptide binding domain 1	1	JUC01001657.hg.1	-3.53	5.17e-17	6.87e-15		NA	Coding	8.76238e-06
TC19000576.hg.1	AXL	AXL receptor tyrosine kinase	19	JUC19004778.hg.1	-3.49	5.24e-17	6.94e-15		NA	Coding	0.000628923
TC01006281.hg.1	AGT	angiotensinogen (serpin peptidase inhibitor, clade A, member 8)	1	PSR01059940.hg.1	-2.33	5.24e-17	6.94e-15	Cassette Exon	0.13	Coding	0.0181405
TC12001910.hg.1	ALDH1L2	aldehyde dehydrogenase 1 family, member L2	12	PSR12024943.hg.1	18.29	5.26e-17	6.97e-15	Cassette Exon	0.55	Coding	0.0344562
TC02000786.hg.1	MYO7B	myosin VIIB	2	JUC02006474.hg.1	2.65	5.3e-17	7.02e-15		NA	Coding	4.09337e-05
TC12001226.hg.1	STYK1	serine/threonine/tyrosine kinase 1	12	PSR12016171.hg.1	-3.01	5.33e-17	7.06e-15	Cassette Exon	0.27	Coding	0.000998096
TC04000140.hg.1	CPEB2	cytoplasmic polyadenylation element binding protein 2	4	PSR04002114.hg.1	-2.1	5.33e-17	7.06e-15	Alternative 3' Acceptor Site	0.13	Coding	0.000264806
TC02001011.hg.1	MYO3B	myosin IIIB	2	JUC02007947.hg.1	4.89	5.35e-17	7.08e-15		NA	Coding	4.10368e-23
TC12002018.hg.1	TAOK3	TAO kinase 3	12	PSR12026552.hg.1	-2.31	5.36e-17	7.09e-15	Alternative 3' Acceptor Site	0.16	Coding	2.36001e-06
TC11001478.hg.1	E2F8	E2F transcription factor 8	11	PSR11018725.hg.1	2.15	5.44e-17	7.19e-15	Alternative 5' Donor Site	0.08	Coding	8.82494e-05
TC12001525.hg.1	KRT6A	keratin 6A, type II	12	PSR12020033.hg.1	3.18	5.53e-17	7.3e-15	Cassette Exon	0.26	Coding	2.0387e-08
TC06001907.hg.1			NA	PSR06023129.hg.1	-2.06	5.54e-17	7.31e-15	Cassette Exon	0.28	Coding	0.346552
TC11000829.hg.1	MYO7A	myosin VIIA	11	PSR11010608.hg.1	-3.79	5.61e-17	7.4e-15	Cassette Exon	0.4	Coding	2.19403e-12
TC01001461.hg.1	MPZL1	myelin protein zero-like 1	1	PSR01022712.hg.1	-4.1	5.84e-17	7.69e-15	Cassette Exon	0.73	Coding	0.00725998
TC02000213.hg.1	BIRC6	baculoviral IAP repeat containing 6	2	JUC02001593.hg.1	-5.18	5.86e-17	7.71e-15		NA	Coding	3.57099e-07
TC11000304.hg.1	RCN1	reticulocalbin 1, EF-hand calcium binding domain	NA	PSR11003886.hg.1	-3.5	5.93e-17	7.79e-15	Cassette Exon	0.32	Coding	1.37081e-07
TC0X000263.hg.1	PQBP1	polyglutamine binding protein 1	X	JUC0X001783.hg.1	2.32	5.98e-17	7.85e-15		NA	Coding	2.69247e-15
TC11000203.hg.1	TEAD1	TEA domain family member 1 (SV40 transcriptional enhancer factor)	11	JUC11001293.hg.1	-10.4	6.06e-17	7.95e-15		NA	Coding	7.31288e-09
TC03000607.hg.1	ARHGAP31	Rho GTPase activating protein 31	3	PSR03010933.hg.1	3.77	6.25e-17	8.19e-15	Cassette Exon	0.53	Coding	0.0786035
TC06001351.hg.1	HIST1H1D	histone cluster 1, H1d	6	PSR06016163.hg.1	-2.05	6.33e-17	8.29e-15	Cassette Exon	0.13	Coding	0.823026
TC01003287.hg.1	TPM3	tropomyosin 3	1	PSR01050672.hg.1	2.53	6.34e-17	8.29e-15	Cassette Exon	0.55	Coding	3.78234e-13
TC18000040.hg.1	MTCL1	microtubule crosslinking factor 1	18	PSR18000375.hg.1	-4.68	6.41e-17	8.38e-15	Cassette Exon	0.49	Coding	4.25033e-06
TC6_qbl_hap6000043.hg.1	DPCR1	diffuse panbronchiolitis critical region 1	6	PSR6_qbl_hap6000752.hg.1	3.21	6.46e-17	8.44e-15	Alternative 3' Acceptor Site	0.27	Coding	0.0709177
TC06001183.hg.1	TTLL2	tubulin tyrosine ligase-like family member 2	6	PSR06014085.hg.1	-2.34	6.48e-17	8.47e-15	Cassette Exon	0.17	Coding	0.0221045
TC0Y000021.hg.1	PCDH11Y; PCDH11X	protocadherin 11 Y-linked; protocadherin 11 X-linked	Y	PSR0Y000265.hg.1	-4.34	6.49e-17	8.48e-15	Cassette Exon	0.37	Coding	3.81138e-09
TC08000148.hg.1	INTS10	integrator complex subunit 10	8	JUC08000798.hg.1	-4.56	6.62e-17	8.64e-15		NA	Coding	2.35706e-10
TC20000145.hg.1	PAX1	paired box 1	20	JUC20001033.hg.1	5.45	6.66e-17	8.68e-15		NA	Coding	0.000346523
TC03001292.hg.1	PLCD1	phospholipase C, delta 1	3	PSR03022151.hg.1	-3.21	6.75e-17	8.78e-15	Cassette Exon	0.42	Coding	1.29008e-08
TC15001305.hg.1	DUOX2	dual oxidase 2	15	JUC15006632.hg.1	12.82	6.77e-17	8.81e-15		NA	Coding	1.36976e-05
TC04001057.hg.1	FBXL5	F-box and leucine-rich repeat protein 5	4	JUC04007709.hg.1	-6.93	6.78e-17	8.82e-15		NA	Coding	1.62334e-13
TC12000307.hg.1	C12orf40	chromosome 12 open reading frame 40	12	PSR12003682.hg.1	-4.37	6.84e-17	8.89e-15	Cassette Exon	0.37	Coding	0.00110376
TC02002222.hg.1	PAX8	paired box 8	2	JUC02018680.hg.1	5.81	6.86e-17	8.91e-15		NA	Coding	0.208002
TC01000440.hg.1	ZNF362	zinc finger protein 362	1	PSR01006847.hg.1	-3.32	6.92e-17	8.99e-15	Alternative 5' Donor Site	0.35	Coding	1.20944e-05
TC12001453.hg.1	SNORA2C; MIR1291	small nucleolar RNA, H/ACA box 2C; microRNA 1291	NA	PSR12019011.hg.1	7.94	6.93e-17	9e-15		NA	Coding	0.125978
TC20000228.hg.1	BPIFA1	BPI fold containing family A, member 1	20	JUC20001597.hg.1	-4.74	7.05e-17	9.15e-15		NA	Coding	0.36507
TC0X000512.hg.1	NRK	Nik related kinase	X	JUC0X003359.hg.1	-10.3	7.06e-17	9.15e-15		NA	Coding	0.0153216
TC03002916.hg.1	BAP1	BRCA1 associated protein 1	3	PSR03042203.hg.1	-2.75	7.06e-17	9.15e-15	Cassette Exon	0.22	NonCoding	0.00337741
TC19001252.hg.1	BRD4	bromodomain containing 4	19	JUC19010243.hg.1	-3.17	7.07e-17	9.16e-15		NA	Coding	8.47895e-10
TC02002645.hg.1	ANKRD44	ankyrin repeat domain 44	2	PSR02042457.hg.1	3.43	7.1e-17	9.2e-15	Cassette Exon	0.46	Coding	1.73962e-06
TC01005089.hg.1	DUSP5P1; RHOU	dual specificity phosphatase 5 pseudogene 1; ras homolog family member U	NA	PSR01065932.hg.1	-4.97	7.13e-17	9.23e-15	Cassette Exon	0.37	NonCoding	0.0693887
TC17000885.hg.1	2019-09-09	septin 9	17	JUC17006455.hg.1	-6.38	7.14e-17	9.24e-15		NA	Coding	2.04388e-09
TC6_dbb_hap3000043.hg.1	DPCR1	diffuse panbronchiolitis critical region 1	6	PSR6_dbb_hap3000751.hg.1	3.11	7.19e-17	9.3e-15	Alternative 3' Acceptor Site	0.32	Coding	0.0590144
TC02000281.hg.1	EPAS1	endothelial PAS domain protein 1	2	PSR02004262.hg.1	-2.47	7.29e-17	9.43e-15	Cassette Exon	0.24	Coding	5.41537e-08
TC08002597.hg.1	C8orf58	chromosome 8 open reading frame 58	8	PSR08002217.hg.1	-2.88	7.34e-17	9.47e-15	Alternative 5' Donor Site	0.34	Coding	8.49297e-07
TC15002806.hg.1	CSNK1G1	casein kinase 1, gamma 1	15	PSR15014727.hg.1	-5.15	7.48e-17	9.65e-15	Cassette Exon	0.36	Coding	6.80241e-22
TC11000888.hg.1	FOLH1B; FOLH1	folate hydrolase 1B; folate hydrolase (prostate-specific membrane antigen) 1	11	PSR11011177.hg.1	-4	7.49e-17	9.65e-15	Cassette Exon	0.55	Coding	2.44668e-05
TC13000493.hg.1	CENPJ	centromere protein J	13	JUC13003359.hg.1	4.18	7.59e-17	9.78e-15		NA	Coding	2.79408e-09
TC6_ssto_hap7000093.hg.1	SYNGAP1	synaptic Ras GTPase activating protein 1	6	JUC6_ssto_hap7000700.hg.1	-3.39	7.59e-17	9.78e-15		NA	Coding	0.0175928
TC18000285.hg.1	LPIN2	lipin 2	18	PSR18003365.hg.1	-2.71	7.64e-17	9.84e-15	Cassette Exon	0.21	Coding	0.00239145
TC01000542.hg.1	TMEM125	transmembrane protein 125	1	PSR01008562.hg.1	3.36	7.66e-17	9.85e-15	Cassette Exon	0.29	Coding	0.0212125
TC10000476.hg.1	VCL	vinculin	10	JUC10003343.hg.1	3.83	7.66e-17	9.86e-15		NA	Coding	1.81551e-15
TC06001340.hg.1	HIST1H1A	histone cluster 1, H1a	6	PSR06016105.hg.1	-3.92	7.69e-17	9.89e-15	Cassette Exon	0.35	Coding	0.172493
TC11001195.hg.1	ST14	suppression of tumorigenicity 14 (colon carcinoma)	11	PSR11015029.hg.1	-2.02	7.7e-17	9.91e-15	Alternative 3' Acceptor Site	0.13	Coding	1.15694e-10
TC04000460.hg.1	GPAT3	glycerol-3-phosphate acyltransferase 3	4	PSR04006631.hg.1	6.71	7.73e-17	9.93e-15	Cassette Exon	0.29	Coding	0.0937416
TC12001396.hg.1			NA	PSR12018111.hg.1	6.03	8e-17	1.03e-14	Cassette Exon	0.37	Coding	0.0877145
TC12000082.hg.1	NCAPD2	non-SMC condensin I complex subunit D2	12	PSR12000874.hg.1	-3.15	8.02e-17	1.03e-14	Cassette Exon	0.21	Coding	1.38305e-13
TC10001653.hg.1	ADD3-AS1	ADD3 antisense RNA 1	10	PSR10021722.hg.1	-2.62	8.19e-17	1.05e-14	Alternative 5' Donor Site	0.18	Coding	0.000774151
TC0X000296.hg.1	MAGED1	MAGE family member D1	X	JUC0X001922.hg.1	-3.75	8.36e-17	1.07e-14		NA	Coding	1.48891e-10
TC15001615.hg.1	LARP6	La ribonucleoprotein domain family, member 6	15	JUC15008463.hg.1	-2.94	8.37e-17	1.07e-14		NA	Coding	3.33811e-10
TC08000571.hg.1	PDP1	pyruvate dehyrogenase phosphatase catalytic subunit 1	8	JUC08003921.hg.1	3.12	8.45e-17	1.08e-14		NA	Coding	5.85011e-05
TC04000379.hg.1	PRR27; CSN1S2BP	proline rich 27; casein alpha s2-like B, pseudogene	NA	PSR04005165.hg.1	6.79	8.66e-17	1.1e-14	Alternative 3' Acceptor Site	0.33	Coding	0.0989849
TC04001252.hg.1	TMPRSS11D	transmembrane protease, serine 11D	4	PSR04017027.hg.1	2.66	8.78e-17	1.12e-14	Cassette Exon	0.32	Coding	0.000119718
TC13000613.hg.1	ENOX1	ecto-NOX disulfide-thiol exchanger 1	13	PSR13007011.hg.1	-2.64	8.8e-17	1.12e-14	Cassette Exon	0.41	Coding	2.36204e-10
TC0X001984.hg.1	TLR8-AS1	TLR8 antisense RNA 1	X	PSR0X022728.hg.1	2.27	8.98e-17	1.14e-14	Cassette Exon	0.16	NonCoding	3.07588e-07
TC6_cox_hap2000050.hg.1	DPCR1	diffuse panbronchiolitis critical region 1	6	PSR6_cox_hap2000764.hg.1	3.31	9.06e-17	1.15e-14	Alternative 3' Acceptor Site	0.35	Coding	0.0580696
TC05000776.hg.1	RNF14	ring finger protein 14	5	JUC05005732.hg.1	-2.75	9.13e-17	1.16e-14		NA	Coding	1.69788e-07
TC18000318.hg.1	PPP4R1	protein phosphatase 4, regulatory subunit 1	18	JUC18002507.hg.1	-2.15	9.18e-17	1.16e-14		NA	Coding	1.58692e-13
TC19000596.hg.1	CIC	capicua transcriptional repressor	19	JUC19004943.hg.1	6.06	9.24e-17	1.17e-14		NA	Coding	3.70744e-08
TC12001756.hg.1	E2F7	E2F transcription factor 7	12	PSR12023286.hg.1	-3.9	9.26e-17	1.17e-14	Cassette Exon	0.4	Coding	0.00416827
TC07002035.hg.1	SMARCD3	SWI/SNF related, matrix associated, actin dependent regulator of chromatin, subfamily d, member 3	7	PSR07031163.hg.1	3.71	9.29e-17	1.18e-14	Alternative 3' Acceptor Site	0.23	Coding	1.92608e-08
TC15000971.hg.1	ALDH1A3	aldehyde dehydrogenase 1 family, member A3	15	PSR15009022.hg.1	3.69	9.37e-17	1.19e-14	Cassette Exon	0.6	Coding	1.09511e-09
TC03001144.hg.1	SSUH2	ssu-2 homolog (C. elegans)	3	PSR03019566.hg.1	-4	9.49e-17	1.2e-14	Alternative 5' Donor Site	0.36	Coding	9.6142e-05
TC06001990.hg.1	SCML4	sex comb on midleg-like 4 (Drosophila)	6	JUC06012129.hg.1	9.16	9.58e-17	1.21e-14		NA	Coding	0.0469636
TC0X000267.hg.1	PLP2	proteolipid protein 2 (colonic epithelium-enriched)	X	PSR0X003477.hg.1	2.97	9.61e-17	1.22e-14	Cassette Exon	0.23	Coding	3.22265e-05
TC12003245.hg.1	MYL6	myosin light chain 6	12	JUC12020014.hg.1	-3.84	9.65e-17	1.22e-14		NA	Coding	3.23467e-06
TC18000099.hg.1	CABLES1	Cdk5 and Abl enzyme substrate 1	18	PSR18001086.hg.1	-2.41	9.89e-17	1.25e-14	Cassette Exon	0.17	Coding	0.0313016
TC20000255.hg.1	ERGIC3	ERGIC and golgi 3	20	JUC20001928.hg.1	-3.29	9.97e-17	1.26e-14		NA	Coding	8.77281e-09
TC16000239.hg.1	UQCRC2	ubiquinol-cytochrome c reductase core protein II	16	PSR16003470.hg.1	-4.16	1e-16	1.27e-14	Cassette Exon	0.53	Coding	9.71393e-09
TC05000831.hg.1	NDST1	N-deacetylase/N-sulfotransferase (heparan glucosaminyl) 1	5	PSR05011982.hg.1	2.91	1.01e-16	1.27e-14	Cassette Exon	0.34	Coding	1.1106e-05
TC19001280.hg.1	JAK3	Janus kinase 3	19	JUC19010601.hg.1	4.4	1.02e-16	1.28e-14		NA	Coding	2.44683e-10
TC04000584.hg.1	ANK2	ankyrin 2, neuronal	4	PSR04008584.hg.1	-7.23	1.02e-16	1.28e-14	Cassette Exon	0.41	Coding	2.84346e-06
TC17001984.hg.1	WDR45B	WD repeat domain 45B	17	PSR17027107.hg.1	-2.71	1.05e-16	1.32e-14	Cassette Exon	0.26	Coding	0.00250125
TC12000010.hg.1	WNK1	WNK lysine deficient protein kinase 1	12	JUC12000124.hg.1	-4.87	1.06e-16	1.33e-14		NA	Coding	3.80579e-10
TC19000429.hg.1	NUDT19	nudix hydrolase 19	19	JUC19003291.hg.1	-8.01	1.08e-16	1.35e-14		NA	Coding	0.0158854
TC03001680.hg.1	B4GALT4	UDP-Gal:betaGlcNAc beta 1,4- galactosyltransferase, polypeptide 4	3	JUC03015072.hg.1	-6.15	1.08e-16	1.36e-14		NA	Coding	1.00765e-14
TC09002893.hg.1	SHB	Src homology 2 domain containing adaptor protein B	9	PSR09014493.hg.1	3.01	1.08e-16	1.36e-14	Cassette Exon	0.53	Coding	7.55123e-06
TC01003233.hg.1	MRPL9	mitochondrial ribosomal protein L9	1	PSR01049896.hg.1	-2.43	1.09e-16	1.36e-14	Alternative 3' Acceptor Site	0.23	Coding	1.66186e-07
TC13000647.hg.1	ESD	esterase D	13	PSR13007377.hg.1	3.88	1.09e-16	1.37e-14	Alternative 5' Donor Site	0.38	Coding	0.0014447
TC02001667.hg.1	OTOF	otoferlin	2	JUC02013986.hg.1	4.54	1.1e-16	1.38e-14		NA	Coding	1.35283e-10
TC13000411.hg.1	ATP11A	ATPase, class VI, type 11A	13	PSR13004510.hg.1	6.28	1.11e-16	1.39e-14		NA	Coding	2.37478e-15
TC10001567.hg.1	MMS19	MMS19 homolog, cytosolic iron-sulfur assembly component	10	PSR10020062.hg.1	-2.84	1.11e-16	1.39e-14	Cassette Exon	0.29	Coding	2.93676e-10
TC11002435.hg.1	KIRREL3	kin of IRRE like 3 (Drosophila)	11	JUC11015537.hg.1	3.59	1.12e-16	1.4e-14		NA	Coding	1.00288e-05
TC15001815.hg.1	NTRK3	neurotrophic tyrosine kinase, receptor, type 3	15	JUC15009580.hg.1	-5.81	1.12e-16	1.4e-14		NA	Coding	0.00637844
TC05001310.hg.1	SEPP1	selenoprotein P, plasma, 1	5	PSR05018519.hg.1	-8.87	1.13e-16	1.41e-14	Cassette Exon	0.57	Coding	3.65441e-05
TC06001329.hg.1	FAM65B	family with sequence similarity 65, member B	6	PSR06015953.hg.1	3.14	1.17e-16	1.46e-14	Alternative 3' Acceptor Site	0.38	Coding	2.94203e-05
TC11000041.hg.1	MUC5AC	mucin 5AC, oligomeric mucus/gel-forming	11	JUC11000409.hg.1	4.83	1.17e-16	1.46e-14		NA	Coding	0.0169791
TC01003873.hg.1	CAPN8	calpain 8	1	PSR01058937.hg.1	5.11	1.2e-16	1.49e-14	Cassette Exon	0.5	Coding	1.79073e-05
TC16000879.hg.1	CPPED1	calcineurin-like phosphoesterase domain containing 1	16	PSR16012613.hg.1	-3.13	1.21e-16	1.5e-14	Alternative 5' Donor Site	0.39	Coding	8.57474e-21
TC08001462.hg.1	NIPAL2	NIPA-like domain containing 2	8	PSR08018927.hg.1	2.64	1.23e-16	1.53e-14		NA	Coding	0.00145045
TC01000783.hg.1	ST6GALNAC5	ST6 (alpha-N-acetyl-neuraminyl-2,3-beta-galactosyl-1,3)-N-acetylgalactosaminide alpha-2,6-sialyltransferase 5	1	PSR01012489.hg.1	7.74	1.23e-16	1.53e-14	Alternative 5' Donor Site	0.31	Coding	1.77693e-08
TC03003057.hg.1	MYLK	myosin light chain kinase	3	PSR03042838.hg.1	-2.11	1.23e-16	1.54e-14	Cassette Exon	0.14	NonCoding	0.0583742
TC07002372.hg.1	CCT6P3	chaperonin containing TCP1, subunit 6 (zeta) pseudogene 3	NA	PSR07033359.hg.1	-2.92	1.23e-16	1.54e-14	Cassette Exon	0.24	NonCoding	1.52882e-07
TC07001971.hg.1	EPHA1	EPH receptor A1	7	JUC07015046.hg.1	2.45	1.23e-16	1.54e-14		NA	Coding	0.00114722
TC02001347.hg.1	SGPP2	sphingosine-1-phosphate phosphatase 2	2	PSR02021029.hg.1	2.99	1.24e-16	1.54e-14	Cassette Exon	0.37	Coding	0.0502622
TC19001394.hg.1	RHPN2	rhophilin, Rho GTPase binding protein 2	19	PSR19019216.hg.1	-2.19	1.25e-16	1.56e-14	Cassette Exon	0.27	Coding	1.17276e-08
TC11001324.hg.1	OR52A4P	olfactory receptor, family 52, subfamily A, member 4, pseudogene	11	JUC11008968.hg.1	4.03	1.26e-16	1.57e-14		NA	Coding	0.0382484
TC06000681.hg.1	BEND6	BEN domain containing 6	6	PSR06008129.hg.1	-3.07	1.27e-16	1.57e-14	Cassette Exon	0.44	Coding	0.00748691
TC17001298.hg.1	SPAG5	sperm associated antigen 5	NA	PSR17017175.hg.1	-3.25	1.27e-16	1.58e-14	Cassette Exon	0.43	Coding	9.81789e-10
TC07001377.hg.1	COBL	cordon-bleu WH2 repeat protein	7	PSR07021639.hg.1	2.86	1.28e-16	1.58e-14	Alternative 5' Donor Site	0.31	Coding	2.00669e-05
TC04000413.hg.1	EPGN	epithelial mitogen	4	PSR04005719.hg.1	-3.51	1.28e-16	1.59e-14	Cassette Exon	0.48	Coding	0.0176087
TC09000945.hg.1	HACD4	3-hydroxyacyl-CoA dehydratase 4	9	PSR09012647.hg.1	2.68	1.29e-16	1.6e-14	Cassette Exon	0.46	Coding	7.04553e-08
TC10000900.hg.1	BUB3	BUB3 mitotic checkpoint protein	10	PSR10011020.hg.1	-4.33	1.29e-16	1.6e-14	Alternative 3' Acceptor Site	0.75	Coding	4.78035e-10
TC07000228.hg.1	2019-09-07	septin 7	7	PSR07003557.hg.1	-2.08	1.3e-16	1.61e-14	Cassette Exon	0.24	Coding	2.60451e-11
TC19000147.hg.1	ANGPTL4	angiopoietin like 4	19	PSR19002327.hg.1	6.04	1.3e-16	1.61e-14	Alternative 5' Donor Site	0.52	Coding	7.10901e-08
TC11000682.hg.1	ADRBK1	adrenergic, beta, receptor kinase 1	11	JUC11004494.hg.1	-2.45	1.31e-16	1.62e-14		NA	Coding	0.00011469
TC14001036.hg.1	NFKBIA	nuclear factor of kappa light polypeptide gene enhancer in B-cells inhibitor, alpha	14	PSR14011852.hg.1	-4.02	1.32e-16	1.64e-14	Alternative 3' Acceptor Site	0.59	Coding	0.000107984
TC09001746.hg.1	FBXW5	F-box and WD repeat domain containing 5	9	PSR09022462.hg.1	-2.97	1.32e-16	1.64e-14	Intron Retention	0.66	Coding	5.43418e-27
TC19000226.hg.1	ASNA1	arsA arsenite transporter, ATP-binding, homolog 1 (bacterial)	19	PSR19003339.hg.1	-2.92	1.35e-16	1.67e-14	Cassette Exon	0.42	Coding	0.11557
TC02002647.hg.1	SF3B1	splicing factor 3b, subunit 1, 155kDa	2	JUC02022246.hg.1	-3.75	1.35e-16	1.67e-14		NA	Coding	1.65421e-11
TC20000976.hg.1	CTCFL	CCCTC-binding factor (zinc finger protein)-like	20	PSR20013328.hg.1	-2.39	1.36e-16	1.67e-14	Alternative 5' Donor Site	0.07	Coding	5.62231e-08
TC15001217.hg.1	RASGRP1	RAS guanyl releasing protein 1 (calcium and DAG-regulated)	15	JUC15005773.hg.1	10.97	1.36e-16	1.68e-14		NA	Coding	0.065747
TC19000182.hg.1	ILF3	interleukin enhancer binding factor 3	19	PSR19002763.hg.1	2.32	1.36e-16	1.68e-14	Cassette Exon	0.28	Coding	8.10889e-31
TC22000195.hg.1	EWSR1	EWS RNA binding protein 1	22	PSR22003573.hg.1	-2.28	1.36e-16	1.68e-14		NA	Coding	4.01444e-24
TC02001664.hg.1	KIF3C	kinesin family member 3C	2	JUC02013906.hg.1	-2.81	1.37e-16	1.68e-14		NA	Coding	0.00201602
TC03001380.hg.1	SHISA5	shisa family member 5	3	PSR03023934.hg.1	-5.88	1.37e-16	1.69e-14		NA	Coding	1.11932e-11
TC16002053.hg.1	TBC1D24	TBC1 domain family, member 24	16	PSR16001464.hg.1	3.1	1.37e-16	1.69e-14	Cassette Exon	0.09	Coding	0.000925394
TC12001259.hg.1	HEBP1	heme binding protein 1	12	PSR12016439.hg.1	-2.35	1.4e-16	1.72e-14	Cassette Exon	0.28	Coding	0.000199249
TC19001681.hg.1	KDELR1	KDEL (Lys-Asp-Glu-Leu) endoplasmic reticulum protein retention receptor 1	19	PSR19022974.hg.1	-2.58	1.42e-16	1.74e-14	Cassette Exon	0.18	Coding	1.10251e-06
TC6_mcf_hap5000076.hg.1	HLA-DQA1	major histocompatibility complex, class II, DQ alpha 1	6	PSR6_mcf_hap5001525.hg.1	5.04	1.42e-16	1.75e-14	Alternative 3' Acceptor Site	0.62	Coding	0.654117
TC6_mann_hap4000159.hg.1	HLA-DRB4	major histocompatibility complex, class II, DR beta 4	6	JUC6_mann_hap4001093.hg.1	9.23	1.43e-16	1.76e-14		NA	Coding	0.601117
TC15002518.hg.1	GATM	glycine amidinotransferase (L-arginine:glycine amidinotransferase)	15	PSR15021605.hg.1	4.62	1.45e-16	1.77e-14	Cassette Exon	0.3	NonCoding	0.826389
TC02000259.hg.1	PKDCC	protein kinase domain containing, cytoplasmic	2	PSR02003843.hg.1	5.11	1.45e-16	1.78e-14	Alternative 5' Donor Site	0.39	Coding	8.62589e-05
TC01003892.hg.1	TMEM63A	transmembrane protein 63A	1	JUC01031101.hg.1	4.04	1.46e-16	1.79e-14		NA	Coding	6.57689e-05
TC17000884.hg.1	SEC14L1; SCARNA16; SNHG20	SEC14-like lipid binding 1; small Cajal body-specific RNA 16; small nucleolar RNA host gene 20	NA	PSR17011463.hg.1	-3.46	1.47e-16	1.81e-14	Alternative 5' Donor Site	0.33	Coding	1.67771e-33
TC09000035.hg.1	JAK2	Janus kinase 2	9	JUC09000266.hg.1	-3.54	1.48e-16	1.81e-14		NA	Coding	2.575e-11
TC19002413.hg.1			19	PSR19028282.hg.1	-5.17	1.48e-16	1.81e-14	Cassette Exon	0.37	NonCoding	0.6772
TC10000883.hg.1	TACC2	transforming, acidic coiled-coil containing protein 2	10	PSR10010697.hg.1	3.26	1.5e-16	1.84e-14	Cassette Exon	0.19	Coding	2.59478e-07
TC09002161.hg.1			NA	PSR09024752.hg.1	-4.27	1.51e-16	1.85e-14	Cassette Exon	0.37	NonCoding	0.864475
TC02001381.hg.1	ITM2C	integral membrane protein 2C	2	PSR02021664.hg.1	-8.93	1.52e-16	1.86e-14	Cassette Exon	0.59	Coding	0.00315755
TC07001039.hg.1	INSIG1	insulin induced gene 1	7	PSR07016057.hg.1	3.68	1.53e-16	1.86e-14	Cassette Exon	0.42	Coding	0.0200979
TC04001760.hg.1	GPM6A	glycoprotein M6A	4	JUC04012846.hg.1	20.65	1.53e-16	1.87e-14		NA	Coding	0.00318669
TC12001566.hg.1	CBX5; MIR3198-2	chromobox homolog 5; microRNA 3198-2	NA	PSR12020738.hg.1	-2.79	1.54e-16	1.88e-14	Cassette Exon	0.22	Coding	1.32897e-06
TC17001576.hg.1	UBTF	upstream binding transcription factor, RNA polymerase I	17	PSR17021170.hg.1	-2.84	1.57e-16	1.91e-14	Cassette Exon	0.26	Coding	3.83027e-07
TC0X000237.hg.1	ARAF	A-Raf proto-oncogene, serine/threonine kinase	X	PSR0X002772.hg.1	-5.32	1.57e-16	1.91e-14	Cassette Exon	0.37	Coding	0.00823512
TC15001507.hg.1	RORA	RAR-related orphan receptor A	15	PSR15014277.hg.1	-2.28	1.58e-16	1.93e-14	Alternative 3' Acceptor Site	0.18	Coding	5.60512e-05
TC03001755.hg.1	GATA2	GATA binding protein 2	3	PSR03031833.hg.1	-2.27	1.58e-16	1.93e-14	Cassette Exon	0.11	Coding	1.38916e-09
TC06000108.hg.1	MYLIP; MIR4639	myosin regulatory light chain interacting protein; microRNA 4639	NA	PSR06001110.hg.1	-2.72	1.59e-16	1.94e-14	Cassette Exon	0.2	Coding	0.0162632
TC14001124.hg.1	PYGL	phosphorylase, glycogen, liver	14	JUC14006462.hg.1	-2.79	1.61e-16	1.96e-14		NA	Coding	5.2577e-05
TC12002657.hg.1	LOC100128554	uncharacterized LOC100128554	12	PSR12030562.hg.1	-4.69	1.62e-16	1.97e-14	Cassette Exon	0.37	NonCoding	0.0135028
TC10000927.hg.1	MGMT	O-6-methylguanine-DNA methyltransferase	10	PSR10011421.hg.1	-2.17	1.63e-16	1.98e-14	Cassette Exon	0.14	Coding	8.62602e-05
TC12001796.hg.1	DUSP6	dual specificity phosphatase 6	12	JUC12013155.hg.1	2.68	1.63e-16	1.98e-14		NA	Coding	0.00045884
TC06004105.hg.1	FGFR1OP	FGFR1 oncogene partner	6	PSR06014019.hg.1	-2.61	1.64e-16	1.99e-14	Alternative 5' Donor Site	0.12	Coding	2.5955e-09
TC17002859.hg.1	BPTF	bromodomain PHD finger transcription factor	17	PSR17010362.hg.1	2.48	1.64e-16	1.99e-14	Cassette Exon	0.26	Coding	1.60897e-05
TC10001420.hg.1	CAMK2G	calcium/calmodulin-dependent protein kinase II gamma	10	PSR10018022.hg.1	-4.17	1.65e-16	2e-14		NA	Coding	1.48214e-14
TC17001091.hg.1	SOX15	SRY box 15	17	JUC17008361.hg.1	-2.87	1.66e-16	2.01e-14		NA	Coding	0.00395632
TC07002062.hg.1			NA	JUC07015680.hg.1	-2.24	1.67e-16	2.02e-14		NA	Coding	1.2108e-05
TC19000521.hg.1	SIPA1L3	signal-induced proliferation-associated 1 like 3	19	PSR19006909.hg.1	-2.47	1.68e-16	2.03e-14	Cassette Exon	0.18	Coding	0.000735234
TC05002007.hg.1	CCNJL	cyclin J-like	5	PSR05027873.hg.1	5.41	1.68e-16	2.03e-14	Cassette Exon	0.55	Coding	0.184165
TC02000615.hg.1	CNOT11	CCR4-NOT transcription complex subunit 11	2	PSR02009696.hg.1	-2.81	1.7e-16	2.06e-14	Cassette Exon	0.35	Coding	2.38633e-07
TC17002760.hg.1	FAM20A	family with sequence similarity 20, member A	17	PSR17030721.hg.1	4.61	1.7e-16	2.06e-14	Cassette Exon	0.37	NonCoding	0.191626
TC19000955.hg.1	ZNF135	zinc finger protein 135	19	JUC19007343.hg.1	2.3	1.7e-16	2.06e-14		NA	Coding	0.000606818
TC14000163.hg.1	REC8	REC8 meiotic recombination protein	14	JUC14000746.hg.1	-5.69	1.72e-16	2.08e-14		NA	Coding	8.22388e-08
TC05001584.hg.1	CETN3	centrin 3	5	PSR05021555.hg.1	-3.04	1.73e-16	2.09e-14	Cassette Exon	0.42	Coding	2.99023e-06
TC06001577.hg.1	HLA-DOA	major histocompatibility complex, class II, DO alpha	6	JUC06008971.hg.1	3.24	1.75e-16	2.1e-14		NA	Coding	6.37858e-07
TC10000337.hg.1	MSMB	microseminoprotein, beta-	10	PSR10003916.hg.1	11.59	1.75e-16	2.1e-14	Cassette Exon	0.55	Coding	7.18285e-06
TC10000704.hg.1	GOLGA7B	golgin A7 family, member B	10	JUC10004598.hg.1	-4	1.77e-16	2.13e-14		NA	Coding	9.34807e-08
TC10002623.hg.1			NA	PSR10027286.hg.1	-2.41	1.79e-16	2.15e-14	Cassette Exon	0.17	NonCoding	0.91308
TC16001455.hg.1	SCNN1B	sodium channel, non voltage gated 1 beta subunit	16	PSR16019355.hg.1	2.24	1.81e-16	2.18e-14	Cassette Exon	0.15	NonCoding	0.917472
TC09001340.hg.1	BICD2	bicaudal D homolog 2 (Drosophila)	9	PSR09016810.hg.1	3.14	1.87e-16	2.24e-14	Intron Retention	0.71	Coding	1.05487e-19
TC12001590.hg.1	PMEL	premelanosome protein	12	PSR12021123.hg.1	-4.14	1.88e-16	2.25e-14	Cassette Exon	0.49	Coding	1.316e-06
TC19001575.hg.1	CEACAM1	carcinoembryonic antigen-related cell adhesion molecule 1 (biliary glycoprotein)	19	JUC19012301.hg.1	5.25	1.88e-16	2.25e-14		NA	Coding	0.000183985
TC10000044.hg.1	AKR1C4	aldo-keto reductase family 1, member C4	10	PSR10000391.hg.1	4.77	1.92e-16	2.29e-14	Cassette Exon	0.55	Coding	0.310208
TC07001761.hg.1	DOCK4	dedicator of cytokinesis 4	7	PSR07027563.hg.1	3.94	1.94e-16	2.31e-14	Cassette Exon	0.47	Coding	7.51592e-10
TC6_cox_hap2000193.hg.1	HLA-DRB1; HLA-DRB3	major histocompatibility complex, class II, DR beta 1; major histocompatibility complex, class II, DR beta 3	NA	PSR6_cox_hap2003846.hg.1	-3.68	1.96e-16	2.34e-14	Cassette Exon	0.47	Coding	0.447525
TC14001423.hg.1	PTPN21	protein tyrosine phosphatase, non-receptor type 21	14	JUC14008035.hg.1	2.56	1.97e-16	2.34e-14		NA	Coding	0.00166173
TC16000303.hg.1	SGF29	SAGA complex associated factor 29	16	PSR16004193.hg.1	2.52	1.97e-16	2.34e-14	Cassette Exon	0.24	Coding	0.00154546
TC16000616.hg.1	ZFP1	ZFP1 zinc finger protein	16	JUC16004874.hg.1	-2.78	1.97e-16	2.35e-14		NA	Coding	0.0428139
TC06003601.hg.1	HLA-DRB6	major histocompatibility complex, class II, DR beta 6 (pseudogene)	NA	PSR06035678.hg.1	7.33	1.97e-16	2.35e-14	Cassette Exon	0.37	NonCoding	0.406639
TC10000797.hg.1	ADD3	adducin 3 (gamma)	10	JUC10005293.hg.1	-3.68	1.98e-16	2.35e-14		NA	Coding	3.00435e-09
TC01003054.hg.1	NOTCH2	notch 2	1	PSR01047591.hg.1	-2.12	1.98e-16	2.35e-14	Cassette Exon	0.14	Coding	1.99087e-10
TC12001083.hg.1	NINJ2	ninjurin 2	12	PSR12014328.hg.1	4.67	2e-16	2.39e-14	Alternative 5' Donor Site	0.31	Coding	3.56609e-05
TC02000990.hg.1	LOC102724058; LOC101929680	uncharacterized LOC102724058; uncharacterized LOC101929680	2	PSR02014489.hg.1	6.3	2.02e-16	2.4e-14	Cassette Exon	0.37	Coding	0.0178078
TC20000330.hg.1	HNF4A	hepatocyte nuclear factor 4, alpha	20	PSR20004686.hg.1	-2.47	2.04e-16	2.42e-14	Cassette Exon	0.19	Coding	1.65384e-05
TC12001328.hg.1	ITPR2	inositol 1,4,5-trisphosphate receptor, type 2	12	PSR12017425.hg.1	-2.17	2.04e-16	2.42e-14	Alternative 3' Acceptor Site	0.12	Coding	8.25156e-05
TC06000591.hg.1	PPP2R5D	protein phosphatase 2, regulatory subunit B, delta	6	PSR06006763.hg.1	-2.84	2.04e-16	2.43e-14	Cassette Exon	0.36	Coding	3.56194e-16
TC02002607.hg.1			NA	PSR02041741.hg.1	2.45	2.05e-16	2.44e-14	Cassette Exon	0.14	Coding	1.02462e-05
TC17001300.hg.1	PIGS	phosphatidylinositol glycan anchor biosynthesis class S	17	JUC17009752.hg.1	3.48	2.07e-16	2.45e-14		NA	Coding	8.10473e-09
TC10001182.hg.1			NA	PSR10014864.hg.1	-4.54	2.07e-16	2.46e-14	Intron Retention	1	Coding	0.045827
TC16001601.hg.1	CMTM3	CKLF-like MARVEL transmembrane domain containing 3	16	PSR16019970.hg.1	-21.02	2.08e-16	2.47e-14	Cassette Exon	0.37	NonCoding	1.76374e-06
TC14000877.hg.1	TTC5	tetratricopeptide repeat domain 5	14	JUC14004817.hg.1	-6.55	2.1e-16	2.49e-14		NA	Coding	0.00204679
TC01002430.hg.1	TMEM200B	transmembrane protein 200B	1	PSR01037422.hg.1	-3.46	2.11e-16	2.49e-14	Alternative 5' Donor Site	0.45	Coding	0.0668057
TC01000808.hg.1	PRKACB	protein kinase, cAMP-dependent, catalytic, beta	1	PSR01012870.hg.1	-4.06	2.11e-16	2.5e-14	Cassette Exon	0.49	Coding	1.48604e-16
TC01004760.hg.1	CKS1B	CDC28 protein kinase regulatory subunit 1B	1	PSR01064611.hg.1	3.36	2.11e-16	2.5e-14	Cassette Exon	0.27	NonCoding	0.0072969
TC0X000719.hg.1	LINC00894	long intergenic non-protein coding RNA 894	X	JUC0X004656.hg.1	5.65	2.14e-16	2.52e-14		NA	Coding	1.75465e-07
TC02000675.hg.1	LOC100507334	two pore channel 3 pseudogene	2	PSR02010664.hg.1	-2.98	2.14e-16	2.53e-14	Cassette Exon	0.3	Coding	0.380457
TC03001723.hg.1	SNX4	sorting nexin 4	3	JUC03015620.hg.1	-5.4	2.15e-16	2.53e-14		NA	Coding	7.80433e-06
TC07000307.hg.1	UPP1	uridine phosphorylase 1	7	JUC07002234.hg.1	5.03	2.15e-16	2.54e-14		NA	Coding	0.00647442
TC19001092.hg.1	ACER1	alkaline ceramidase 1	19	PSR19014950.hg.1	2.23	2.17e-16	2.55e-14	Cassette Exon	0.29	Coding	0.640641
TC07001766.hg.1	HRAT17	heart tissue-associated transcript 17	NA	PSR07027648.hg.1	-3.99	2.25e-16	2.64e-14	Cassette Exon	0.55	Coding	0.00379185
TC19001250.hg.1	NOTCH3	notch 3	19	JUC19010196.hg.1	8.09	2.26e-16	2.66e-14		NA	Coding	1.34547e-11
TC02002388.hg.1	LRP1B	LDL receptor related protein 1B	2	JUC02019512.hg.1	6.36	2.3e-16	2.7e-14		NA	Coding	2.99303e-51
TC08001081.hg.1	CLU	clusterin	8	PSR08013854.hg.1	-2.53	2.32e-16	2.73e-14	Alternative 3' Acceptor Site	0.4	Coding	5.96487e-08
TC18000429.hg.1	AQP4	aquaporin 4	18	PSR18004350.hg.1	3.43	2.33e-16	2.74e-14	Alternative 5' Donor Site	0.37	Coding	0.0156042
TC6_qbl_hap6000236.hg.1	HLA-DMB	major histocompatibility complex, class II, DM beta	6	JUC6_qbl_hap6002108.hg.1	-2.87	2.34e-16	2.75e-14		NA	Coding	0.0336337
TC07003114.hg.1			NA	PSR07037231.hg.1	-3.48	2.36e-16	2.77e-14	Cassette Exon	0.31	NonCoding	0.000968726
TC02001765.hg.1	MAP4K3	mitogen-activated protein kinase kinase kinase kinase 3	2	JUC02014911.hg.1	-2.23	2.37e-16	2.77e-14		NA	Coding	3.44252e-06
TC05001354.hg.1	CDC20B	cell division cycle 20B	5	PSR05018913.hg.1	-2.96	2.38e-16	2.78e-14	Cassette Exon	0.19	Coding	0.0227591
TC6_dbb_hap3000209.hg.1	HLA-DMB	major histocompatibility complex, class II, DM beta	6	JUC6_dbb_hap3001601.hg.1	-2.87	2.39e-16	2.79e-14		NA	Coding	0.0342579
TC06001221.hg.1	SERPINB6	serpin peptidase inhibitor, clade B (ovalbumin), member 6	6	JUC06007232.hg.1	3.02	2.39e-16	2.79e-14		NA	Coding	0.000142787
TC22001282.hg.1			NA	PSR22018058.hg.1	-2.18	2.4e-16	2.81e-14	Cassette Exon	0.15	NonCoding	0.676113
TC21000353.hg.1	CCT8	chaperonin containing TCP1, subunit 8 (theta)	21	JUC21002191.hg.1	-4.25	2.42e-16	2.83e-14		NA	Coding	0.00566551
TC06000163.hg.1	HIST1H4A	histone cluster 1, H4a	6	PSR06001660.hg.1	-5.24	2.44e-16	2.85e-14	Alternative 5' Donor Site	0.52	Coding	0.509472
TC07000116.hg.1	HDAC9	histone deacetylase 9	7	JUC07000831.hg.1	3.92	2.45e-16	2.86e-14		NA	Coding	4.11135e-16
TC10001345.hg.1	PBLD	phenazine biosynthesis-like protein domain containing	10	PSR10016991.hg.1	-3.72	2.46e-16	2.87e-14	Alternative 3' Acceptor Site	0.5	Coding	2.71019e-06
TC13000298.hg.1	SLAIN1	SLAIN motif family member 1	13	PSR13003215.hg.1	3.66	2.46e-16	2.87e-14	Cassette Exon	0.48	Coding	5.01783e-14
TC12002975.hg.1			NA	PSR12032190.hg.1	2.53	2.46e-16	2.87e-14	Alternative 5' Donor Site	0.14	NonCoding	0.145587
TC22000675.hg.1	C22orf42	chromosome 22 open reading frame 42	22	PSR22011968.hg.1	4.54	2.47e-16	2.88e-14	Cassette Exon	0.37	Coding	0.00068985
TC22000535.hg.1	GGT2	gamma-glutamyltransferase 2	22	JUC22003833.hg.1	2.44	2.5e-16	2.91e-14		NA	Coding	0.0045465
TC16002056.hg.1	NFATC3	nuclear factor of activated T-cells, cytoplasmic, calcineurin-dependent 3	16	PSR16007940.hg.1	-2.3	2.51e-16	2.92e-14	Cassette Exon	0.14	Coding	0.0228944
TC09000450.hg.1	PHF2	PHD finger protein 2	9	JUC09002672.hg.1	-2.33	2.53e-16	2.94e-14		NA	Coding	1.88289e-13
TC11001902.hg.1	PPP1R14B	protein phosphatase 1, regulatory (inhibitor) subunit 14B	11	PSR11022430.hg.1	-3.77	2.53e-16	2.94e-14	Cassette Exon	0.66	Coding	3.41679e-05
TC10001236.hg.1	SYT15	synaptotagmin XV	10	PSR10015424.hg.1	3.21	2.54e-16	2.95e-14	Alternative 3' Acceptor Site	0.15	Coding	0.0358914
TC19001572.hg.1	CNFN	cornifelin	19	JUC19012276.hg.1	-5.58	2.56e-16	2.97e-14		NA	Coding	0.274772
TC02001867.hg.1	EFEMP1	EGF containing fibulin-like extracellular matrix protein 1	2	PSR02029897.hg.1	-3.51	2.59e-16	3e-14	Alternative 5' Donor Site	0.54	Coding	3.76191e-12
TC6_mcf_hap5000170.hg.1	HLA-DQB1	major histocompatibility complex, class II, DQ beta 1	6	PSR6_mcf_hap5003482.hg.1	4.56	2.6e-16	3.01e-14	Cassette Exon	0.39	Coding	0.0962845
TC06004122.hg.1	HLA-DRB5	major histocompatibility complex, class II, DR beta 5	6	PSR06018628.hg.1	5.96	2.6e-16	3.02e-14	Cassette Exon	0.49	Coding	0.897277
TC01004719.hg.1	LOC645166	lymphocyte-specific protein 1 pseudogene	NA	PSR01064410.hg.1	-6.15	2.61e-16	3.02e-14	Cassette Exon	0.37	NonCoding	3.63078e-10
TC12000818.hg.1	C12orf75	chromosome 12 open reading frame 75	12	PSR12010424.hg.1	4.39	2.63e-16	3.05e-14	Cassette Exon	0.52	Coding	2.76975e-07
TC01001362.hg.1	ATP1A4	ATPase, Na+/K+ transporting, alpha 4 polypeptide	1	PSR01021366.hg.1	-5.92	2.63e-16	3.05e-14	Cassette Exon	0.32	Coding	7.44353e-07
TC20000088.hg.1	BTBD3	BTB (POZ) domain containing 3	20	PSR20001242.hg.1	-3.31	2.64e-16	3.06e-14	Alternative 5' Donor Site	0.36	Coding	0.000243467
TC14002142.hg.1	SCARNA13	small Cajal body-specific RNA 13	14	PSR14024961.hg.1	-5.08	2.65e-16	3.07e-14	Cassette Exon	0.37	NonCoding	1.61706e-09
TC02004954.hg.1	BRE	brain and reproductive organ-expressed (TNFRSF1A modulator)	2	JUC02031612.hg.1	-4.03	2.72e-16	3.14e-14		NA	Coding	9.53257e-06
TC22001214.hg.1	SLC25A1	solute carrier family 25 (mitochondrial carrier; citrate transporter), member 1	22	PSR22017590.hg.1	-2.44	2.72e-16	3.14e-14	Cassette Exon	0.18	NonCoding	0.0116439
TC01005783.hg.1	PDZK1P1	PDZ domain containing 1 pseudogene 1	1	PSR01069441.hg.1	2.31	2.72e-16	3.14e-14	Cassette Exon	0.16	NonCoding	2.32592e-12
TC12001269.hg.1	PLBD1	phospholipase B domain containing 1	12	PSR12016528.hg.1	-3.43	2.74e-16	3.16e-14	Cassette Exon	0.36	Coding	0.00460091
TC04001820.hg.1	SORBS2	sorbin and SH3 domain containing 2	4	PSR04024984.hg.1	4.48	2.77e-16	3.2e-14	Cassette Exon	0.4	Coding	3.00748e-07
TC03001370.hg.1	SMARCC1	SWI/SNF related, matrix associated, actin dependent regulator of chromatin, subfamily c, member 1	3	PSR03023594.hg.1	-4.07	2.8e-16	3.23e-14	Cassette Exon	0.48	Coding	1.86148e-08
TC06001428.hg.1	HIST1H4L	histone cluster 1, H4l	6	PSR06016365.hg.1	-2.55	2.83e-16	3.26e-14	Cassette Exon	0.19	Coding	0.00429558
TC01000367.hg.1	FAM76A	family with sequence similarity 76, member A	1	PSR01005663.hg.1	-4.75	2.85e-16	3.28e-14	Cassette Exon	0.48	Coding	4.0715e-17
TC07001559.hg.1	SEMA3C	sema domain, immunoglobulin domain (Ig), short basic domain, secreted, (semaphorin) 3C	7	PSR07023440.hg.1	-3.23	2.86e-16	3.29e-14	Cassette Exon	0.54	Coding	1.68593e-11
TC05000782.hg.1	ARHGAP26	Rho GTPase activating protein 26	5	JUC05005763.hg.1	7.03	2.88e-16	3.32e-14		NA	Coding	6.34286e-08
TC20000702.hg.1	THBD	thrombomodulin	20	PSR20009639.hg.1	-4.2	2.91e-16	3.34e-14	Intron Retention	0.78	Coding	3.26436e-06
TC05000601.hg.1	GRAMD3	GRAM domain containing 3	5	PSR05008273.hg.1	2.25	2.92e-16	3.36e-14	Alternative 3' Acceptor Site	0.17	Coding	2.29043e-12
TC03001574.hg.1			NA	JUC03014084.hg.1	5.38	2.94e-16	3.39e-14		NA	Coding	0.00164482
TC10000905.hg.1	LHPP	phospholysine phosphohistidine inorganic pyrophosphate phosphatase	10	PSR10011089.hg.1	-2.74	2.95e-16	3.39e-14	Alternative 5' Donor Site	0.32	Coding	2.10743e-09
TC01001212.hg.1	TUFT1	tuftelin 1	1	PSR01018833.hg.1	-3.97	2.95e-16	3.39e-14	Alternative 5' Donor Site	0.26	Coding	7.63256e-19
TC08001062.hg.1	STC1	stanniocalcin 1	8	JUC08006959.hg.1	5.58	2.97e-16	3.41e-14		NA	Coding	0.346681
TC03001695.hg.1	POLQ	polymerase (DNA directed), theta	3	PSR03030607.hg.1	-4.68	2.98e-16	3.42e-14	Cassette Exon	0.55	Coding	1.46229e-06
TC13000484.hg.1	MIPEP	mitochondrial intermediate peptidase	13	PSR13005463.hg.1	-5.4	3e-16	3.44e-14	Cassette Exon	0.53	Coding	1.24109e-15
TC04000773.hg.1	MND1	meiotic nuclear divisions 1	4	PSR04010629.hg.1	-3.89	3.04e-16	3.49e-14	Alternative 5' Donor Site	0.39	Coding	1.65703e-07
TC6_mann_hap4000209.hg.1	HLA-DMB	major histocompatibility complex, class II, DM beta	6	JUC6_mann_hap4001626.hg.1	-2.88	3.06e-16	3.5e-14		NA	Coding	0.0379035
TC12001275.hg.1	ART4	ADP-ribosyltransferase 4 (Dombrock blood group)	12	PSR12016603.hg.1	4.25	3.07e-16	3.51e-14	Alternative 5' Donor Site	0.41	Coding	0.00102141
TC03002861.hg.1	PLCD1	phospholipase C, delta 1	3	PSR03041963.hg.1	-2.51	3.09e-16	3.53e-14	Cassette Exon	0.19	NonCoding	2.19021e-05
TC07002518.hg.1	BCAP29	B-cell receptor-associated protein 29	7	PSR07034281.hg.1	-2.02	3.1e-16	3.54e-14	Cassette Exon	0.13	NonCoding	0.0339687
TC05002394.hg.1	PART1	prostate androgen-regulated transcript 1 (non-protein coding)	5	PSR05031415.hg.1	-2.98	3.14e-16	3.58e-14	Cassette Exon	0.24	NonCoding	0.000822443
TC04002922.hg.1	RASGEF1B	RasGEF domain family member 1B	4	JUC04016938.hg.1	-3.32	3.18e-16	3.63e-14		NA	Coding	4.00097e-05
TC03001549.hg.1	EIF4E3	eukaryotic translation initiation factor 4E family member 3	3	PSR03028249.hg.1	3.85	3.19e-16	3.64e-14	Cassette Exon	0.34	Coding	1.07621e-15
TC10002925.hg.1	AKR1C3	aldo-keto reductase family 1, member C3	10	JUC10016982.hg.1	7.28	3.21e-16	3.67e-14		NA	Coding	0.000602272
TC14000915.hg.1	HNRNPC	heterogeneous nuclear ribonucleoprotein C (C1/C2)	14	JUC14005016.hg.1	-5.82	3.22e-16	3.67e-14		NA	Coding	4.34409e-07
TC10000779.hg.1	SLK	STE20-like kinase	10	JUC10005158.hg.1	-4.64	3.26e-16	3.72e-14		NA	Coding	7.66597e-06
TC19001632.hg.1	DMPK	dystrophia myotonica-protein kinase	19	JUC19012709.hg.1	-5.27	3.28e-16	3.74e-14		NA	Coding	1.58462e-19
TC6_mcf_hap5000230.hg.1	HLA-DMB	major histocompatibility complex, class II, DM beta	6	JUC6_mcf_hap5002008.hg.1	-2.86	3.33e-16	3.8e-14		NA	Coding	0.0325602
TC10000468.hg.1	SEC24C	SEC24 homolog C, COPII coat complex component	10	PSR10005472.hg.1	-3.82	3.34e-16	3.81e-14	Cassette Exon	0.53	Coding	5.36368e-06
TC12002096.hg.1	NCOR2	nuclear receptor corepressor 2	12	PSR12027671.hg.1	3.79	3.37e-16	3.84e-14	Alternative 3' Acceptor Site	0.17	Coding	9.09344e-24
TC0Y000006.hg.1	CSF2RA	colony stimulating factor 2 receptor, alpha, low-affinity (granulocyte-macrophage)	X	JUC0Y000043.hg.1	7.79	3.39e-16	3.86e-14		NA	Coding	0.0173772
TC6_apd_hap1000117.hg.1	HLA-DMB	major histocompatibility complex, class II, DM beta	6	JUC6_apd_hap1000796.hg.1	-2.88	3.41e-16	3.87e-14		NA	Coding	0.0486055
TC01003838.hg.1	RAB3GAP2; AURKAPS1	RAB3 GTPase activating protein subunit 2 (non-catalytic); aurora kinase A pseudogene 1	NA	PSR01058687.hg.1	-4.35	3.42e-16	3.89e-14	Alternative 3' Acceptor Site	0.51	Coding	2.51409e-20
TC17001903.hg.1	ST6GALNAC2	ST6 (alpha-N-acetyl-neuraminyl-2,3-beta-galactosyl-1,3)-N-acetylgalactosaminide alpha-2,6-sialyltransferase 2	17	PSR17025818.hg.1	3.62	3.44e-16	3.91e-14	Cassette Exon	0.48	Coding	6.21431e-05
TC16000727.hg.1	TMEM8A	transmembrane protein 8A	16	PSR16010591.hg.1	2.45	3.48e-16	3.95e-14	Cassette Exon	0.47	Coding	1.11667e-10
TC06004127.hg.1	HLA-DMB	major histocompatibility complex, class II, DM beta	6	JUC06021762.hg.1	-2.87	3.48e-16	3.96e-14		NA	Coding	0.0331743
TC18000166.hg.1	HAUS1	HAUS augmin like complex subunit 1	18	JUC18001359.hg.1	-3.64	3.49e-16	3.96e-14		NA	Coding	0.00229353
TC15001264.hg.1	ZNF106	zinc finger protein 106	15	PSR15011664.hg.1	-6.16	3.51e-16	3.99e-14	Cassette Exon	0.37	Coding	0.00214528
TC12000507.hg.1	NABP2	nucleic acid binding protein 2	12	PSR12006646.hg.1	-2.51	3.52e-16	3.99e-14	Cassette Exon	0.32	Coding	2.13253e-05
TC11003491.hg.1	ARAP1	ArfGAP with RhoGAP domain, ankyrin repeat and PH domain 1	11	PSR11024686.hg.1	-4.33	3.52e-16	4e-14	Alternative 3' Acceptor Site	0.42	Coding	3.46415e-05
TC06002757.hg.1	SRSF3	serine/arginine-rich splicing factor 3	6	PSR06031838.hg.1	2.33	3.53e-16	4e-14	Cassette Exon	0.16	NonCoding	3.38852e-10
TC17002703.hg.1			NA	PSR17030372.hg.1	-3.36	3.58e-16	4.05e-14	Cassette Exon	0.29	NonCoding	0.846401
TC12000416.hg.1	OR7E47P	olfactory receptor, family 7, subfamily E, member 47 pseudogene	12	PSR12005331.hg.1	3.33	3.6e-16	4.08e-14	Cassette Exon	0.26	Coding	0.00175971
TC6_ssto_hap7000219.hg.1	HLA-DMB	major histocompatibility complex, class II, DM beta	6	JUC6_ssto_hap7001948.hg.1	-2.85	3.66e-16	4.14e-14		NA	Coding	0.037198
TC01002200.hg.1	MAD2L2	MAD2 mitotic arrest deficient-like 2 (yeast)	1	PSR01034024.hg.1	-3.7	3.85e-16	4.35e-14	Alternative 5' Donor Site	0.39	Coding	2.3352e-05
TC6_cox_hap2000232.hg.1	HLA-DMB	major histocompatibility complex, class II, DM beta	6	JUC6_cox_hap2001805.hg.1	-2.88	3.92e-16	4.42e-14		NA	Coding	0.0707294
TC03001213.hg.1	ANKRD28	ankyrin repeat domain 28	3	JUC03010402.hg.1	-3.61	3.96e-16	4.46e-14		NA	Coding	5.19505e-06
TC02001714.hg.1	XDH	xanthine dehydrogenase	2	PSR02027647.hg.1	-2.71	3.97e-16	4.47e-14	Cassette Exon	0.26	Coding	0.000193437
TC20000428.hg.1	CSTF1	cleavage stimulation factor, 3 pre-RNA, subunit 1	20	JUC20003251.hg.1	-2.82	4.03e-16	4.53e-14		NA	Coding	2.51929e-09
TC19000081.hg.1	CREB3L3	cAMP responsive element binding protein 3-like 3	19	JUC19000720.hg.1	-4.22	4.03e-16	4.53e-14		NA	Coding	0.0364405
TC01002211.hg.1	DHRS3	dehydrogenase/reductase (SDR family) member 3	1	PSR01034121.hg.1	2.79	4.06e-16	4.57e-14	Cassette Exon	0.48	Coding	3.60218e-06
TC09001381.hg.1	CTSV	cathepsin V	9	PSR09017287.hg.1	-3.07	4.07e-16	4.58e-14	Cassette Exon	0.24	Coding	9.69552e-12
TC16001252.hg.1	AP1G1	adaptor-related protein complex 1, gamma 1 subunit	16	PSR16017429.hg.1	-3.07	4.08e-16	4.58e-14	Cassette Exon	0.34	Coding	0.000318606
TC10001298.hg.1	PRKG1-AS1	PRKG1 antisense RNA 1	10	JUC10009456.hg.1	6.47	4.08e-16	4.59e-14		NA	Coding	1.34117e-06
TC12000508.hg.1	SLC39A5	solute carrier family 39 (zinc transporter), member 5	12	PSR12006685.hg.1	-5.5	4.13e-16	4.63e-14	Cassette Exon	0.39	Coding	0.00255004
TC05001727.hg.1			NA	PSR05023271.hg.1	3.26	4.17e-16	4.68e-14	Cassette Exon	0.28	Coding	0.0846939
TC06000514.hg.1	PPARD	peroxisome proliferator-activated receptor delta	6	PSR06005498.hg.1	-2.11	4.17e-16	4.69e-14	Cassette Exon	0.17	Coding	4.02342e-08
TC09001116.hg.1			NA	PSR09014801.hg.1	3.06	4.19e-16	4.7e-14	Cassette Exon	0.29	Coding	0.246192
TC05000919.hg.1	RARS	arginyl-tRNA synthetase	5	PSR05013357.hg.1	-3.75	4.22e-16	4.74e-14	Cassette Exon	0.46	Coding	6.82515e-12
TC09001226.hg.1	GNA14	guanine nucleotide binding protein (G protein), alpha 14	9	PSR09015760.hg.1	2.56	4.25e-16	4.76e-14	Cassette Exon	0.26	Coding	0.000218514
TC02002201.hg.1	LIMS3L; LIMS3; LIMS1	LIM and senescent cell antigen-like domains 3-like; LIM and senescent cell antigen-like domains 3; LIM and senescent cell antigen-like domains 1	NA	PSR02035630.hg.1	-6.81	4.25e-16	4.76e-14	Cassette Exon	0.3	Coding	1.47183e-08
TC03003361.hg.1	PLCXD2	phosphatidylinositol-specific phospholipase C, X domain containing 2	3	PSR03010213.hg.1	3.02	4.27e-16	4.78e-14	Cassette Exon	0.28	Coding	1.78056e-05
TC04000826.hg.1	KLHL2	kelch-like family member 2	4	PSR04011384.hg.1	-2.36	4.31e-16	4.83e-14	Cassette Exon	0.17	Coding	5.37099e-16
TC06001921.hg.1	SNORD50A; SNHG5; SNORD50B	small nucleolar RNA, C/D box 50A; small nucleolar RNA host gene 5; small nucleolar RNA, C/D box 50B	NA	PSR06023579.hg.1	-3.89	4.34e-16	4.86e-14	Intron Retention	0.27	Coding	9.44779e-05
TC17000294.hg.1	LINC01563	long intergenic non-protein coding RNA 1563	17	JUC17002038.hg.1	11.49	4.4e-16	4.91e-14		NA	Coding	0.782745
TC02000139.hg.1	CENPO	centromere protein O	2	JUC02000832.hg.1	-4.21	4.57e-16	5.09e-14		NA	Coding	8.77892e-06
TC08000729.hg.1	SQLE	squalene epoxidase	8	PSR08009895.hg.1	-4.13	4.58e-16	5.09e-14		NA	Coding	0.000360425
TC07000715.hg.1	MDFIC	MyoD family inhibitor domain containing	7	PSR07011274.hg.1	-5.5	4.61e-16	5.12e-14	Cassette Exon	0.54	Coding	5.4664e-08
TC02001769.hg.1	SLC8A1	solute carrier family 8 (sodium/calcium exchanger), member 1	2	PSR02028569.hg.1	6.71	4.71e-16	5.23e-14	Alternative 3' Acceptor Site	0.4	Coding	1.07126e-07
TC12001073.hg.1	DDX11L11	DEAD/H (Asp-Glu-Ala-Asp/His) box helicase 11 like 11	17	JUC12007774.hg.1	4.42	4.8e-16	5.33e-14		NA	Coding	0.55323
TC01001767.hg.1	DTL	denticleless E3 ubiquitin protein ligase homolog (Drosophila)	1	PSR01027694.hg.1	-3.87	4.81e-16	5.33e-14	Cassette Exon	0.33	Coding	0.00184332
TC05001954.hg.1	FAT2	FAT atypical cadherin 2	5	JUC05013857.hg.1	3.38	4.82e-16	5.34e-14		NA	Coding	0.000154168
TC16000795.hg.1	PRSS22	protease, serine, 22	16	PSR16011638.hg.1	3.52	4.88e-16	5.4e-14	Cassette Exon	0.49	Coding	1.15368e-08
TC03001997.hg.1	SLC2A2	solute carrier family 2 (facilitated glucose transporter), member 2	3	JUC03017607.hg.1	-6.99	4.89e-16	5.41e-14		NA	Coding	2.1278e-09
TC19002606.hg.1	RPL13A; SNORD35A; SNORD34; SNORD33; SNORD32A; RPL13AP5	ribosomal protein L13a; small nucleolar RNA, C/D box 35A; small nucleolar RNA, C/D box 34; small nucleolar RNA, C/D box 33; small nucleolar RNA, C/D box 32A; ribosomal protein L13a pseudogene 5	NA	PSR19010246.hg.1	-12.59	4.9e-16	5.42e-14	Cassette Exon	0.38	Coding	7.23922e-19
TC01002491.hg.1	DLGAP3	discs, large (Drosophila) homolog-associated protein 3	1	JUC01020777.hg.1	-13.04	5.04e-16	5.57e-14		NA	Coding	0.00257438
TC01002932.hg.1	COL11A1	collagen, type XI, alpha 1	1	JUC01024525.hg.1	-9.47	5.07e-16	5.6e-14		NA	Coding	0.000740538
TC07001641.hg.1	PDAP1	PDGFA associated protein 1	7	JUC07012446.hg.1	-5.68	5.14e-16	5.67e-14		NA	Coding	3.23965e-08
TC01002624.hg.1	CYP4Z2P	cytochrome P450, family 4, subfamily Z, polypeptide 2, pseudogene	1	PSR01041062.hg.1	2.4	5.15e-16	5.68e-14	Cassette Exon	0.29	Coding	0.00276435
TC16001604.hg.1	CES2	carboxylesterase 2	16	PSR16019979.hg.1	-2.29	5.16e-16	5.69e-14	Cassette Exon	0.16	NonCoding	0.00378561
TC07000111.hg.1	TSPAN13	tetraspanin 13	7	PSR07001709.hg.1	-2.42	5.19e-16	5.72e-14	Cassette Exon	0.18	Coding	5.49878e-11
TC08001347.hg.1	PEX2	peroxisomal biogenesis factor 2	8	JUC08008881.hg.1	-2.18	5.21e-16	5.74e-14		NA	Coding	3.29448e-15
TC03000881.hg.1	NMD3	NMD3 ribosome export adaptor	3	PSR03015674.hg.1	-2.14	5.22e-16	5.75e-14	Cassette Exon	0.23	Coding	2.25753e-15
TC16000483.hg.1	CPNE2	copine II	16	PSR16006727.hg.1	2.78	5.23e-16	5.76e-14	Cassette Exon	0.32	Coding	0.00322932
[truncated: 6,571 more rows]
