# Supplementary material for: Amniotic fluid cell-free transcriptome: a glimpse into fetal development and placental cellular dynamics during normal pregnancy
Source: BMC Med Genomics. 2020 Feb 12;13:25. doi: 10.1186/s12920-020-0690-5 (PMC7017452; doi:10.1186/s12920-020-0690-5)
Supplement: Supplementary file 14 — Additional file 14: Table S8. Biological processes from DFLAT database associated with gestational-age differential splicing but not with differential expression from midtrimester to term. Columns are as shown in the Table S3 legend [file 12920_2020_690_MOESM14_ESM.xls]

## Sheet: TableS8
Name	Count	Size	OddsRatio	q	Pvalue
cell part morphogenesis	411	913	1.8	2.87139e-15	1.13508e-16
neurotrophin signaling pathway	185	379	2	1.60374e-10	1.01018e-11
neurotrophin TRK receptor signaling pathway	183	377	2	3.61469e-10	2.37891e-11
ephrin receptor signaling pathway	57	91	3.5	2.99707e-08	2.40208e-09
protein modification by small protein conjugation or removal	231	530	1.6	2.25935e-07	1.9973e-08
nuclear transport	82	157	2.3	1.58841e-06	1.55598e-07
peptidyl-lysine modification	118	247	1.9	2.3203e-06	2.32332e-07
nucleocytoplasmic transport	80	154	2.3	2.86502e-06	2.94343e-07
protein modification by small protein conjugation	193	443	1.6	2.87438e-06	2.95928e-07
vascular endothelial growth factor receptor signaling pathway	124	264	1.9	3.57933e-06	3.70838e-07
signal transduction by protein phosphorylation	140	308	1.8	6.83976e-06	7.32406e-07
regulation of cellular protein catabolic process	98	202	2	8.94915e-06	9.87439e-07
regulation of JUN kinase activity	31	46	4.4	9.50182e-06	1.05668e-06
negative regulation of mitotic cell cycle	87	175	2.1	9.7263e-06	1.08375e-06
organelle localization	122	264	1.8	1.16046e-05	1.3132e-06
MAPK cascade	135	298	1.8	1.25484e-05	1.43363e-06
protein N-linked glycosylation	112	239	1.9	1.32878e-05	1.52677e-06
regulation of mitotic sister chromatid segregation	35	55	3.7	1.46139e-05	1.68867e-06
protein N-linked glycosylation via asparagine	109	233	1.9	1.94241e-05	2.31621e-06
RNA processing	186	436	1.6	2.12128e-05	2.55254e-06
regulation of viral life cycle	80	161	2.1	2.43048e-05	2.95099e-06
peptidyl-asparagine modification	109	234	1.8	2.43856e-05	2.97139e-06
protein import into nucleus	35	56	3.5	2.51955e-05	3.1084e-06
protein targeting to nucleus	35	56	3.5	2.51955e-05	3.1084e-06
single-organism nuclear import	35	56	3.5	2.51955e-05	3.1084e-06
erythrocyte homeostasis	44	76	2.9	2.78845e-05	3.48368e-06
modification-dependent protein catabolic process	120	263	1.8	2.78845e-05	3.48859e-06
posttranscriptional regulation of gene expression	129	287	1.7	3.13248e-05	3.97976e-06
regulation of metaphase/anaphase transition of cell cycle	31	48	3.8	3.25042e-05	4.18657e-06
Fc receptor signaling pathway	149	340	1.7	3.33284e-05	4.29997e-06
modification-dependent macromolecule catabolic process	121	267	1.8	3.69352e-05	4.7974e-06
regulation of symbiosis, encompassing mutualism through parasitism	88	183	2	4.11824e-05	5.40273e-06
nuclear import	35	57	3.4	4.19685e-05	5.56055e-06
embryonic digit morphogenesis	39	66	3	4.63939e-05	6.25773e-06
regulation of viral genome replication	39	66	3	4.63939e-05	6.25773e-06
establishment of organelle localization	100	214	1.9	4.65797e-05	6.29291e-06
insulin receptor signaling pathway	122	271	1.7	4.82738e-05	6.53227e-06
Fc-epsilon receptor signaling pathway	127	286	1.7	7.05666e-05	9.79277e-06
regulation of viral process	83	173	2	7.87544e-05	1.09818e-05
regulation of proteasomal protein catabolic process	64	126	2.2	8.0965e-05	1.13077e-05
immune response-activating cell surface receptor signaling pathway	111	245	1.8	8.40227e-05	1.1753e-05
cardiac septum development	51	95	2.4	8.59021e-05	1.20532e-05
regulation of proteolysis involved in cellular protein catabolic process	88	186	1.9	8.60046e-05	1.21049e-05
gastrulation	74	152	2	0.000117799	1.70404e-05
fibroblast growth factor receptor signaling pathway	121	273	1.7	0.000120296	1.74278e-05
monosaccharide metabolic process	63	125	2.1	0.000124538	1.80964e-05
negative regulation of multi-organism process	58	113	2.2	0.000131593	1.91502e-05
erythrocyte differentiation	41	73	2.7	0.000139918	2.04528e-05
positive regulation of JUN kinase activity	25	38	4.1	0.000151435	2.23337e-05
protein localization to organelle	164	390	1.5	0.000169569	2.52292e-05
Ras protein signal transduction	116	263	1.7	0.000219602	3.33886e-05
clathrin-mediated endocytosis	15	19	7.9	0.00024776	3.84771e-05
stress-activated protein kinase signaling cascade	48	91	2.4	0.000251995	3.93927e-05
proteasome-mediated ubiquitin-dependent protein catabolic process	88	191	1.8	0.000269729	4.2299e-05
regulation of cellular amide metabolic process	92	202	1.8	0.000308934	4.93865e-05
Golgi vesicle transport	106	239	1.7	0.000336246	5.41179e-05
proteasomal protein catabolic process	91	200	1.8	0.000350565	5.65746e-05
antigen processing and presentation of peptide antigen via MHC class I	48	92	2.3	0.00035129	5.6768e-05
cellular response to fibroblast growth factor stimulus	124	287	1.6	0.000352941	5.71115e-05
stress-activated MAPK cascade	47	90	2.3	0.000401198	6.55302e-05
positive regulation of proteolysis	118	272	1.6	0.000419464	6.89693e-05
negative regulation of protein catabolic process	49	95	2.2	0.000425156	6.99974e-05
positive regulation of cellular amide metabolic process	38	69	2.6	0.00043847	7.26657e-05
response to radiation	125	291	1.6	0.000439575	7.29442e-05
Notch signaling pathway	46	88	2.3	0.00045291	7.5649e-05
dendrite development	48	93	2.3	0.000481687	8.0874e-05
response to fibroblast growth factor	124	289	1.6	0.000489102	8.2544e-05
regulation of cell shape	40	74	2.5	0.000491482	8.30523e-05
protein sumoylation	52	103	2.2	0.000521341	8.87775e-05
negative regulation of cell cycle process	84	184	1.8	0.000542116	9.26684e-05
purine nucleoside metabolic process	60	123	2	0.000555994	9.52822e-05
negative regulation of viral life cycle	41	77	2.4	0.000616716	0.000106626
purine nucleoside monophosphate metabolic process	46	89	2.3	0.00062227	0.000107992
purine ribonucleoside monophosphate metabolic process	46	89	2.3	0.00062227	0.000107992
negative regulation of cellular protein catabolic process	35	63	2.6	0.00062868	0.000109241
activation of MAPKK activity	91	203	1.7	0.000632406	0.0001103
tricarboxylic acid metabolic process	20	30	4.2	0.000648638	0.000113413
myeloid cell development	27	45	3.2	0.000654294	0.000114828
regulation of mRNA 3'-end processing	16	22	5.6	0.000657861	0.00011574
citrate metabolic process	18	26	4.7	0.000676566	0.000119913
ribonucleoside monophosphate metabolic process	47	92	2.2	0.000737994	0.000131762
negative regulation of viral process	42	80	2.3	0.000751111	0.00013443
glycerolipid biosynthetic process	99	225	1.7	0.000752212	0.00013479
vesicle localization	69	147	1.9	0.000754411	0.000135512
nucleoside monophosphate metabolic process	49	97	2.2	0.000761628	0.000137305
regulation of mRNA metabolic process	39	73	2.4	0.000785001	0.000141689
coronary vasculature development	25	41	3.3	0.000786268	0.000142259
protein import	44	85	2.3	0.000793863	0.000144262
sensory perception of mechanical stimulus	36	66	2.5	0.000795459	0.000145132
myelin maintenance	11	13	11.6	0.000820683	0.000150268
regulation of spindle checkpoint	11	13	11.6	0.000820683	0.000150268
response to hydrogen peroxide	24	39	3.4	0.000852663	0.00015742
regulation of ubiquitin protein ligase activity	24	39	3.4	0.000852663	0.00015742
organelle assembly	148	358	1.5	0.000868984	0.000160811
positive regulation of chromosome organization	50	100	2.1	0.000879505	0.00016368
protein ubiquitination	141	339	1.5	0.000879505	0.000163713
sensory perception of sound	35	64	2.5	0.000893844	0.000166771
nuclear export	47	93	2.2	0.000982592	0.000183756
regulation of DNA binding	31	55	2.7	0.000993714	0.000186699
negative regulation of cell division	31	55	2.7	0.000993714	0.000186699
response to ionizing radiation	37	69	2.4	0.000995318	0.000188247
regulation of RNA stability	57	118	2	0.00102315	0.000195786
positive regulation of innate immune response	112	262	1.6	0.0010943	0.000210827
mitotic cell cycle checkpoint	64	136	1.9	0.00110021	0.0002123
regulation of cytokine secretion	46	91	2.2	0.00110021	0.000212626
regulation of translation	82	183	1.7	0.00121546	0.000238128
negative regulation of mitotic cell cycle phase transition	61	129	1.9	0.00127348	0.000250325
cellular response to hydrogen peroxide	18	27	4.2	0.001277	0.000251295
negative regulation of proteolysis involved in cellular protein catabolic process	32	58	2.6	0.00128207	0.000252571
regulation of hair cycle	9	10	18.9	0.00133792	0.000265317
cellular response to interleukin-4	9	10	18.9	0.00133792	0.000265317
establishment of vesicle localization	66	142	1.8	0.00133969	0.00026596
negative regulation of cell cycle phase transition	64	137	1.9	0.00137986	0.000274234
B cell differentiation	37	70	2.4	0.00138806	0.000276166
positive regulation of histone modification	28	49	2.8	0.00138931	0.000276716
vesicle coating	39	75	2.3	0.0014888	0.000298147
multicellular organismal metabolic process	39	75	2.3	0.0014888	0.000298147
regulation of mRNA stability	56	117	1.9	0.00148932	0.000298898
peptidyl-tyrosine phosphorylation	54	112	2	0.00150105	0.000301906
peptidyl-tyrosine modification	54	112	2	0.00150105	0.000301906
regulation of mRNA processing	33	61	2.5	0.00163114	0.000331967
positive regulation of cytokine production	114	270	1.5	0.00163197	0.000332846
protein localization to nucleus	45	90	2.1	0.00165991	0.000339762
intrinsic apoptotic signaling pathway in response to DNA damage	22	36	3.3	0.00165991	0.000339987
hexose catabolic process	22	36	3.3	0.00165991	0.000339987
carbohydrate biosynthetic process	40	78	2.2	0.00177814	0.000365747
positive regulation of chromatin modification	29	52	2.7	0.00184483	0.000381068
regulation of syncytium formation by plasma membrane fusion	10	12	10.5	0.00191743	0.000397729
ribonucleoprotein complex localization	37	71	2.3	0.00192138	0.000398966
ER to Golgi vesicle-mediated transport	63	136	1.8	0.00194719	0.000405029
monosaccharide biosynthetic process	25	43	2.9	0.00194719	0.000405594
negative regulation of proteasomal ubiquitin-dependent protein catabolic process	28	50	2.7	0.00207638	0.000436563
negative regulation of mitotic nuclear division	24	41	3	0.00215931	0.000459157
cellular response to starvation	36	69	2.3	0.00216865	0.000461616
membrane budding	51	106	2	0.00218463	0.000465966
regulation of interleukin-2 production	18	28	3.8	0.00229205	0.000491865
NLS-bearing protein import into nucleus	11	14	7.7	0.00230455	0.000495548
microtubule polymerization	11	14	7.7	0.00230455	0.000495548
pattern specification process	171	430	1.4	0.00241305	0.00052412
hexose metabolic process	50	104	2	0.0024699	0.000538614
cell-substrate adhesion	50	104	2	0.0024699	0.000538614
regulation of early endosome to late endosome transport	12	16	6.3	0.00255072	0.000557346
positive regulation of mRNA processing	15	22	4.5	0.00265386	0.000583342
intrinsic apoptotic signaling pathway in response to DNA damage by p53 class mediator	13	18	5.5	0.00266512	0.000588132
negative chemotaxis	13	18	5.5	0.00266512	0.000588132
blastocyst development	41	82	2.1	0.00276783	0.000611399
response to molecule of bacterial origin	51	107	1.9	0.00277796	0.00061424
phospholipid metabolic process	103	244	1.5	0.00284458	0.000630824
negative regulation of nuclear division	25	44	2.8	0.00293159	0.000653303
positive regulation of translation	31	58	2.4	0.00293968	0.000656274
multicellular organismal macromolecule metabolic process	36	70	2.2	0.00294395	0.000657976
phospholipid biosynthetic process	83	191	1.6	0.00316699	0.000714706
protein processing	72	162	1.7	0.00323061	0.000731168
antigen processing and presentation of exogenous peptide antigen via MHC class I, TAP-independent	8	9	16.8	0.00327612	0.000745253
fructose metabolic process	8	9	16.8	0.00327612	0.000745253
response to epinephrine	8	9	16.8	0.00327612	0.000745253
cellular response to epinephrine stimulus	8	9	16.8	0.00327612	0.000745253
regulation of protein modification by small protein conjugation or removal	93	218	1.6	0.00328003	0.000747339
protein secretion	30	56	2.4	0.00331191	0.0007582
arachidonic acid metabolic process	27	49	2.6	0.00337255	0.000773548
toll-like receptor 2 signaling pathway	37	73	2.2	0.00346607	0.000797256
protein acylation	58	126	1.8	0.00354421	0.000816
positive regulation of macroautophagy	19	31	3.3	0.00354847	0.000818521
MyD88-dependent toll-like receptor signaling pathway	39	78	2.1	0.00355348	0.000821222
cartilage development	63	139	1.8	0.00356436	0.000824509
hexose biosynthetic process	23	40	2.9	0.00365112	0.00085013
negative regulation of developmental growth	26	47	2.6	0.00380704	0.000889742
DNA recombination	72	163	1.7	0.00385327	0.000901384
gastrulation with mouth forming second	18	29	3.4	0.00387429	0.000907143
nuclear envelope organization	31	59	2.3	0.00408633	0.000959453
negative regulation of cell morphogenesis involved in differentiation	42	86	2	0.00413141	0.000974525
positive regulation of protein localization to nucleus	42	86	2	0.00413141	0.000974525
protein maturation	76	174	1.6	0.00414561	0.000979675
developmental programmed cell death	17	27	3.6	0.00421065	0.000998703
negative regulation of viral genome replication	25	45	2.6	0.00430327	0.00102292
response to interleukin-4	9	11	9.5	0.00434496	0.00103811
regulation of mitotic cell cycle spindle assembly checkpoint	9	11	9.5	0.00434496	0.00103811
regulation of mitotic spindle checkpoint	9	11	9.5	0.00434496	0.00103811
multi-organism reproductive process	169	430	1.4	0.00439893	0.00105196
collagen metabolic process	35	69	2.2	0.00447182	0.00107207
ribonucleoprotein complex export from nucleus	35	69	2.2	0.00447182	0.00107207
ear development	90	212	1.6	0.00450363	0.00108091
microtubule cytoskeleton organization involved in mitosis	16	25	3.7	0.00453078	0.00109038
regulation of protein ubiquitination	87	204	1.6	0.00455099	0.00109623
positive regulation of response to extracellular stimulus	21	36	3	0.00455158	0.00109934
positive regulation of response to nutrient levels	21	36	3	0.00455158	0.00109934
regulation of plasma lipoprotein particle levels	21	36	3	0.00455158	0.00109934
regulation of defense response to virus	72	164	1.7	0.00457117	0.00110606
establishment of endothelial intestinal barrier	6	6	Inf	0.00460607	0.0011185
regulation of histone deacetylase activity	6	6	Inf	0.00460607	0.0011185
regulation of dendritic cell apoptotic process	6	6	Inf	0.00460607	0.0011185
anaphase-promoting complex-dependent proteasomal ubiquitin-dependent protein catabolic process	39	79	2.1	0.00461835	0.00112249
antigen receptor-mediated signaling pathway	64	143	1.7	0.00462014	0.00112393
regulation of ligase activity	52	112	1.8	0.00475722	0.00116347
T cell receptor signaling pathway	57	125	1.8	0.00485847	0.00118987
import into cell	10	13	7	0.00498127	0.0012226
myeloid leukocyte differentiation	48	102	1.9	0.00503122	0.00123595
tricarboxylic acid cycle	14	21	4.2	0.00508581	0.00125488
activation of JUN kinase activity	14	21	4.2	0.00508581	0.00125488
bone cell development	14	21	4.2	0.00508581	0.00125488
regulation of NIK/NF-kappaB signaling	14	21	4.2	0.00508581	0.00125488
toll-like receptor TLR1:TLR2 signaling pathway	36	72	2.1	0.00517721	0.00128081
toll-like receptor TLR6:TLR2 signaling pathway	36	72	2.1	0.00517721	0.00128081
regulation of peptidyl-tyrosine phosphorylation	63	141	1.7	0.00518474	0.00128666
regulation of stem cell proliferation	29	55	2.4	0.00518474	0.00128718
SCF-dependent proteasomal ubiquitin-dependent protein catabolic process	12	17	5.1	0.00536047	0.00133795
retrograde transport, endosome to Golgi	26	48	2.5	0.00539195	0.0013506
positive regulation of mRNA metabolic process	19	32	3.1	0.00558721	0.00140894
toll-like receptor 5 signaling pathway	33	65	2.2	0.00570445	0.00144326
toll-like receptor 10 signaling pathway	33	65	2.2	0.00570445	0.00144326
negative regulation of sequence-specific DNA binding transcription factor activity	52	113	1.8	0.00585831	0.00148781
regulation of stem cell differentiation	43	90	1.9	0.00585831	0.00149042
dendrite morphogenesis	28	53	2.4	0.00585831	0.0014913
negative regulation of cell-substrate adhesion	22	39	2.7	0.00606294	0.00154866
regulation of ERBB signaling pathway	32	63	2.2	0.00653669	0.00167535
positive regulation of cellular protein catabolic process	61	137	1.7	0.00656485	0.00168542
cellular response to radiation	51	111	1.8	0.00666036	0.00171283
neurotransmitter transport	34	68	2.1	0.00669073	0.001725
mechanoreceptor differentiation	34	68	2.1	0.00669073	0.001725
nucleotide phosphorylation	27	51	2.4	0.00669154	0.00172812
cellular modified amino acid biosynthetic process	17	28	3.3	0.00686554	0.001782
negative regulation of DNA binding	17	28	3.3	0.00686554	0.001782
neutral lipid catabolic process	17	28	3.3	0.00686554	0.001782
acylglycerol catabolic process	17	28	3.3	0.00686554	0.001782
positive regulation of stress fiber assembly	17	28	3.3	0.00686554	0.001782
base-excision repair	24	44	2.5	0.0069306	0.0018019
innate immune response activating cell surface receptor signaling pathway	52	114	1.8	0.00721096	0.00188888
positive regulation of endopeptidase activity	52	114	1.8	0.00721096	0.00188888
regulation of ubiquitin-protein transferase activity	52	114	1.8	0.00721096	0.00188888
regulation of epidermal growth factor receptor signaling pathway	31	61	2.2	0.00741447	0.00194541
RNA stabilization	16	26	3.4	0.00752834	0.00199001
mRNA stabilization	16	26	3.4	0.00752834	0.00199001
negative regulation of sister chromatid segregation	20	35	2.8	0.00766449	0.00203266
negative regulation of chromosome segregation	20	35	2.8	0.00766449	0.00203266
cellular response to ionizing radiation	20	35	2.8	0.00766449	0.00203266
negative regulation of sodium ion transport	7	8	14.7	0.00775388	0.00206983
response to activity	7	8	14.7	0.00775388	0.00206983
response to muscle activity	7	8	14.7	0.00775388	0.00206983
regulation of single stranded viral RNA replication via double stranded DNA intermediate	7	8	14.7	0.00775388	0.00206983
development of secondary female sexual characteristics	7	8	14.7	0.00775388	0.00206983
clathrin coat assembly	7	8	14.7	0.00775388	0.00206983
negative regulation of sodium ion transmembrane transport	7	8	14.7	0.00775388	0.00206983
tRNA aminoacylation for protein translation	23	42	2.6	0.00778239	0.00208083
regulation of smooth muscle cell proliferation	23	42	2.6	0.00778239	0.00208083
stimulatory C-type lectin receptor signaling pathway	51	112	1.8	0.00809756	0.00217213
regulation of cell cycle G1/S phase transition	54	120	1.7	0.00841716	0.00226517
ferric iron transport	19	33	2.9	0.00858766	0.00232412
central nervous system neuron axonogenesis	19	33	2.9	0.00858766	0.00232412
spindle checkpoint	19	33	2.9	0.00858766	0.00232412
transferrin transport	19	33	2.9	0.00858766	0.00232412
trivalent inorganic cation transport	19	33	2.9	0.00858766	0.00232412
mRNA transport	32	64	2.1	0.00858878	0.00232628
localization within membrane	38	79	2	0.00865721	0.0023467
nucleic acid transport	36	74	2	0.00870849	0.00236438
RNA transport	36	74	2	0.00870849	0.00236438
pallium development	60	136	1.7	0.00876044	0.00238039
nucleoside diphosphate phosphorylation	22	40	2.6	0.00883442	0.00240241
mitotic spindle assembly	14	22	3.7	0.00892191	0.00243008
modification of morphology or physiology of other organism	45	97	1.8	0.00900167	0.00245571
positive regulation of cysteine-type endopeptidase activity involved in apoptotic process	45	97	1.8	0.00900167	0.00245571
methylation	64	147	1.6	0.0094184	0.00257758
positive regulation of cysteine-type endopeptidase activity	48	105	1.8	0.00954063	0.0026131
glycerophospholipid biosynthetic process	77	182	1.5	0.00961303	0.0026392
adipose tissue development	18	31	2.9	0.00963837	0.00265277
microtubule nucleation	8	10	8.4	0.00963837	0.002665
positive regulation of circadian rhythm	8	10	8.4	0.00963837	0.002665
negative regulation of organ growth	8	10	8.4	0.00963837	0.002665
collateral sprouting	8	10	8.4	0.00963837	0.002665
positive regulation of syncytium formation by plasma membrane fusion	8	10	8.4	0.00963837	0.002665
amino acid activation	24	45	2.4	0.00972132	0.00269216
tRNA aminoacylation	24	45	2.4	0.00972132	0.00269216
vesicle targeting	37	77	2	0.00980648	0.00272
RNA export from nucleus	33	67	2	0.00985428	0.00273968
regulation of RNA splicing	33	67	2	0.00985428	0.00273968
B cell activation	44	95	1.8	0.0101431	0.00283349
modification of morphology or physiology of other organism involved in symbiotic interaction	44	95	1.8	0.0101431	0.00283349
negative regulation of small GTPase mediated signal transduction	12	18	4.2	0.0101431	0.00283759
modulation by symbiont of host cellular process	26	50	2.3	0.0103722	0.00290619
glycerophospholipid metabolic process	90	218	1.5	0.0104381	0.0029303
ribonucleoprotein complex biogenesis	66	153	1.6	0.0104381	0.00293155
internal protein amino acid acetylation	42	90	1.8	0.0104381	0.00293372
oocyte maturation	9	12	6.3	0.0104964	0.00295925
negative regulation by host of viral transcription	9	12	6.3	0.0104964	0.00295925
negative regulation of peptidyl-serine phosphorylation	11	16	4.6	0.0105516	0.00298167
positive regulation of chromosome segregation	11	16	4.6	0.0105516	0.00298167
glucose catabolic process	17	29	3	0.0106495	0.00302138
glycolytic process	17	29	3	0.0106495	0.00302138
internal peptidyl-lysine acetylation	40	85	1.9	0.0106495	0.00302321
maintenance of location	40	85	1.9	0.0106495	0.00302321
regulation of ubiquitin-protein ligase activity involved in mitotic cell cycle	40	85	1.9	0.0106495	0.00302321
phenol-containing compound biosynthetic process	10	14	5.3	0.0106849	0.00304022
hexose transport	28	55	2.2	0.0107048	0.00305286
glucose transport	28	55	2.2	0.0107048	0.00305286
mRNA 3'-end processing	28	55	2.2	0.0107048	0.00305286
negative regulation of protein modification by small protein conjugation or removal	55	124	1.7	0.0107083	0.0030585
protein polymerization	23	43	2.4	0.0109225	0.00312208
regulation of neurotransmitter levels	45	98	1.8	0.0109582	0.0031414
central nervous system neuron development	36	75	1.9	0.0109906	0.00315346
protein methylation	34	70	2	0.0110714	0.00318386
protein alkylation	34	70	2	0.0110714	0.00318386
toll-like receptor 9 signaling pathway	34	70	2	0.0110714	0.00318386
camera-type eye morphogenesis	53	119	1.7	0.011247	0.00323681
response to toxic substance	43	93	1.8	0.0113522	0.00326956
inner ear receptor cell development	25	48	2.3	0.011701	0.00337762
NADH regeneration	16	27	3.1	0.0118244	0.0034319
glycolytic process through fructose-6-phosphate	16	27	3.1	0.0118244	0.0034319
glycolytic process through glucose-6-phosphate	16	27	3.1	0.0118244	0.0034319
canonical glycolysis	16	27	3.1	0.0118244	0.0034319
glucose catabolic process to pyruvate	16	27	3.1	0.0118244	0.0034319
xenobiotic metabolic process	72	170	1.6	0.0118244	0.00343895
response to xenobiotic stimulus	72	170	1.6	0.0118244	0.00343895
cellular response to xenobiotic stimulus	72	170	1.6	0.0118244	0.00343895
protein acetylation	46	101	1.8	0.0118512	0.00346253
neurotransmitter uptake	5	5	Inf	0.0118512	0.00347247
lipoprotein transport	5	5	Inf	0.0118512	0.00347247
lipoprotein localization	5	5	Inf	0.0118512	0.00347247
receptor-mediated virion attachment to host cell	5	5	Inf	0.0118512	0.00347247
ureteric bud elongation	5	5	Inf	0.0118512	0.00347247
epithelial cell proliferation involved in mammary gland duct elongation	5	5	Inf	0.0118512	0.00347247
regulation of hematopoietic stem cell proliferation	5	5	Inf	0.0118512	0.00347247
regulation of interleukin-12 secretion	5	5	Inf	0.0118512	0.00347247
regulation of macroautophagy	39	83	1.9	0.011918	0.00349723
cellular response to heat	39	83	1.9	0.011918	0.00349723
nucleoside diphosphate metabolic process	27	53	2.2	0.0120637	0.00355059
response to purine-containing compound	27	53	2.2	0.0120637	0.00355059
negative regulation of mitotic sister chromatid segregation	19	34	2.7	0.0124533	0.00368946
response to cAMP	19	34	2.7	0.0124533	0.00368946
mRNA export from nucleus	31	63	2	0.0124561	0.00369841
mRNA-containing ribonucleoprotein complex export from nucleus	31	63	2	0.0124561	0.00369841
glucose metabolic process	42	91	1.8	0.0126885	0.00377292
negative regulation of GTPase activity	15	25	3.2	0.0129888	0.0038848
regulation of Rho protein signal transduction	15	25	3.2	0.0129888	0.0038848
tissue regeneration	15	25	3.2	0.0129888	0.0038848
membrane biogenesis	15	25	3.2	0.0129888	0.0038848
positive regulation of peptidase activity	53	120	1.7	0.0133727	0.00400542
nucleoside triphosphate metabolic process	38	81	1.9	0.0134893	0.00404619
lipoprotein metabolic process	38	81	1.9	0.0134893	0.00404619
JNK cascade	26	51	2.2	0.0137534	0.00413139
establishment of RNA localization	36	76	1.9	0.0138287	0.00415701
organic acid catabolic process	69	163	1.5	0.0138688	0.00417812
carboxylic acid catabolic process	69	163	1.5	0.0138688	0.00417812
positive regulation of protein import	34	71	1.9	0.0140029	0.00424199
extracellular matrix disassembly	51	115	1.7	0.0140029	0.00424776
epithelial cell migration	28	56	2.1	0.0140029	0.00425039
phosphatidylcholine metabolic process	28	56	2.1	0.0140029	0.00425039
response to nutrient	18	32	2.7	0.0140029	0.00425197
negative regulation of mitotic metaphase/anaphase transition	18	32	2.7	0.0140029	0.00425197
mitotic spindle checkpoint	18	32	2.7	0.0140029	0.00425197
negative regulation of metaphase/anaphase transition of cell cycle	18	32	2.7	0.0140029	0.00425197
negative regulation of mitotic sister chromatid separation	18	32	2.7	0.0140029	0.00425197
regulation of endothelial cell proliferation	32	66	2	0.0140972	0.00429285
purine ribonucleoside triphosphate metabolic process	32	66	2	0.0140972	0.00429285
striated muscle cell development	46	102	1.7	0.0143104	0.00436398
microtubule polymerization or depolymerization	14	23	3.3	0.0143154	0.00437794
regulation of cell cycle checkpoint	14	23	3.3	0.0143154	0.00437794
gamete generation	116	293	1.4	0.0145577	0.00445521
regulation of cardiac muscle contraction	23	44	2.3	0.0148629	0.00456799
modulation by virus of host process	25	49	2.2	0.0156049	0.0048096
gluconeogenesis	20	37	2.5	0.0157826	0.00487466
receptor internalization	20	37	2.5	0.0157826	0.00487466
ATP generation from ADP	17	30	2.8	0.0158189	0.00489616
response to growth hormone	17	30	2.8	0.0158189	0.00489616
positive regulation of protein import into nucleus	33	69	1.9	0.015858	0.00492206
vesicle targeting, to, from or within Golgi	33	69	1.9	0.015858	0.00492206
epithelium migration	29	59	2	0.0160888	0.00500068
regulation of phosphatase activity	45	100	1.7	0.0161054	0.00501632
regulation of response to extracellular stimulus	45	100	1.7	0.0161054	0.00501632
regulation of response to nutrient levels	45	100	1.7	0.0161054	0.00501632
peptidyl-lysine acetylation	40	87	1.8	0.0161215	0.00502483
neuron migration	51	116	1.7	0.0167808	0.00524126
phosphatidylinositol-mediated signaling	54	124	1.6	0.0168695	0.00527695
female pregnancy	43	95	1.7	0.0168695	0.00527995
response to lipopolysaccharide	43	95	1.7	0.0168695	0.00527995
purine nucleoside diphosphate metabolic process	22	42	2.3	0.0169139	0.00531589
purine ribonucleoside diphosphate metabolic process	22	42	2.3	0.0169139	0.00531589
NAD metabolic process	22	42	2.3	0.0169139	0.00531589
spleen development	22	42	2.3	0.0169139	0.00531589
megakaryocyte differentiation	12	19	3.6	0.0172285	0.00545221
skeletal muscle tissue regeneration	12	19	3.6	0.0172285	0.00545221
positive regulation of blood vessel endothelial cell migration	12	19	3.6	0.0172285	0.00545221
response to monoamine	12	19	3.6	0.0172285	0.00545221
cellular response to monoamine stimulus	12	19	3.6	0.0172285	0.00545221
response to catecholamine	12	19	3.6	0.0172285	0.00545221
cellular response to catecholamine stimulus	12	19	3.6	0.0172285	0.00545221
negative regulation of dendrite development	12	19	3.6	0.0172285	0.00545221
generation of precursor metabolites and energy	114	289	1.4	0.0172334	0.00545748
positive regulation of epithelial cell proliferation	41	90	1.8	0.0174656	0.0055424
negative regulation of chromosome organization	41	90	1.8	0.0174656	0.0055424
activation of cysteine-type endopeptidase activity involved in apoptotic process	34	72	1.9	0.0175813	0.00558295
phagocytosis	52	119	1.6	0.0176323	0.00562664
negative regulation of protein ubiquitination	52	119	1.6	0.0176323	0.00562664
regulation of dephosphorylation	52	119	1.6	0.0176323	0.00562664
NADH metabolic process	16	28	2.8	0.0176323	0.00563178
regulation of defense response to virus by virus	16	28	2.8	0.0176323	0.00563178
cellular senescence	16	28	2.8	0.0176323	0.00563178
positive regulation of granulocyte differentiation	6	7	12.6	0.0176323	0.00566808
positive regulation of histone deacetylation	6	7	12.6	0.0176323	0.00566808
response to magnesium ion	6	7	12.6	0.0176323	0.00566808
endosomal vesicle fusion	6	7	12.6	0.0176323	0.00566808
cardiac neural crest cell development involved in outflow tract morphogenesis	6	7	12.6	0.0176323	0.00566808
positive regulation of chemokine secretion	6	7	12.6	0.0176323	0.00566808
positive regulation of spindle checkpoint	6	7	12.6	0.0176323	0.00566808
protein localization to cytoplasmic stress granule	6	7	12.6	0.0176323	0.00566808
negative regulation of sodium ion transmembrane transporter activity	6	7	12.6	0.0176323	0.00566808
ribonucleoside triphosphate metabolic process	32	67	1.9	0.0177597	0.0057129
ATP metabolic process	30	62	2	0.0179953	0.00579649
inner ear receptor cell differentiation	30	62	2	0.0179953	0.00579649
monosaccharide transport	28	57	2	0.01804	0.00581873
regulation of cardiac conduction	28	57	2	0.01804	0.00581873
nucleosome disassembly	11	17	3.9	0.0184998	0.00599515
chromatin disassembly	11	17	3.9	0.0184998	0.00599515
protein-DNA complex disassembly	11	17	3.9	0.0184998	0.00599515
negative regulation of Ras protein signal transduction	11	17	3.9	0.0184998	0.00599515
hair follicle maturation	11	17	3.9	0.0184998	0.00599515
circadian rhythm	37	80	1.8	0.0186414	0.00604509
nucleobase-containing compound transport	42	93	1.7	0.0187014	0.00607673
protein modification by small protein removal	42	93	1.7	0.0187014	0.00607673
hair cell differentiation	21	40	2.3	0.019035	0.00618928
ameboidal-type cell migration	48	109	1.7	0.0195999	0.0063772
inositol lipid-mediated signaling	54	125	1.6	0.0197098	0.00642159
response to temperature stimulus	51	117	1.6	0.0197098	0.00642582
cell projection assembly	87	215	1.4	0.0197511	0.00645732
branched-chain amino acid metabolic process	15	26	2.9	0.0197511	0.00646862
positive regulation of viral genome replication	15	26	2.9	0.0197511	0.00646862
purine nucleoside triphosphate metabolic process	33	70	1.9	0.0197511	0.00647234
adult heart development	10	15	4.2	0.0197511	0.00649076
mRNA transcription	10	15	4.2	0.0197511	0.00649076
megakaryocyte development	10	15	4.2	0.0197511	0.00649076
inner ear development	75	182	1.5	0.019809	0.00651409
response to light stimulus	92	229	1.4	0.0199776	0.00658253
positive regulation of viral process	43	96	1.7	0.0200777	0.00662633
odontogenesis of dentin-containing tooth	31	65	1.9	0.0200777	0.00663296
multicellular organismal catabolic process	31	65	1.9	0.0200777	0.00663296
tissue migration	31	65	1.9	0.0200777	0.00663296
synapsis	7	9	7.4	0.0201215	0.00670587
carnitine metabolic process	7	9	7.4	0.0201215	0.00670587
contractile actin filament bundle assembly	7	9	7.4	0.0201215	0.00670587
positive regulation of cellular amine metabolic process	7	9	7.4	0.0201215	0.00670587
dopamine metabolic process	7	9	7.4	0.0201215	0.00670587
stress fiber assembly	7	9	7.4	0.0201215	0.00670587
tetrahydrofolate metabolic process	7	9	7.4	0.0201215	0.00670587
intestinal absorption	7	9	7.4	0.0201215	0.00670587
cellular response to arsenic-containing substance	7	9	7.4	0.0201215	0.00670587
regulation of protein kinase C signaling	7	9	7.4	0.0201215	0.00670587
circadian regulation of gene expression	25	50	2.1	0.0201215	0.006713
adherens junction organization	25	50	2.1	0.0201215	0.006713
positive regulation of protein kinase B signaling	25	50	2.1	0.0201215	0.006713
ventricular septum development	29	60	2	0.0201751	0.00673962
pyruvate metabolic process	29	60	2	0.0201751	0.00673962
regulation of G1/S transition of mitotic cell cycle	49	112	1.6	0.0204359	0.00685227
cell communication by electrical coupling	9	13	4.7	0.0204359	0.00686672
lateral ventricle development	9	13	4.7	0.0204359	0.00686672
regulation of histone deacetylation	9	13	4.7	0.0204359	0.00686672
hydrogen peroxide catabolic process	9	13	4.7	0.0204359	0.00686672
renal vesicle development	9	13	4.7	0.0204359	0.00686672
activation of cysteine-type endopeptidase activity	36	78	1.8	0.0206029	0.00698778
negative regulation of cellular amide metabolic process	41	91	1.7	0.0206029	0.00699337
cognition	41	91	1.7	0.0206029	0.00699337
positive regulation of viral life cycle	41	91	1.7	0.0206029	0.00699337
keratinocyte development	8	11	5.6	0.0206029	0.00700337
neuron remodeling	8	11	5.6	0.0206029	0.00700337
regulation of granulocyte differentiation	8	11	5.6	0.0206029	0.00700337
negative regulation of interleukin-2 production	8	11	5.6	0.0206029	0.00700337
development of secondary sexual characteristics	8	11	5.6	0.0206029	0.00700337
response to low-density lipoprotein particle	8	11	5.6	0.0206029	0.00700337
dichotomous subdivision of an epithelial terminal unit	8	11	5.6	0.0206029	0.00700337
cardiac neural crest cell differentiation involved in heart development	8	11	5.6	0.0206029	0.00700337
positive regulation of execution phase of apoptosis	8	11	5.6	0.0206029	0.00700337
negative regulation of axon guidance	8	11	5.6	0.0206029	0.00700337
regulation of pri-miRNA transcription from RNA polymerase II promoter	8	11	5.6	0.0206029	0.00700337
toll-like receptor 4 signaling pathway	44	99	1.7	0.0211107	0.00718976
negative regulation of ERBB signaling pathway	20	38	2.3	0.0211431	0.00720995
cardiac muscle cell differentiation	34	73	1.8	0.0212551	0.00726202
single-organism membrane budding	34	73	1.8	0.0212551	0.00726202
response to endoplasmic reticulum stress	70	169	1.5	0.0212623	0.00726907
macromolecule methylation	53	123	1.6	0.0213819	0.00731461
regulation of protein dephosphorylation	50	115	1.6	0.0214323	0.00733652
regulation of gene expression, epigenetic	63	150	1.5	0.0214653	0.00735564
negative regulation of translation	39	86	1.7	0.0214653	0.00736181
very long-chain fatty acid metabolic process	14	24	2.9	0.0215677	0.00741565
negative regulation of cell-matrix adhesion	14	24	2.9	0.0215677	0.00741565
positive regulation of neuron death	14	24	2.9	0.0215677	0.00741565
nerve development	32	68	1.9	0.0218148	0.00750536
response to UV	42	94	1.7	0.0220375	0.00761467
histone ubiquitination	17	31	2.6	0.0220375	0.00762028
positive regulation of chemokine production	17	31	2.6	0.0220375	0.00762028
lung cell differentiation	17	31	2.6	0.0220375	0.00762028
glutathione derivative metabolic process	17	31	2.6	0.0220375	0.00762028
glutathione derivative biosynthetic process	17	31	2.6	0.0220375	0.00762028
histone acetylation	37	81	1.8	0.0222593	0.00772598
double-strand break repair via homologous recombination	45	102	1.7	0.0223434	0.00776563
recombinational repair	45	102	1.7	0.0223434	0.00776563
positive regulation of proteolysis involved in cellular protein catabolic process	54	126	1.6	0.0223434	0.00776971
alpha-beta T cell differentiation	24	48	2.1	0.0224742	0.00782668
toll-like receptor signaling pathway	51	118	1.6	0.0224742	0.00782906
cellular lipid catabolic process	48	110	1.6	0.0224742	0.00783204
actomyosin structure organization	28	58	2	0.0224742	0.00783962
histone methylation	26	53	2	0.0225767	0.00789006
positive regulation of hemopoiesis	40	89	1.7	0.0230137	0.0080478
monocarboxylic acid transport	35	76	1.8	0.0230725	0.0080784
positive regulation of peptidyl-tyrosine phosphorylation	46	105	1.6	0.0238115	0.00835265
mammary gland alveolus development	13	22	3	0.0240395	0.00847962
mammary gland lobule development	13	22	3	0.0240395	0.00847962
membrane assembly	13	22	3	0.0240395	0.00847962
negative regulation of leukocyte apoptotic process	13	22	3	0.0240395	0.00847962
ethanolamine-containing compound metabolic process	31	66	1.9	0.0246499	0.00870562
neuroblast proliferation	16	29	2.6	0.0249972	0.00884458
cranial nerve development	21	41	2.2	0.0250824	0.00888562
response to heat	44	100	1.7	0.0250851	0.00889746
negative regulation of cellular protein localization	44	100	1.7	0.0250851	0.00889746
cellular aldehyde metabolic process	29	61	1.9	0.0251116	0.00895089
striated muscle contraction	29	61	1.9	0.0251116	0.00895089
neurotransmitter secretion	29	61	1.9	0.0251116	0.00895089
pyridine nucleotide metabolic process	29	61	1.9	0.0251116	0.00895089
nicotinamide nucleotide metabolic process	29	61	1.9	0.0251116	0.00895089
organic acid transmembrane transport	34	74	1.8	0.0261416	0.00934033
regulation of leukocyte differentiation	48	111	1.6	0.0266961	0.00955514
multi-multicellular organism process	45	103	1.6	0.0266961	0.00955585
signal transduction by p53 class mediator	45	103	1.6	0.0266961	0.00955585
negative regulation of response to biotic stimulus	12	20	3.2	0.026896	0.00966247
RNA polyadenylation	12	20	3.2	0.026896	0.00966247
modulation by host of viral transcription	12	20	3.2	0.026896	0.00966247
modulation of transcription in other organism involved in symbiotic interaction	12	20	3.2	0.026896	0.00966247
modulation by host of symbiont transcription	12	20	3.2	0.026896	0.00966247
dolichol-linked oligosaccharide biosynthetic process	32	69	1.8	0.0270779	0.00973957
oligosaccharide-lipid intermediate biosynthetic process	32	69	1.8	0.0270779	0.00973957
neurological system process	119	308	1.3	0.0271172	0.00977133
segmentation	37	82	1.7	0.0271172	0.0097781
negative regulation of ligase activity	37	82	1.7	0.0271172	0.0097781
negative regulation of ubiquitin-protein transferase activity	37	82	1.7	0.0271172	0.0097781
regulation of potassium ion transmembrane transporter activity	18	34	2.4	0.0271172	0.00980085
DNA integrity checkpoint	52	122	1.6	0.0277458	0.0100441
signal release	40	90	1.7	0.0277458	0.0100521
cytokine secretion	15	27	2.6	0.0282305	0.0102645
growth hormone receptor signaling pathway	15	27	2.6	0.0282305	0.0102645
cellular response to growth hormone stimulus	15	27	2.6	0.0282305	0.0102645
synaptic vesicle cycle	15	27	2.6	0.0282305	0.0102645
regulation of substrate adhesion-dependent cell spreading	15	27	2.6	0.0282305	0.0102645
cellular biogenic amine metabolic process	67	163	1.5	0.0284062	0.0103469
cellular amine metabolic process	67	163	1.5	0.0284062	0.0103469
positive regulation of Wnt signaling pathway	56	133	1.5	0.0284852	0.0103881
cell maturation	53	125	1.6	0.0290493	0.0106127
ribonucleoside diphosphate metabolic process	22	44	2.1	0.029145	0.0106603
histone H4 acetylation	22	44	2.1	0.029145	0.0106603
sphingolipid metabolic process	44	101	1.6	0.0296917	0.0109296
ribonucleoprotein complex assembly	44	101	1.6	0.0296917	0.0109296
cyclic-nucleotide-mediated signaling	11	18	3.3	0.0296917	0.010957
lamellipodium assembly	11	18	3.3	0.0296917	0.010957
monocyte differentiation	11	18	3.3	0.0296917	0.010957
regulation of microtubule polymerization	11	18	3.3	0.0296917	0.010957
negative regulation of cyclin-dependent protein serine/threonine kinase activity	11	18	3.3	0.0296917	0.010957
protein targeting to plasma membrane	11	18	3.3	0.0296917	0.010957
sialylation	11	18	3.3	0.0296917	0.010957
regulation of axon guidance	11	18	3.3	0.0296917	0.010957
ADP metabolic process	17	32	2.4	0.0309032	0.0114377
regulation of centrosome cycle	17	32	2.4	0.0309032	0.0114377
platelet aggregation	17	32	2.4	0.0309032	0.0114377
cardiocyte differentiation	42	96	1.6	0.0315193	0.0116726
regulation of protein kinase B signaling	34	75	1.7	0.0320463	0.0118844
meiosis I	14	25	2.7	0.0320463	0.0119095
regulation of vascular endothelial growth factor production	14	25	2.7	0.0320463	0.0119095
regulation of morphogenesis of a branching structure	14	25	2.7	0.0320463	0.0119095
regulation of neuron migration	14	25	2.7	0.0320463	0.0119095
modulation by virus of host morphology or physiology	27	57	1.9	0.0325335	0.0120976
negative regulation of epidermal growth factor receptor signaling pathway	19	37	2.2	0.032579	0.0121287
regulation of keratinocyte proliferation	10	16	3.5	0.0330482	0.0123393
positive regulation of interleukin-2 production	10	16	3.5	0.0330482	0.0123393
negative regulation of insulin receptor signaling pathway	10	16	3.5	0.0330482	0.0123393
apoptotic process involved in morphogenesis	10	16	3.5	0.0330482	0.0123393
positive regulation of sequence-specific DNA binding transcription factor activity	72	178	1.4	0.033192	0.0124248
negative regulation of ion transport	32	70	1.8	0.0332977	0.0124909
cerebral cortex development	43	99	1.6	0.0332977	0.0124975
double-strand break repair	61	148	1.5	0.0346759	0.0130449
chondrocyte differentiation	30	65	1.8	0.0347308	0.0130731
RNA localization	38	86	1.7	0.0351941	0.0132628
mitotic spindle assembly checkpoint	16	30	2.4	0.0352618	0.0133571
neuron recognition	16	30	2.4	0.0352618	0.0133571
cellular response to drug	16	30	2.4	0.0352618	0.0133571
embryonic camera-type eye morphogenesis	16	30	2.4	0.0352618	0.0133571
lung epithelial cell differentiation	16	30	2.4	0.0352618	0.0133571
spindle assembly checkpoint	16	30	2.4	0.0352618	0.0133571
negative regulation of ubiquitin protein ligase activity	16	30	2.4	0.0352618	0.0133571
regulation of G-protein coupled receptor protein signaling pathway	41	94	1.6	0.0352618	0.0133649
regulation of phospholipase C activity	28	60	1.8	0.035847	0.01361
regulation of the force of heart contraction	9	14	3.8	0.0359395	0.0137544
corpus callosum development	9	14	3.8	0.0359395	0.0137544
neuronal stem cell division	9	14	3.8	0.0359395	0.0137544
regulation of axon extension involved in axon guidance	9	14	3.8	0.0359395	0.0137544
negative regulation of focal adhesion assembly	9	14	3.8	0.0359395	0.0137544
neuroblast division	9	14	3.8	0.0359395	0.0137544
spongiotrophoblast layer development	9	14	3.8	0.0359395	0.0137544
dendritic spine organization	9	14	3.8	0.0359395	0.0137544
branched-chain amino acid catabolic process	13	23	2.7	0.0359466	0.0138118
positive regulation of vascular endothelial growth factor production	13	23	2.7	0.0359466	0.0138118
regulation of protein autophosphorylation	13	23	2.7	0.0359466	0.0138118
labyrinthine layer morphogenesis	13	23	2.7	0.0359466	0.0138118
cochlea morphogenesis	13	23	2.7	0.0359466	0.0138118
regulation of DNA-dependent DNA replication	13	23	2.7	0.0359466	0.0138118
regulation of transcription regulatory region DNA binding	13	23	2.7	0.0359466	0.0138118
protein polyubiquitination	67	165	1.4	0.0365328	0.014045
bile acid metabolic process	18	35	2.2	0.0368646	0.0141885
zymogen activation	39	89	1.6	0.0370729	0.0142768
columnar/cuboidal epithelial cell development	24	50	1.9	0.0373477	0.0144247
activation of phospholipase C activity	24	50	1.9	0.0373477	0.0144247
mesoderm formation	31	68	1.8	0.0373477	0.0144475
regulation of viral transcription	31	68	1.8	0.0373477	0.0144475
blastocyst formation	20	40	2.1	0.0375668	0.0145649
histone lysine methylation	20	40	2.1	0.0375668	0.0145649
cochlea development	20	40	2.1	0.0375668	0.0145649
negative regulation of transporter activity	22	45	2	0.0376461	0.014612
transmembrane receptor protein serine/threonine kinase signaling pathway	64	157	1.5	0.0377407	0.0146569
immune response-regulating cell surface receptor signaling pathway involved in phagocytosis	34	76	1.7	0.0382846	0.0149654
Fc-gamma receptor signaling pathway	34	76	1.7	0.0382846	0.0149654
Fc-gamma receptor signaling pathway involved in phagocytosis	34	76	1.7	0.0382846	0.0149654
positive regulation of protein autophosphorylation	8	12	4.2	0.0382846	0.0150916
negative regulation of interleukin-8 production	8	12	4.2	0.0382846	0.0150916
response to lipoprotein particle	8	12	4.2	0.0382846	0.0150916
dendritic spine morphogenesis	8	12	4.2	0.0382846	0.0150916
cellular response to fluid shear stress	8	12	4.2	0.0382846	0.0150916
renal vesicle morphogenesis	8	12	4.2	0.0382846	0.0150916
positive regulation of transcription from RNA polymerase II promoter in response to endoplasmic reticulum stress	8	12	4.2	0.0382846	0.0150916
regulation of epithelial cell differentiation involved in kidney development	8	12	4.2	0.0382846	0.0150916
ion transmembrane transport	212	581	1.2	0.0382846	0.0151244
collagen catabolic process	29	63	1.8	0.0382846	0.015151
RNA 3'-end processing	29	63	1.8	0.0382846	0.015151
modification by symbiont of host morphology or physiology	29	63	1.8	0.0382846	0.015151
positive regulation of cytokine secretion	29	63	1.8	0.0382846	0.015151
dolichyl diphosphate biosynthetic process	5	6	10.5	0.0382846	0.0152423
one-carbon metabolic process	5	6	10.5	0.0382846	0.0152423
RNA secondary structure unwinding	5	6	10.5	0.0382846	0.0152423
protein kinase A signaling	5	6	10.5	0.0382846	0.0152423
negative regulation of keratinocyte proliferation	5	6	10.5	0.0382846	0.0152423
positive regulation of cholesterol storage	5	6	10.5	0.0382846	0.0152423
negative regulation of chromatin silencing	5	6	10.5	0.0382846	0.0152423
response to hydroperoxide	5	6	10.5	0.0382846	0.0152423
post-embryonic hemopoiesis	5	6	10.5	0.0382846	0.0152423
acylglycerol acyl-chain remodeling	5	6	10.5	0.0382846	0.0152423
positive regulation of cell migration by vascular endothelial growth factor signaling pathway	5	6	10.5	0.0382846	0.0152423
thelarche	5	6	10.5	0.0382846	0.0152423
keratinocyte proliferation	5	6	10.5	0.0382846	0.0152423
negative regulation of glycogen biosynthetic process	5	6	10.5	0.0382846	0.0152423
negative regulation of single stranded viral RNA replication via double stranded DNA intermediate	5	6	10.5	0.0382846	0.0152423
dolichyl diphosphate metabolic process	5	6	10.5	0.0382846	0.0152423
mammary gland branching involved in thelarche	5	6	10.5	0.0382846	0.0152423
branch elongation involved in mammary gland duct branching	5	6	10.5	0.0382846	0.0152423
regulation of histone H3-K27 methylation	5	6	10.5	0.0382846	0.0152423
negative regulation of glycogen metabolic process	5	6	10.5	0.0382846	0.0152423
negative regulation of metanephros development	5	6	10.5	0.0382846	0.0152423
positive regulation of mitotic cell cycle spindle assembly checkpoint	5	6	10.5	0.0382846	0.0152423
negative regulation of delayed rectifier potassium channel activity	5	6	10.5	0.0382846	0.0152423
regulation of Wnt signaling pathway, planar cell polarity pathway	5	6	10.5	0.0382846	0.0152423
regulation of dendritic cell differentiation	5	6	10.5	0.0382846	0.0152423
metal ion transport	135	358	1.3	0.0386077	0.0153877
cellular response to cAMP	15	28	2.4	0.0391013	0.01561
positive regulation of phospholipase C activity	27	58	1.8	0.0395498	0.0158062
positive regulation of ubiquitin-protein ligase activity involved in regulation of mitotic cell cycle transition	32	71	1.7	0.0396129	0.01584
positive regulation of I-kappaB kinase/NF-kappaB signaling	58	141	1.5	0.0396359	0.015875
positive regulation of nitric oxide biosynthetic process	12	21	2.8	0.0396602	0.0160059
anatomical structure arrangement	12	21	2.8	0.0396602	0.0160059
positive regulation of smooth muscle cell proliferation	12	21	2.8	0.0396602	0.0160059
positive regulation of nitric oxide metabolic process	12	21	2.8	0.0396602	0.0160059
DNA replication checkpoint	7	10	4.9	0.0396602	0.0161346
amino-acid betaine metabolic process	7	10	4.9	0.0396602	0.0161346
negative regulation of glucose transport	7	10	4.9	0.0396602	0.0161346
hemidesmosome assembly	7	10	4.9	0.0396602	0.0161346
positive regulation of transcription elongation from RNA polymerase II promoter	7	10	4.9	0.0396602	0.0161346
response to laminar fluid shear stress	7	10	4.9	0.0396602	0.0161346
ubiquitin-dependent protein catabolic process via the multivesicular body sorting pathway	7	10	4.9	0.0396602	0.0161346
peptide catabolic process	7	10	4.9	0.0396602	0.0161346
positive regulation of vacuole organization	7	10	4.9	0.0396602	0.0161346
homologous chromosome segregation	7	10	4.9	0.0396602	0.0161346
response to arsenic-containing substance	7	10	4.9	0.0396602	0.0161346
iris morphogenesis	7	10	4.9	0.0396602	0.0161346
cardiac neural crest cell development involved in heart development	7	10	4.9	0.0396602	0.0161346
chromosome organization involved in meiotic cell cycle	7	10	4.9	0.0396602	0.0161346
positive regulation of protein deacetylation	7	10	4.9	0.0396602	0.0161346
regulation of cellular response to vascular endothelial growth factor stimulus	7	10	4.9	0.0396602	0.0161346
negative regulation of neural precursor cell proliferation	7	10	4.9	0.0396602	0.0161346
spermatogenesis	81	205	1.4	0.0397303	0.0161717
nucleotide-excision repair	41	95	1.6	0.039904	0.016326
myeloid progenitor cell differentiation	6	8	6.3	0.039904	0.0164628
base conversion or substitution editing	6	8	6.3	0.039904	0.0164628
virion attachment to host cell	6	8	6.3	0.039904	0.0164628
polyketide metabolic process	6	8	6.3	0.039904	0.0164628
aminoglycoside antibiotic metabolic process	6	8	6.3	0.039904	0.0164628
peripheral nervous system myelin maintenance	6	8	6.3	0.039904	0.0164628
ectopic germ cell programmed cell death	6	8	6.3	0.039904	0.0164628
daunorubicin metabolic process	6	8	6.3	0.039904	0.0164628
doxorubicin metabolic process	6	8	6.3	0.039904	0.0164628
adhesion of symbiont to host cell	6	8	6.3	0.039904	0.0164628
synaptic vesicle endocytosis	6	8	6.3	0.039904	0.0164628
negative regulation of collateral sprouting	6	8	6.3	0.039904	0.0164628
response to redox state	6	8	6.3	0.039904	0.0164628
sodium ion export	6	8	6.3	0.039904	0.0164628
mesonephric duct development	6	8	6.3	0.039904	0.0164628
purine-containing compound transmembrane transport	6	8	6.3	0.039904	0.0164628
regulation of chemokine secretion	6	8	6.3	0.039904	0.0164628
regulation of myoblast fusion	6	8	6.3	0.039904	0.0164628
positive regulation of cell cycle checkpoint	6	8	6.3	0.039904	0.0164628
regulation of interferon-gamma secretion	6	8	6.3	0.039904	0.0164628
positive regulation of early endosome to late endosome transport	6	8	6.3	0.039904	0.0164628
positive regulation of autophagosome assembly	6	8	6.3	0.039904	0.0164628
regulation of integrin-mediated signaling pathway	6	8	6.3	0.039904	0.0164628
positive regulation of neuron migration	6	8	6.3	0.039904	0.0164628
peptide transport	17	33	2.2	0.0401539	0.0166145
negative regulation of cytokine secretion	17	33	2.2	0.0401539	0.0166145
positive regulation of oxidoreductase activity	17	33	2.2	0.0401539	0.0166145
amine metabolic process	68	169	1.4	0.0405676	0.0168033
regulation of protein tyrosine kinase activity	23	48	1.9	0.0405756	0.0168243
action potential	21	43	2	0.0410764	0.0170765
long-chain fatty-acyl-CoA metabolic process	21	43	2	0.0410764	0.0170765
negative regulation of leukocyte differentiation	21	43	2	0.0410764	0.0170765
pattern recognition receptor signaling pathway	56	136	1.5	0.0412733	0.0171673
regulation of glucose transport	33	74	1.7	0.0414391	0.0172453
sexual reproduction	129	342	1.3	0.0416418	0.0173491
negative regulation of intracellular transport	42	98	1.6	0.0416418	0.0173568
regulation of type I interferon production	42	98	1.6	0.0416418	0.0173568
embryonic heart tube development	36	82	1.6	0.0419344	0.0174878
membrane lipid metabolic process	57	139	1.5	0.0428244	0.0178683
cell-substrate junction assembly	14	26	2.5	0.0435748	0.0182571
regulation of myotube differentiation	14	26	2.5	0.0435748	0.0182571
central nervous system projection neuron axonogenesis	14	26	2.5	0.0435748	0.0182571
negative regulation of mononuclear cell proliferation	14	26	2.5	0.0435748	0.0182571
negative regulation of lymphocyte proliferation	14	26	2.5	0.0435748	0.0182571
lamellipodium organization	14	26	2.5	0.0435748	0.0182571
meiotic nuclear division	26	56	1.8	0.0437601	0.0183633
male gamete generation	81	206	1.4	0.0437865	0.0183839
mRNA polyadenylation	11	19	2.9	0.0438983	0.0185262
post-embryonic morphogenesis	11	19	2.9	0.0438983	0.0185262
regulation of release of sequestered calcium ion into cytosol by sarcoplasmic reticulum	11	19	2.9	0.0438983	0.0185262
response to fluid shear stress	11	19	2.9	0.0438983	0.0185262
negative regulation of T cell proliferation	11	19	2.9	0.0438983	0.0185262
tongue development	11	19	2.9	0.0438983	0.0185262
positive regulation of epidermis development	11	19	2.9	0.0438983	0.0185262
positive regulation of Ras protein signal transduction	11	19	2.9	0.0438983	0.0185262
semaphorin-plexin signaling pathway	11	19	2.9	0.0438983	0.0185262
regulation of protein deacetylation	11	19	2.9	0.0438983	0.0185262
Fc receptor mediated stimulatory signaling pathway	34	77	1.7	0.0441438	0.0186585
sodium ion transport	34	77	1.7	0.0441438	0.0186585
positive regulation of endocytosis	34	77	1.7	0.0441438	0.0186585
regulation of protein ubiquitination involved in ubiquitin-dependent protein catabolic process	37	85	1.6	0.0443556	0.0187577
ncRNA metabolic process	113	297	1.3	0.0446263	0.0188818
glycosphingolipid metabolic process	24	51	1.9	0.0449626	0.019073
rRNA metabolic process	24	51	1.9	0.0449626	0.019073
cardiac septum morphogenesis	24	51	1.9	0.0449626	0.019073
negative regulation of cytokine production	59	145	1.4	0.0453919	0.019265
regulation of mitophagy	16	31	2.2	0.045843	0.0194763
endoderm formation	22	46	1.9	0.0461721	0.0196362
regulation of monooxygenase activity	22	46	1.9	0.0461721	0.0196362
mesoderm morphogenesis	32	72	1.7	0.0466323	0.0198715
DNA damage checkpoint	48	115	1.5	0.0466323	0.0198783
mitophagy	60	148	1.4	0.0466323	0.0199596
stem cell population maintenance	60	148	1.4	0.0466323	0.0199596
mitochondrion disassembly	60	148	1.4	0.0466323	0.0199596
positive regulation of organelle assembly	18	36	2.1	0.0466323	0.0199734
positive regulation of stem cell proliferation	18	36	2.1	0.0466323	0.0199734
regulation of blood vessel endothelial cell migration	20	41	2	0.0466323	0.0199737
positive regulation of lipid biosynthetic process	20	41	2	0.0466323	0.0199737
regulation of protein acetylation	20	41	2	0.0466323	0.0199737
negative regulation of cell cycle G1/S phase transition	38	88	1.6	0.0467143	0.0200291
regulation of protein targeting to mitochondrion	38	88	1.6	0.0467143	0.0200291
cerebellum development	35	80	1.6	0.046799	0.0200756
regulation of epithelial to mesenchymal transition	27	59	1.8	0.0474483	0.0203644
Golgi organization	30	67	1.7	0.0490984	0.0211153
forebrain generation of neurons	30	67	1.7	0.0490984	0.0211153
regulation of lipase activity	39	91	1.6	0.0491942	0.0212995
regulation of interleukin-6 production	25	54	1.8	0.0491942	0.0213421
cranial nerve morphogenesis	13	24	2.5	0.0491942	0.0213709
protein destabilization	13	24	2.5	0.0491942	0.0213709
negative regulation of fat cell differentiation	13	24	2.5	0.0491942	0.0213709
erythrocyte development	13	24	2.5	0.0491942	0.0213709
regulation of gene silencing	13	24	2.5	0.0491942	0.0213709
osteoblast development	10	17	3	0.0491942	0.0214023
axonal fasciculation	10	17	3	0.0491942	0.0214023
photoperiodism	10	17	3	0.0491942	0.0214023
histone demethylation	10	17	3	0.0491942	0.0214023
positive regulation of transforming growth factor beta receptor signaling pathway	10	17	3	0.0491942	0.0214023
regulation of activin receptor signaling pathway	10	17	3	0.0491942	0.0214023
hydrogen peroxide metabolic process	10	17	3	0.0491942	0.0214023
spindle localization	10	17	3	0.0491942	0.0214023
sodium ion homeostasis	10	17	3	0.0491942	0.0214023
negative regulation of cellular response to insulin stimulus	10	17	3	0.0491942	0.0214023
positive regulation of cellular response to transforming growth factor beta stimulus	10	17	3	0.0491942	0.0214023
antigen processing and presentation of exogenous peptide antigen via MHC class I	33	75	1.7	0.0492964	0.0214574
ribonucleoprotein complex subunit organization	46	110	1.5	0.0493224	0.0214794
