# Supplementary material for: Amniotic fluid cell-free transcriptome: a glimpse into fetal development and placental cellular dynamics during normal pregnancy
Source: BMC Med Genomics. 2020 Feb 12;13:25. doi: 10.1186/s12920-020-0690-5 (PMC7017452; doi:10.1186/s12920-020-0690-5)
Supplement: Supplementary file 15 — Additional file 15: Table S9. MSigDB database canonical pathways associated with gestational-age differential splicing but not with differential expression from midtrimester to term. Columns are as shown in the Table S3 legend [file 12920_2020_690_MOESM15_ESM.xls]

## Sheet: TableS9
Name	Count	Size	Odds Ratio	q	Pvalue
REACTOME_ADAPTIVE_IMMUNE_SYSTEM	234	502	1.9	1.04128e-09	7.87524e-12
BIOCARTA_MEF2D_PATHWAY	15	15	Inf	2.06065e-06	4.15594e-08
BIOCARTA_TPO_PATHWAY	20	24	10.5	1.31408e-05	3.53367e-07
KEGG_MAPK_SIGNALING_PATHWAY	121	259	1.9	2.39107e-05	7.23348e-07
BIOCARTA_GPCR_PATHWAY	24	32	6.3	2.72918e-05	8.48568e-07
BIOCARTA_MAPK_PATHWAY	50	87	2.9	3.18047e-05	1.04234e-06
REACTOME_NGF_SIGNALLING_VIA_TRKA_FROM_THE_PLASMA_MEMBRANE	69	132	2.3	3.85828e-05	1.39417e-06
BIOCARTA_FCER1_PATHWAY	26	37	5	5.40443e-05	2.33785e-06
KEGG_ERBB_SIGNALING_PATHWAY	48	85	2.7	7.30024e-05	3.37406e-06
REACTOME_CLASS_I_MHC_MEDIATED_ANTIGEN_PROCESSING_PRESENTATION	108	233	1.8	8.944e-05	4.35926e-06
BIOCARTA_TCR_PATHWAY	28	42	4.2	9.81559e-05	4.87551e-06
PID_EPHBFWDPATHWAY	27	40	4.4	9.81559e-05	5.03152e-06
KEGG_ACUTE_MYELOID_LEUKEMIA	35	57	3.4	0.000105033	5.56055e-06
REACTOME_L1CAM_INTERACTIONS	47	84	2.7	0.000111122	5.99423e-06
REACTOME_ANTIGEN_PRESENTATION_FOLDING_ASSEMBLY_AND_PEPTIDE_LOADING_OF_CLASS_I_MHC	17	21	9	0.000111122	6.06969e-06
PID_BCR_5PATHWAY	38	64	3.1	0.000123679	7.00176e-06
REACTOME_SIGNALING_BY_NOTCH	52	96	2.5	0.000123679	7.06735e-06
KEGG_REGULATION_OF_ACTIN_CYTOSKELETON	97	207	1.9	0.00012811	7.42822e-06
REACTOME_GLUCOSE_METABOLISM	37	62	3.1	0.000132919	7.81877e-06
BIOCARTA_HDAC_PATHWAY	20	27	6	0.000161755	9.92579e-06
BIOCARTA_BCR_PATHWAY	23	33	4.8	0.000171818	1.12621e-05
BIOCARTA_MTOR_PATHWAY	16	20	8.4	0.000228181	1.53673e-05
REACTOME_P75_NTR_RECEPTOR_MEDIATED_SIGNALLING	43	77	2.7	0.000228181	1.57234e-05
REACTOME_CELL_DEATH_SIGNALLING_VIA_NRAGE_NRIF_AND_NADE	34	57	3.1	0.00025809	1.83852e-05
BIOCARTA_EIF4_PATHWAY	17	22	7.2	0.00025809	1.86371e-05
KEGG_UBIQUITIN_MEDIATED_PROTEOLYSIS	65	130	2.1	0.00025809	1.86519e-05
KEGG_LONG_TERM_POTENTIATION	38	66	2.9	0.000258887	1.89271e-05
REACTOME_SIGNALING_BY_EGFR_IN_CANCER	53	101	2.3	0.000261551	1.93416e-05
SA_B_CELL_RECEPTOR_COMPLEXES	18	24	6.3	0.00026986	2.12138e-05
REACTOME_NCAM_SIGNALING_FOR_NEURITE_OUT_GROWTH	37	64	2.9	0.00026986	2.14061e-05
BIOCARTA_CREB_PATHWAY	19	26	5.7	0.000279899	2.30505e-05
BIOCARTA_PDGF_PATHWAY	22	32	4.6	0.000293657	2.46418e-05
REACTOME_NRAGE_SIGNALS_DEATH_THROUGH_JNK	27	43	3.6	0.000418092	3.68904e-05
NABA_COLLAGENS	27	43	3.6	0.000418092	3.68904e-05
KEGG_GLIOMA	36	63	2.8	0.000433506	3.89791e-05
PID_CDC42_PATHWAY	39	70	2.7	0.000455808	4.13674e-05
KEGG_GNRH_SIGNALING_PATHWAY	50	96	2.3	0.000460949	4.26087e-05
ST_JNK_MAPK_PATHWAY	25	39	3.8	0.000462861	4.31744e-05
BIOCARTA_HER2_PATHWAY	16	21	6.7	0.000479397	4.51197e-05
REACTOME_IL1_SIGNALING	23	35	4	0.000505394	4.89946e-05
BIOCARTA_GLEEVEC_PATHWAY	17	23	6	0.000505394	4.98891e-05
BIOCARTA_MCALPAIN_PATHWAY	17	23	6	0.000505394	4.98891e-05
REACTOME_RORA_ACTIVATES_CIRCADIAN_EXPRESSION	17	23	6	0.000505394	4.98891e-05
PID_AR_PATHWAY	34	59	2.9	0.000505394	5.01147e-05
PID_P38_MKK3_6PATHWAY	18	25	5.4	0.000514991	5.28543e-05
BIOCARTA_EGF_PATHWAY	21	31	4.4	0.000514991	5.32302e-05
REACTOME_COLLAGEN_FORMATION	33	57	2.9	0.000535301	5.67182e-05
PID_RHOA_PATHWAY	27	44	3.3	0.000610779	6.62105e-05
BIOCARTA_BIOPEPTIDES_PATHWAY	25	40	3.5	0.000723286	7.993e-05
BIOCARTA_NFAT_PATHWAY	30	51	3	0.000723404	8.1459e-05
KEGG_NEUROTROPHIN_SIGNALING_PATHWAY	60	123	2	0.000827633	9.52822e-05
REACTOME_SIGNAL_TRANSDUCTION_BY_L1	22	34	3.9	0.000873653	0.000101314
BIOCARTA_IGF1MTOR_PATHWAY	15	20	6.3	0.000916368	0.000107806
REACTOME_ION_TRANSPORT_BY_P_TYPE_ATPASES	21	32	4	0.000916368	0.000107808
PID_SYNDECAN_1_PATHWAY	27	45	3.2	0.000962293	0.000114828
REACTOME_CYTOSOLIC_TRNA_AMINOACYLATION	17	24	5.1	0.000984111	0.000119529
ST_INTERLEUKIN_4_PATHWAY	18	26	4.7	0.000984111	0.000119913
KEGG_GAP_JUNCTION	45	87	2.3	0.00101527	0.000124809
REACTOME_FORMATION_OF_THE_TERNARY_COMPLEX_AND_SUBSEQUENTLY_THE_43S_COMPLEX	25	41	3.3	0.00112859	0.000142259
REACTOME_CIRCADIAN_CLOCK	29	50	2.9	0.00118312	0.000151121
REACTOME_NCAM1_INTERACTIONS	24	39	3.4	0.00121643	0.00015742
BIOCARTA_MET_PATHWAY	23	37	3.5	0.00131406	0.000173367
KEGG_DILATED_CARDIOMYOPATHY	45	88	2.2	0.0013275	0.000176256
REACTOME_OPIOID_SIGNALLING	39	74	2.4	0.0014931	0.000207027
BIOCARTA_CALCINEURIN_PATHWAY	13	17	6.8	0.00162466	0.000232094
BIOCARTA_NDKDYNAMIN_PATHWAY	13	17	6.8	0.00162466	0.000232094
PID_SYNDECAN_2_PATHWAY	19	29	4	0.00165684	0.000238084
REACTOME_SIGNALING_BY_NOTCH1	35	65	2.5	0.00171862	0.000250033
BIOCARTA_PYK2_PATHWAY	18	27	4.2	0.00171862	0.000251295
BIOCARTA_EDG1_PATHWAY	18	27	4.2	0.00171862	0.000251295
BIOCARTA_BLYMPHOCYTE_PATHWAY	9	10	18.9	0.0017939	0.000265317
KEGG_PROGESTERONE_MEDIATED_OOCYTE_MATURATION	42	82	2.2	0.0018295	0.000272995
KEGG_PYRUVATE_METABOLISM	24	40	3.2	0.0018295	0.000273656
PID_RB_1PATHWAY	34	63	2.5	0.00190479	0.000288119
REACTOME_SIGNALING_BY_ERBB2	46	92	2.1	0.00192958	0.000293491
REACTOME_REGULATION_OF_MITOTIC_CELL_CYCLE	39	75	2.3	0.00193877	0.000298147
PID_GMCSF_PATHWAY	22	36	3.3	0.00217518	0.000339987
KEGG_VASCULAR_SMOOTH_MUSCLE_CONTRACTION	53	110	2	0.00220822	0.000348862
REACTOME_HIV_INFECTION	82	185	1.7	0.00229447	0.000364416
REACTOME_ANTIVIRAL_MECHANISM_BY_IFN_STIMULATED_GENES	32	59	2.5	0.00235802	0.000382434
KEGG_VALINE_LEUCINE_AND_ISOLEUCINE_DEGRADATION	25	43	2.9	0.00248792	0.000405594
KEGG_ECM_RECEPTOR_INTERACTION	41	81	2.2	0.00267114	0.000442197
KEGG_PHOSPHATIDYLINOSITOL_SIGNALING_SYSTEM	38	74	2.2	0.00294041	0.000490368
PID_TRKRPATHWAY	33	62	2.4	0.00294041	0.000491716
REACTOME_ANTIGEN_PROCESSING_UBIQUITINATION_PROTEASOME_DEGRADATION	85	195	1.6	0.00328943	0.000552846
SIG_BCR_SIGNALING_PATHWAY	26	46	2.7	0.0033846	0.000571685
BIOCARTA_IL6_PATHWAY	15	22	4.5	0.0034238	0.000583342
REACTOME_HOST_INTERACTIONS_OF_HIV_FACTORS	55	117	1.9	0.0034337	0.000588635
REACTOME_MYD88_MAL_CASCADE_INITIATED_ON_PLASMA_MEMBRANE	39	77	2.2	0.0034451	0.000593484
PID_HDAC_CLASSI_PATHWAY	34	65	2.3	0.00357148	0.000618255
PID_ERBB1_RECEPTOR_PROXIMAL_PATHWAY	21	35	3.2	0.00372853	0.000656384
REACTOME_TRAF6_MEDIATED_INDUCTION_OF_NFKB_AND_MAP_KINASES_UPON_TLR7_8_OR_9_ACTIVATION	36	70	2.2	0.00372853	0.000657976
BIOCARTA_CARM_ER_PATHWAY	20	33	3.2	0.00408492	0.000734598
BIOCARTA_MPR_PATHWAY	20	33	3.2	0.00408492	0.000734598
BIOCARTA_HIVNEF_PATHWAY	30	56	2.4	0.00416924	0.0007582
REACTOME_SIGNALING_BY_FGFR_IN_DISEASE	55	118	1.8	0.00416924	0.000760273
BIOCARTA_MYOSIN_PATHWAY	19	31	3.3	0.00444767	0.000818521
PID_AVB3_OPN_PATHWAY	19	31	3.3	0.00444767	0.000818521
REACTOME_PLC_BETA_MEDIATED_EVENTS	23	40	2.9	0.00453657	0.00085013
KEGG_LEUKOCYTE_TRANSENDOTHELIAL_MIGRATION	52	111	1.9	0.00477648	0.000903116
PID_S1P_S1P3_PATHWAY	18	29	3.4	0.00477655	0.000907143
PID_FCER1PATHWAY	31	59	2.3	0.0050283	0.000959453
PID_ECADHERIN_NASCENTAJ_PATHWAY	22	38	2.9	0.0050283	0.000967631
PID_P38ALPHABETADOWNSTREAMPATHWAY	22	38	2.9	0.0050283	0.000967631
BIOCARTA_GH_PATHWAY	17	27	3.6	0.00512266	0.000998703
REACTOME_GLYCOLYSIS	17	27	3.6	0.00512266	0.000998703
PID_KITPATHWAY	28	52	2.5	0.00514651	0.001012
REACTOME_TRANSPORT_OF_MATURE_TRANSCRIPT_TO_CYTOPLASM	28	52	2.5	0.00514651	0.001012
PID_SHP2_PATHWAY	30	57	2.3	0.00560308	0.0011112
PID_TNFPATHWAY	24	43	2.7	0.00585237	0.00117539
PID_CXCR3PATHWAY	24	43	2.7	0.00585237	0.00117539
REACTOME_DCC_MEDIATED_ATTRACTIVE_SIGNALING	10	13	7	0.00603689	0.0012226
PID_HDAC_CLASSII_PATHWAY	20	34	3	0.00612012	0.00124621
BIOCARTA_IGF1_PATHWAY	14	21	4.2	0.00612012	0.00125488
BIOCARTA_INSULIN_PATHWAY	14	21	4.2	0.00612012	0.00125488
REACTOME_CITRIC_ACID_CYCLE_TCA_CYCLE	13	19	4.6	0.00636092	0.00131239
KEGG_ONE_CARBON_POOL_BY_FOLATE	12	17	5.1	0.00638439	0.00133795
BIOCARTA_UCALPAIN_PATHWAY	12	17	5.1	0.00638439	0.00133795
PID_ERBB1_INTERNALIZATION_PATHWAY	23	41	2.7	0.00638439	0.00134971
REACTOME_NOTCH1_INTRACELLULAR_DOMAIN_REGULATES_TRANSCRIPTION	23	41	2.7	0.00638439	0.00134971
REACTOME_POST_TRANSLATIONAL_PROTEIN_MODIFICATION	78	181	1.6	0.00638439	0.00135199
REACTOME_METABOLISM_OF_AMINO_ACIDS_AND_DERIVATIVES	80	187	1.6	0.00710238	0.00152194
BIOCARTA_P38MAPK_PATHWAY	22	39	2.7	0.00719883	0.00154866
KEGG_CITRATE_CYCLE_TCA_CYCLE	18	30	3.2	0.00729493	0.00158772
REACTOME_GLUCONEOGENESIS	18	30	3.2	0.00729493	0.00158772
KEGG_LONG_TERM_DEPRESSION	34	68	2.1	0.00789519	0.001725
BIOCARTA_PAR1_PATHWAY	21	37	2.8	0.0080325	0.00177525
PID_ERBB4_PATHWAY	21	37	2.8	0.0080325	0.00177525
PID_INSULIN_PATHWAY	24	44	2.5	0.00812219	0.0018019
KEGG_GLYCEROLIPID_METABOLISM	26	49	2.4	0.00899426	0.00200292
ST_INTEGRIN_SIGNALING_PATHWAY	39	81	2	0.00905967	0.0020251
REACTOME_TRNA_AMINOACYLATION	23	42	2.6	0.00923949	0.00208083
REACTOME_IL_3_5_AND_GM_CSF_SIGNALING	23	42	2.6	0.00923949	0.00208083
KEGG_MELANOGENESIS	44	94	1.9	0.0096963	0.0021985
BIOCARTA_CXCR4_PATHWAY	15	24	3.5	0.0096963	0.00220815
BIOCARTA_VIP_PATHWAY	15	24	3.5	0.0096963	0.00220815
REACTOME_TRANSPORT_TO_THE_GOLGI_AND_SUBSEQUENT_MODIFICATION	19	33	2.9	0.0101308	0.00232412
NABA_CORE_MATRISOME	109	269	1.4	0.0105039	0.00241854
BIOCARTA_IGF1R_PATHWAY	14	22	3.7	0.0105156	0.00243008
PID_P53REGULATIONPATHWAY	29	57	2.2	0.0112816	0.00262605
PID_WNT_CANONICAL_PATHWAY	13	20	3.9	0.0113237	0.00264536
BIOCARTA_KERATINOCYTE_PATHWAY	24	45	2.4	0.0114417	0.00269216
KEGG_GLYCOLYSIS_GLUCONEOGENESIS	31	62	2.1	0.0114466	0.00270293
REACTOME_APOPTOSIS	62	142	1.6	0.0115857	0.00274552
BIOCARTA_PTEN_PATHWAY	12	18	4.2	0.0118899	0.00283759
PID_BETACATENIN_DEG_PATHWAY	12	18	4.2	0.0118899	0.00283759
PID_ANGIOPOIETINRECEPTOR_PATHWAY	26	50	2.3	0.0120501	0.00290619
REACTOME_GOLGI_ASSOCIATED_VESICLE_BIOGENESIS	26	50	2.3	0.0120501	0.00290619
BIOCARTA_ACE2_PATHWAY	9	12	6.3	0.0120595	0.00295925
BIOCARTA_AGPCR_PATHWAY	9	12	6.3	0.0120595	0.00295925
BIOCARTA_TRKA_PATHWAY	9	12	6.3	0.0120595	0.00295925
BIOCARTA_VEGF_PATHWAY	17	29	3	0.0120595	0.00302138
PID_NECTIN_PATHWAY	17	29	3	0.0120595	0.00302138
PID_RAS_PATHWAY	17	29	3	0.0120595	0.00302138
REACTOME_SYNTHESIS_OF_PIPS_AT_THE_PLASMA_MEMBRANE	17	29	3	0.0120595	0.00302138
PID_IL5_PATHWAY	10	14	5.3	0.0120595	0.00304022
PID_ERBB2ERBB3PATHWAY	23	43	2.4	0.0123431	0.00312208
REACTOME_TRANSCRIPTIONAL_REGULATION_OF_WHITE_ADIPOCYTE_DIFFERENTIATION	34	70	2	0.0125457	0.00318386
REACTOME_SIGNALING_BY_THE_B_CELL_RECEPTOR_BCR	53	119	1.7	0.0127122	0.00323681
REACTOME_SIGNALING_BY_ROBO_RECEPTOR	16	27	3.1	0.01339	0.0034319
REACTOME_MITOTIC_G2_G2_M_PHASES	37	78	1.9	0.0139012	0.00358829
KEGG_AMINOACYL_TRNA_BIOSYNTHESIS	22	41	2.4	0.0139012	0.00362133
PID_ER_NONGENOMIC_PATHWAY	22	41	2.4	0.0139012	0.00362133
PID_ECADHERIN_STABILIZATION_PATHWAY	22	41	2.4	0.0139012	0.00362133
PID_AJDISS_2PATHWAY	24	46	2.3	0.014883	0.00392712
KEGG_ENDOMETRIAL_CANCER	26	51	2.2	0.0156075	0.00413139
PID_RET_PATHWAY	21	39	2.5	0.0157628	0.00420117
KEGG_ARACHIDONIC_ACID_METABOLISM	28	56	2.1	0.0157628	0.00425039
BIOCARTA_AT1R_PATHWAY	18	32	2.7	0.0157628	0.00425197
REACTOME_INTERACTIONS_OF_VPR_WITH_HOST_CELLULAR_PROTEINS	18	32	2.7	0.0157628	0.00425197
PID_HNF3BPATHWAY	23	44	2.3	0.0168294	0.00456799
REACTOME_ASPARAGINE_N_LINKED_GLYCOSYLATION	37	79	1.9	0.0171436	0.00468207
REACTOME_TRANSMISSION_ACROSS_CHEMICAL_SYNAPSES	75	180	1.5	0.0172356	0.00472168
REACTOME_SIGNALING_BY_FGFR	47	105	1.7	0.0172508	0.00475484
KEGG_ARRHYTHMOGENIC_RIGHT_VENTRICULAR_CARDIOMYOPATHY_ARVC	35	74	1.9	0.0173702	0.00481695
PID_P38ALPHABETAPATHWAY	17	30	2.8	0.0175808	0.00489616
BIOCARTA_IL2_PATHWAY	13	21	3.4	0.0175808	0.00490489
PID_ATF2_PATHWAY	27	54	2.1	0.0176263	0.00494722
PID_RAC1_PATHWAY	27	54	2.1	0.0176263	0.00494722
PID_MYC_REPRESSPATHWAY	29	59	2	0.0177636	0.00500068
BIOCARTA_EPO_PATHWAY	12	19	3.6	0.0192526	0.00545221
PID_EPHA2_FWDPATHWAY	12	19	3.6	0.0192526	0.00545221
PID_IL8CXCR1_PATHWAY	16	28	2.8	0.0197992	0.00563178
BIOCARTA_AGR_PATHWAY	19	35	2.5	0.0197992	0.00565691
KEGG_COLORECTAL_CANCER	30	62	2	0.0201201	0.00579649
REACTOME_EXTRACELLULAR_MATRIX_ORGANIZATION	39	85	1.8	0.0201201	0.00579932
BIOCARTA_HCMV_PATHWAY	11	17	3.9	0.0205597	0.00599515
PID_NFKAPPABATYPICALPATHWAY	11	17	3.9	0.0205597	0.00599515
REACTOME_PYRUVATE_METABOLISM_AND_CITRIC_ACID_TCA_CYCLE	21	40	2.3	0.0211645	0.00618928
PID_WNT_SIGNALING_PATHWAY	15	26	2.9	0.021881	0.00646862
BIOCARTA_BCELLSURVIVAL_PATHWAY	10	15	4.2	0.021881	0.00649076
REACTOME_TRAFFICKING_OF_GLUR2_CONTAINING_AMPA_RECEPTORS	10	15	4.2	0.021881	0.00649076
PID_INTEGRIN_A4B1_PATHWAY	18	33	2.5	0.0220701	0.0065654
REACTOME_ENDOSOMAL_VACUOLAR_PATHWAY	7	9	7.4	0.0224788	0.00670587
REACTOME_RETROGRADE_NEUROTROPHIN_SIGNALLING	9	13	4.7	0.0228891	0.00686672
BIOCARTA_ETC_PATHWAY	8	11	5.6	0.0230859	0.00700337
BIOCARTA_AKAP13_PATHWAY	8	11	5.6	0.0230859	0.00700337
BIOCARTA_VITCB_PATHWAY	8	11	5.6	0.0230859	0.00700337
ST_STAT3_PATHWAY	8	11	5.6	0.0230859	0.00700337
REACTOME_ACTIVATED_TLR4_SIGNALLING	39	86	1.7	0.0242004	0.00736181
REACTOME_YAP1_AND_WWTR1_TAZ_STIMULATED_GENE_EXPRESSION	14	24	2.9	0.0243103	0.00741565
PID_THROMBIN_PAR1_PATHWAY	22	43	2.2	0.0247763	0.00761417
PID_SYNDECAN_4_PATHWAY	17	31	2.6	0.0247763	0.00762028
REACTOME_RECRUITMENT_OF_MITOTIC_CENTROSOME_PROTEINS_AND_COMPLEXES	30	63	1.9	0.0249798	0.00770384
REACTOME_BIOLOGICAL_OXIDATIONS	54	126	1.6	0.0251249	0.00776971
PID_HEDGEHOG_GLIPATHWAY	24	48	2.1	0.0251895	0.00782668
PID_NFAT_3PATHWAY	26	53	2	0.0253077	0.00789006
KEGG_FC_EPSILON_RI_SIGNALING_PATHWAY	35	76	1.8	0.0258422	0.0080784
REACTOME_SIGNALLING_TO_ERKS	19	36	2.4	0.0264156	0.00840364
BIOCARTA_CHEMICAL_PATHWAY	13	22	3	0.0264156	0.00847962
BIOCARTA_SPPA_PATHWAY	13	22	3	0.0264156	0.00847962
BIOCARTA_PTDINS_PATHWAY	13	22	3	0.0264156	0.00847962
BIOCARTA_PGC1A_PATHWAY	13	22	3	0.0264156	0.00847962
PID_PDGFRAPATHWAY	13	22	3	0.0264156	0.00847962
REACTOME_DARPP_32_EVENTS	13	22	3	0.0264156	0.00847962
REACTOME_SPHINGOLIPID_METABOLISM	31	66	1.9	0.0269784	0.00870562
PID_IGF1_PATHWAY	16	29	2.6	0.027267	0.00884458
REACTOME_DAG_AND_IP3_SIGNALING	16	29	2.6	0.027267	0.00884458
PID_NOTCH_PATHWAY	27	56	2	0.027933	0.0091234
REACTOME_DOWNSTREAM_SIGNALING_OF_ACTIVATED_FGFR	42	95	1.7	0.028806	0.00946483
ST_WNT_CA2_CYCLIC_GMP_PATHWAY	12	20	3.2	0.0292579	0.00966247
REACTOME_NEF_MEDIATES_DOWN_MODULATION_OF_CELL_SURFACE_RECEPTORS_BY_RECRUITING_THEM_TO_CLATHRIN_ADAPTERS	12	20	3.2	0.0292579	0.00966247
REACTOME_GLYCEROPHOSPHOLIPID_BIOSYNTHESIS	37	82	1.7	0.0295266	0.0097781
PID_MAPKTRKPATHWAY	18	34	2.4	0.0295266	0.00980085
REACTOME_SIGNALLING_TO_RAS	15	27	2.6	0.0304608	0.0102645
REACTOME_CA_DEPENDENT_EVENTS	15	27	2.6	0.0304608	0.0102645
REACTOME_TRAFFICKING_OF_AMPA_RECEPTORS	15	27	2.6	0.0304608	0.0102645
REACTOME_MYOGENESIS	15	27	2.6	0.0304608	0.0102645
REACTOME_THE_ROLE_OF_NEF_IN_HIV1_REPLICATION_AND_DISEASE_PATHOGENESIS	15	27	2.6	0.0304608	0.0102645
KEGG_METABOLISM_OF_XENOBIOTICS_BY_CYTOCHROME_P450	28	59	1.9	0.0307974	0.0104038
PID_TGFBRPATHWAY	26	54	2	0.031323	0.0106227
REACTOME_SIGNALING_BY_ERBB4	38	85	1.7	0.031323	0.0106554
PID_ILK_PATHWAY	22	44	2.1	0.031323	0.0106603
BIOCARTA_GCR_PATHWAY	11	18	3.3	0.0318021	0.010957
BIOCARTA_NGF_PATHWAY	11	18	3.3	0.0318021	0.010957
BIOCARTA_SPRY_PATHWAY	11	18	3.3	0.0318021	0.010957
REACTOME_ENOS_ACTIVATION_AND_REGULATION	11	18	3.3	0.0318021	0.010957
BIOCARTA_RHO_PATHWAY	17	32	2.4	0.032956	0.0114377
REACTOME_TRANSPORT_OF_MATURE_MRNA_DERIVED_FROM_AN_INTRONLESS_TRANSCRIPT	17	32	2.4	0.032956	0.0114377
PID_LYMPHANGIOGENESIS_PATHWAY	14	25	2.7	0.03415	0.0119095
REACTOME_ASSOCIATION_OF_TRIC_CCT_WITH_TARGET_PROTEINS_DURING_BIOSYNTHESIS	14	25	2.7	0.03415	0.0119095
BIOCARTA_CCR5_PATHWAY	10	16	3.5	0.0349612	0.0123393
BIOCARTA_41BB_PATHWAY	10	16	3.5	0.0349612	0.0123393
PID_ANTHRAXPATHWAY	10	16	3.5	0.0349612	0.0123393
REACTOME_CHYLOMICRON_MEDIATED_LIPID_TRANSPORT	10	16	3.5	0.0349612	0.0123393
REACTOME_SHC_RELATED_EVENTS	10	16	3.5	0.0349612	0.0123393
KEGG_FATTY_ACID_METABOLISM	21	42	2.1	0.0352018	0.0124554
REACTOME_MAP_KINASE_ACTIVATION_IN_TLR_CASCADE	23	47	2	0.0352018	0.0125129
BIOCARTA_FAS_PATHWAY	16	30	2.4	0.0371376	0.0133571
PID_EPHRINBREVPATHWAY	16	30	2.4	0.0371376	0.0133571
KEGG_HUNTINGTONS_DISEASE	66	162	1.5	0.03759	0.0135514
BIOCARTA_NTHI_PATHWAY	13	23	2.7	0.0378711	0.0138118
REACTOME_EGFR_DOWNREGULATION	13	23	2.7	0.0378711	0.0138118
KEGG_RNA_DEGRADATION	26	55	1.9	0.0384995	0.0140733
ST_ADRENERGIC	18	35	2.2	0.038637	0.0141885
PID_P75NTRPATHWAY	31	68	1.8	0.0392523	0.0144475
REACTOME_IL_2_SIGNALING	20	40	2.1	0.0394292	0.0145649
KEGG_NOTCH_SIGNALING_PATHWAY	22	45	2	0.0394292	0.014612
PID_PS1PATHWAY	22	45	2	0.0394292	0.014612
REACTOME_APC_C_CDH1_MEDIATED_DEGRADATION_OF_CDC20_AND_OTHER_APC_C_CDH1_TARGETED_PROTEINS_IN_LATE_MITOSIS_EARLY_G1	29	63	1.8	0.0406073	0.015151
REACTOME_APC_C_CDC20_MEDIATED_DEGRADATION_OF_MITOTIC_PROTEINS	29	63	1.8	0.0406073	0.015151
BIOCARTA_NEUROTRANSMITTERS_PATHWAY	5	6	10.5	0.0407604	0.0152423
BIOCARTA_ERK_PATHWAY	15	28	2.4	0.0416499	0.01561
BIOCARTA_CSK_PATHWAY	12	21	2.8	0.042291	0.0160059
BIOCARTA_TFF_PATHWAY	12	21	2.8	0.042291	0.0160059
REACTOME_CTLA4_INHIBITORY_SIGNALING	12	21	2.8	0.042291	0.0160059
BIOCARTA_RNA_PATHWAY	7	10	4.9	0.042291	0.0161346
BIOCARTA_EPHA4_PATHWAY	7	10	4.9	0.042291	0.0161346
BIOCARTA_GLYCOLYSIS_PATHWAY	7	10	4.9	0.042291	0.0161346
BIOCARTA_BARRESTIN_PATHWAY	7	10	4.9	0.042291	0.0161346
REACTOME_ION_CHANNEL_TRANSPORT	25	53	1.9	0.0428385	0.0163794
REACTOME_MRNA_3_END_PROCESSING	17	33	2.2	0.0432631	0.0166145
REACTOME_NFKB_AND_MAP_KINASES_ACTIVATION_MEDIATED_BY_TLR4_SIGNALING_REPERTOIRE	30	66	1.8	0.0433291	0.0167126
PID_FASPATHWAY	19	38	2.1	0.0437011	0.0170474
KEGG_LYSINE_DEGRADATION	21	43	2	0.0437011	0.0170765
PID_A6B1_A6B4_INTEGRIN_PATHWAY	21	43	2	0.0437011	0.0170765
REACTOME_LIPID_DIGESTION_MOBILIZATION_AND_TRANSPORT	21	43	2	0.0437011	0.0170765
REACTOME_IL_RECEPTOR_SHC_SIGNALING	14	26	2.5	0.0464028	0.0182571
KEGG_CARDIAC_MUSCLE_CONTRACTION	31	69	1.7	0.0464028	0.0182881
REACTOME_TRIF_MEDIATED_TLR3_SIGNALING	31	69	1.7	0.0464028	0.0182881
BIOCARTA_NOS1_PATHWAY	11	19	2.9	0.0466092	0.0185262
REACTOME_NEPHRIN_INTERACTIONS	11	19	2.9	0.0466092	0.0185262
REACTOME_APC_CDC20_MEDIATED_DEGRADATION_OF_NEK2A	11	19	2.9	0.0466092	0.0185262
REACTOME_REGULATION_OF_MRNA_STABILITY_BY_PROTEINS_THAT_BIND_AU_RICH_ELEMENTS	34	77	1.7	0.0468432	0.0186585
PID_AR_TF_PATHWAY	24	51	1.9	0.0477828	0.019073
KEGG_T_CELL_RECEPTOR_SIGNALING_PATHWAY	44	104	1.5	0.0485535	0.0194214
PID_CD40_PATHWAY	16	31	2.2	0.0485886	0.0194763
REACTOME_ACTIVATION_OF_NMDA_RECEPTOR_UPON_GLUTAMATE_BINDING_AND_POSTSYNAPTIC_EVENTS	18	36	2.1	0.0496215	0.0199734
REACTOME_PI3K_EVENTS_IN_ERBB2_SIGNALING	20	41	2	0.0496215	0.0199737
