# Supplementary material for: Amniotic fluid cell-free transcriptome: a glimpse into fetal development and placental cellular dynamics during normal pregnancy
Source: BMC Med Genomics. 2020 Feb 12;13:25. doi: 10.1186/s12920-020-0690-5 (PMC7017452; doi:10.1186/s12920-020-0690-5)
Supplement: Supplementary file 16 — Additional file 16: Table S10. Genes differentially expressed with fetal sex. Columns are the same as in Table S1, except that the comparison is between pregnancies with a male versus a female fetus [file 12920_2020_690_MOESM16_ESM.xls]

## Sheet: TableS10
ID	SYMBOL	Name	ENTREZ	Chromosome	strand	start	stop	total_probes	locus.type	logFC	P.Value	adj.P.Val
TC0Y000351.hg.1	RPS4Y1	ribosomal protein S4 Y-linked 1	6192	chrY	+	2709527	2800041	145	Coding	3.02703	2.96713e-61	1.90107e-56
TC0Y000051.hg.1	TTTY15	testis-specific transcript, Y-linked 15	64595	chrY	+	14774265	14804162	87	Coding	2.13671	4.10486e-48	1.31501e-43
TC0Y000258.hg.1	NA	NA	NA	chrY	+	14774265	14804152	81	NonCoding	1.99316	2.91554e-45	6.22672e-41
TC0Y000073.hg.1	RPS4Y2	ribosomal protein S4 Y-linked 2	140032	chrY	+	22917954	22942918	70	Coding	1.61841	3.35262e-43	5.37014e-39
TC0Y000072.hg.1	EIF1AY	eukaryotic translation initiation factor 1A Y-linked	9086	chrY	+	22737611	22755040	140	Coding	1.34646	1.08912e-42	1.39562e-38
TC0Y000185.hg.1	KDM5D	lysine demethylase 5D	8284	chrY	-	21865751	21906825	500	Coding	0.981944	4.20763e-40	4.19848e-36
TC0Y000053.hg.1	DDX3Y	DEAD-box helicase 3 Y-linked	8653	chrY	+	15016019	15032390	342	Coding	0.859208	4.587e-40	4.19848e-36
TC0Y000353.hg.1	TXLNGY	taxilin gamma pseudogene, Y-linked	246126	chrY	+	21729235	21752309	142	Coding	0.831639	5.85949e-38	4.69279e-34
TC0Y000052.hg.1	USP9Y	ubiquitin specific peptidase 9 Y-linked	8287	chrY	+	14813160	14972768	516	Coding	1.51112	9.88629e-38	7.03805e-34
TC0Y000181.hg.1	TTTY14	testis-specific transcript, Y-linked 14	83869	chrY	-	21034387	21239302	149	Coding	0.683089	5.91656e-37	3.7908e-33
TC0Y000163.hg.1	UTY	ubiquitously transcribed tetratricopeptide repeat containing, Y-linked	7404	chrY	-	15346461	15592553	628	Coding	0.849602	4.59367e-36	2.67565e-32
TC0Y000017.hg.1	ZFY	zinc finger protein Y-linked	7544	chrY	+	2803112	2850547	163	Coding	0.79174	1.93862e-32	1.03508e-28
TC0Y000324.hg.1	NA	NA	NA	chrY	-	21094587	21239302	110	NonCoding	0.823486	5.82614e-32	2.87144e-28
TC0Y000317.hg.1	UTY	ubiquitously transcribed tetratricopeptide repeat containing, Y-linked	7404	chrY	-	15470990	15471751	30	NonCoding	2.21649	1.39405e-29	6.37989e-26
TC0Y000230.hg.1	ZFY	zinc finger protein Y-linked	7544	chrY	+	2849725	2850547	30	NonCoding	2.1861	3.31353e-27	1.41534e-23
TC0Y000323.hg.1	NA	NA	NA	chrY	-	21034388	21074294	40	NonCoding	0.523305	5.28096e-22	2.11473e-18
TC0Y000054.hg.1	TMSB4Y	thymosin beta 4 Y-linked	9087	chrY	+	15815447	15817904	40	Coding	0.47068	7.24118e-22	2.72911e-18
TC0X001155.hg.1	XIST	X inactive specific transcript	7503	chrX	-	73040486	73072588	200	Coding	-0.559802	3.80704e-21	1.35512e-17
TC0Y000238.hg.1	NA	NA	NA	chrY	+	6786723	6788832	30	NonCoding	0.85804	1.63532e-20	5.51456e-17
TC0X002125.hg.1	XIST	X inactive specific transcript	7503	chrX	-	73040450	73072588	443	NonCoding	-0.437753	5.02556e-20	1.60996e-16
TC0Y000260.hg.1	NA	NA	NA	chrY	+	15863608	15983586	140	NonCoding	0.328668	3.65977e-18	1.11659e-14
TC0Y000030.hg.1	PRKY	protein kinase Y-linked (pseudogene)	5616	chrY	+	7142013	7249589	140	Coding	0.354719	1.45656e-17	4.24197e-14
TC0Y000055.hg.1	NA	NA	NA	chrY	+	15863673	15983586	100	Coding	0.3884	3.3766e-17	9.01426e-14
TC0X002193.hg.1	NA	NA	NA	chrX	-	114946547	114999450	40	NonCoding	-0.527637	3.3411e-16	8.5627e-13
TC16001581.hg.1	NDRG4	NDRG family member 4	65009	chr16	+	58534047	58547523	140	NonCoding	-0.700828	2.54901e-15	6.28144e-12
TC0Y000018.hg.1	NA	NA	NA	chrY	+	2870953	2970313	60	Coding	0.392889	3.26423e-15	7.74602e-12
TC0Y000231.hg.1	NA	NA	NA	chrY	+	2870953	2970313	56	NonCoding	0.349579	3.74546e-15	8.57055e-12
TC10001522.hg.1	PPP1R3C	protein phosphatase 1 regulatory subunit 3C	5507	chr10	-	93388197	93392858	90	Coding	-1.41785	7.49412e-15	1.65571e-11
TC0Y000239.hg.1	PRKY	protein kinase Y-linked (pseudogene)	5616	chrY	+	7142013	7249588	100	NonCoding	0.363807	5.90689e-14	1.26153e-10
TC10000621.hg.1	PAPSS2	3'-phosphoadenosine 5'-phosphosulfate synthase 2	9060	chr10	+	89419370	89507462	197	Coding	-0.880636	1.40992e-13	2.91403e-10
TC0Y000284.hg.1	NA	NA	NA	chrY	+	58883380	58887164	30	NonCoding	1.67948	2.17865e-13	4.36213e-10
TC0X001843.hg.1	NA	NA	NA	chrX	+	114957297	115021470	359	NonCoding	-0.703176	2.41116e-13	4.68138e-10
TC0Y000135.hg.1	TTTY16	testis-specific transcript, Y-linked 16	252948	chrY	-	7567398	7569288	30	Coding	0.833863	1.00347e-12	1.83695e-09
TC0Y000170.hg.1	NA	NA	NA	chrY	-	19664680	19691634	70	Coding	0.375508	1.47086e-12	2.61776e-09
TC16000503.hg.1	NDRG4	NDRG family member 4	65009	chr16	+	58497549	58547523	340	Coding	-0.334616	1.99873e-12	3.4611e-09
TC16000254.hg.1	SCNN1B	sodium channel epithelial 1 beta subunit	6338	chr16	+	23313591	23392620	150	Coding	-0.762364	2.36907e-12	3.99445e-09
TC0Y000067.hg.1	NA	NA	NA	chrY	+	20488139	20515096	70	Coding	0.366358	4.08004e-12	6.70287e-09
TC0X001784.hg.1	NA	NA	NA	chrX	+	88678737	88701982	40	NonCoding	0.429371	4.38698e-12	7.02696e-09
TC14000409.hg.1	ARG2	arginase 2	384	chr14	+	68086515	68118437	120	Coding	-0.746647	4.86879e-12	7.60849e-09
TC06001126.hg.1	SNX9	sorting nexin 9	51429	chr6	+	158244281	158366109	230	Coding	-0.809081	5.23537e-12	7.98655e-09
TC08002610.hg.1	SOX7	SRY-box 7	83595	chr8	-	10581278	10588022	40	Coding	-1.00444	5.40863e-12	8.05898e-09
TC0X000449.hg.1	NA	NA	NA	chrX	+	88678737	88701982	40	Coding	0.374235	5.80183e-12	8.44839e-09
TC22000259.hg.1	HMOX1	heme oxygenase 1	3162	chr22	+	35776354	35790207	142	Coding	-0.635827	1.22742e-11	1.7476e-08
TC07000307.hg.1	UPP1	uridine phosphorylase 1	7378	chr7	+	48128225	48148330	225	Coding	-0.775289	1.45457e-11	2.026e-08
TC12001672.hg.1	C12orf56	chromosome 12 open reading frame 56	115749	chr12	-	64660763	64784471	150	Coding	-0.850704	2.29194e-11	3.1244e-08
TC17001459.hg.1	NR1D1	nuclear receptor subfamily 1 group D member 1	9572	chr17	-	38249037	38256978	120	Coding	-0.671416	3.77336e-11	5.03672e-08
TC03002008.hg.1	NCEH1	neutral cholesterol ester hydrolase 1	57552	chr3	-	172348039	172429008	140	Coding	-0.431913	4.11728e-11	5.38364e-08
TC09001972.hg.1	NA	NA	NA	chr9	+	67340517	67343501	30	NonCoding	-0.696991	4.61813e-11	5.91777e-08
TC15001008.hg.1	NA	NA	NA	chr15	-	20333998	20353206	40	Coding	-0.607022	4.79273e-11	5.95751e-08
TC03000229.hg.1	SNRK	SNF related kinase	54861	chr3	+	43328004	43466256	183	Coding	-0.469479	4.83512e-11	5.95751e-08
TC19000272.hg.1	CYP4F22	cytochrome P450 family 4 subfamily F member 22	126410	chr19	+	15619336	15663128	170	Coding	-0.358958	5.87556e-11	6.97135e-08
TC0Y000319.hg.1	NA	NA	NA	chrY	-	19687042	19691353	30	NonCoding	0.677428	6.12494e-11	7.03406e-08
TC01005437.hg.1	SLC6A9	solute carrier family 6 member 9	6536	chr1	-	44463155	44482997	140	NonCoding	-0.601226	6.14798e-11	7.03406e-08
TC01002590.hg.1	SLC6A9	solute carrier family 6 member 9	6536	chr1	-	44457172	44497139	295	Coding	-0.342739	6.75039e-11	7.58779e-08
TC03000231.hg.1	ABHD5	abhydrolase domain containing 5	51099	chr3	+	43731605	43775863	217	Coding	-0.443916	7.48402e-11	8.2674e-08
TC15001259.hg.1	PLA2G4D	phospholipase A2 group IVD	283748	chr15	-	42359881	42386752	220	Coding	-0.545665	1.29599e-10	1.40738e-07
TC0X000252.hg.1	PORCN	porcupine O-acyltransferase	64840	chrX	+	48367350	48379202	247	Coding	-0.620751	2.05192e-10	2.19114e-07
TC0Y000326.hg.1	NA	NA	NA	chrY	-	21853827	21856492	30	NonCoding	0.342324	2.41228e-10	2.53372e-07
TC06003152.hg.1	SNX9	sorting nexin 9	51429	chr6	+	158365007	158365576	30	NonCoding	-0.850571	3.2192e-10	3.32673e-07
TC01001559.hg.1	NA	NA	NA	chr1	+	180123968	180173165	190	Coding	-0.711063	3.47153e-10	3.53054e-07
TC09001984.hg.1	NA	NA	NA	chr9	+	69727436	69820708	30	NonCoding	-0.565684	3.60637e-10	3.61037e-07
TC0Y000322.hg.1	NA	NA	NA	chrY	-	20990485	20995792	30	NonCoding	0.400174	5.30995e-10	5.23406e-07
TC0Y000285.hg.1	NA	NA	NA	chrY	+	58912269	58915039	56	NonCoding	1.37198	9.9878e-10	9.69588e-07
TC01005205.hg.1	NA	NA	NA	chr1	-	1006366	1009675	30	NonCoding	-0.470467	1.15158e-09	1.10124e-06
TC01003773.hg.1	YOD1	YOD1 deubiquitinase	55432	chr1	-	207217194	207226325	80	Coding	-0.765799	1.31239e-09	1.23656e-06
TC16001455.hg.1	SCNN1B	sodium channel epithelial 1 beta subunit	6338	chr16	+	23315295	23360088	30	NonCoding	-0.430698	1.48959e-09	1.34666e-06
TC17002615.hg.1	NA	NA	NA	chr17	-	38253597	38256549	30	NonCoding	-0.518511	1.49229e-09	1.34666e-06
TC20000293.hg.1	FAM83D	family with sequence similarity 83 member D	81610	chr20	+	37554955	37581703	80	Coding	-0.570664	2.20524e-09	1.9355e-06
TC18000167.hg.1	C18orf25	chromosome 18 open reading frame 25	147339	chr18	+	43753988	43846955	90	Coding	-0.670195	2.54425e-09	2.18997e-06
TC22001089.hg.1	HMOX1	heme oxygenase 1	3162	chr22	+	35777136	35782843	30	NonCoding	-0.591457	2.88212e-09	2.42974e-06
TC02000662.hg.1	SULT1C3	sulfotransferase family 1C member 3	442038	chr2	+	108863651	108881807	90	Coding	-0.338157	3.1265e-09	2.60153e-06
TC12001297.hg.1	GYS2	glycogen synthase 2	2998	chr12	-	21689123	21757781	180	Coding	-1.1014	3.3448e-09	2.7475e-06
TC08000809.hg.1	LY6K	lymphocyte antigen 6 family member K	54742	chr8	+	143781529	143786545	128	Coding	-0.453328	3.57951e-09	2.90307e-06
TC02000087.hg.1	FAM84A	family with sequence similarity 84 member A	151354	chr2	+	14772810	14790933	290	Coding	-0.39389	4.56114e-09	3.59388e-06
TC6_dbb_hap3000043.hg.1	MUCL3	mucin like 3	135656	chr6	+	2202893	2216112	75	Coding	-0.49249	4.59956e-09	3.59388e-06
TC12002789.hg.1	GYS2	glycogen synthase 2	2998	chr12	-	21689123	21757554	170	NonCoding	-1.16281	5.37046e-09	4.14567e-06
TC01003916.hg.1	HIST3H2A	histone cluster 3 H2A	92815	chr1	-	228644680	228645574	30	Coding	-0.716406	5.49338e-09	4.19008e-06
TC01004863.hg.1	NA	NA	NA	chr1	+	180167144	180169859	30	NonCoding	-0.638124	5.57093e-09	4.19924e-06
TC06003133.hg.1	ESR1	estrogen receptor 1	2099	chr6	+	152163738	152415686	40	NonCoding	-0.378693	6.11501e-09	4.55575e-06
TC0Y000232.hg.1	NA	NA	NA	chrY	+	2979379	2981965	30	NonCoding	0.437601	7.01207e-09	5.12157e-06
TC04001252.hg.1	TMPRSS11D	transmembrane serine protease 11D	9407	chr4	-	68686594	68749750	236	Coding	-0.845741	7.03435e-09	5.12157e-06
TC11000184.hg.1	AMPD3	adenosine monophosphate deaminase 3	272	chr11	+	10471868	10529126	318	Coding	-0.47699	7.87287e-09	5.66767e-06
TC04001116.hg.1	RELL1	RELT like 1	768211	chr4	-	37592422	37687999	100	Coding	-0.399175	8.54242e-09	6.04562e-06
TC19001548.hg.1	CYP2T1P	cytochrome P450 family 2 subfamily T member 1, pseudogene	171523	chr19	-	41314349	41316674	30	Coding	-0.441241	8.58659e-09	6.04562e-06
TC6_qbl_hap6000043.hg.1	MUCL3	mucin like 3	135656	chr6	+	2201750	2214969	74	Coding	-0.448623	8.89593e-09	6.19534e-06
TC6_cox_hap2000050.hg.1	MUCL3	mucin like 3	135656	chr6	+	2420690	2433901	77	Coding	-0.483002	1.19728e-08	8.24848e-06
TC14000135.hg.1	LRP10	LDL receptor related protein 10	26020	chr14	+	23340822	23350789	183	Coding	-0.354204	1.25278e-08	8.53905e-06
TC04001753.hg.1	HPGD	15-hydroxyprostaglandin dehydrogenase	3248	chr4	-	175411328	175444305	256	Coding	-0.589666	1.37319e-08	9.26121e-06
TC01000377.hg.1	SESN2	sestrin 2	83667	chr1	+	28585963	28609002	130	Coding	-0.555126	1.68663e-08	1.10269e-05
TC02003405.hg.1	LOC101926969	uncharacterized LOC101926969	101926969	chr2	+	91750767	91769187	124	NonCoding	-0.34129	1.85699e-08	1.20181e-05
TC07003293.hg.1	HILPDA	hypoxia inducible lipid droplet associated	29923	chr7	+	128095884	128109251	132	Coding	-0.59526	2.61862e-08	1.66117e-05
TC04002840.hg.1	NA	NA	NA	chr4	-	175411328	175444044	70	NonCoding	-0.833936	2.67858e-08	1.68254e-05
TC10001414.hg.1	SYNPO2L	synaptopodin 2 like	79933	chr10	-	75404639	75415832	80	Coding	-0.592264	3.24795e-08	2.02038e-05
TC03000481.hg.1	CRYBG3	crystallin beta-gamma domain containing 3	131544	chr3	+	97595819	97663810	229	Coding	-0.723515	3.46065e-08	2.13199e-05
TC09001109.hg.1	NA	NA	NA	chr9	-	42844370	42859085	80	Coding	-0.393154	3.51984e-08	2.1478e-05
TC09002552.hg.1	NA	NA	NA	chr9	-	67327421	67340215	205	NonCoding	-0.33058	4.14935e-08	2.48461e-05
TC11002370.hg.1	USP2	ubiquitin specific peptidase 2	9099	chr11	-	119225925	119252436	190	Coding	-0.562164	6.27929e-08	3.72519e-05
TC06000846.hg.1	CRYBG1	crystallin beta-gamma domain containing 1	202	chr6	+	106808784	107018335	288	Coding	-0.71142	6.39758e-08	3.76054e-05
TC11002293.hg.1	IL18	interleukin 18	3606	chr11	-	112013974	112034840	100	Coding	-0.831755	7.2169e-08	4.20358e-05
TC0Y000068.hg.1	NA	NA	NA	chrY	+	20648397	20648558	30	Coding	0.456262	7.44197e-08	4.25727e-05
TC0Y000180.hg.1	NA	NA	NA	chrY	-	20995615	20995776	30	Coding	0.456262	7.44197e-08	4.25727e-05
TC6_qbl_hap6000046.hg.1	HCG22	HLA complex group 22 (gene/pseudogene)	285834	chr6	+	2317378	2323437	68	Coding	-0.589103	7.80724e-08	4.4267e-05
TC06003648.hg.1	NA	NA	NA	chr6	-	42059976	42061997	30	NonCoding	-0.845988	7.95908e-08	4.47321e-05
TC08000714.hg.1	FAM83A	family with sequence similarity 83 member A	84985	chr8	+	124191200	124222318	261	Coding	-0.350864	8.09658e-08	4.51092e-05
TC02001916.hg.1	SERTAD2	SERTA domain containing 2	9792	chr2	-	64858755	64977449	80	Coding	-0.327436	9.71841e-08	5.27685e-05
TC19002558.hg.1	VSIG10L	V-set and immunoglobulin domain containing 10 like	147645	chr19	-	51834788	51843407	90	NonCoding	-0.517432	9.87285e-08	5.31566e-05
TC06000352.hg.1	MUCL3	mucin like 3	135656	chr6	+	30908749	30921998	95	Coding	-0.416946	1.08927e-07	5.72055e-05
TC02000078.hg.1	LPIN1	lipin 1	23175	chr2	+	11817721	11967535	487	Coding	-0.457943	1.18139e-07	6.15391e-05
TC03000904.hg.1	NA	NA	NA	chr3	+	169165655	169194840	50	Coding	-0.780903	1.23789e-07	6.34501e-05
TC09001983.hg.1	NA	NA	NA	chr9	+	69651361	69664949	57	NonCoding	-0.418057	1.28041e-07	6.45962e-05
TC02000466.hg.1	HK2	hexokinase 2	3099	chr2	+	75059782	75120486	280	Coding	-0.426198	1.49834e-07	7.50003e-05
TC10002958.hg.1	PI4K2A	phosphatidylinositol 4-kinase type 2 alpha	55361	chr10	+	99400443	99436191	115	Coding	-0.417049	1.63524e-07	8.12182e-05
TC09000304.hg.1	LOC100133920	methylenetetrahydrofolate dehydrogenase (NADP+ dependent) 1 like pseudogene	100133920	chr9	+	69650263	69664949	60	Coding	-0.363564	1.71889e-07	8.47164e-05
TC0X000212.hg.1	KDM6A	lysine demethylase 6A	7403	chrX	+	44732423	44971847	458	Coding	-0.43965	1.84299e-07	8.99154e-05
TC06001074.hg.1	SASH1	SAM and SH3 domain containing 1	23328	chr6	+	148593440	148873186	290	Coding	-0.584872	2.08174e-07	9.95366e-05
TC09000560.hg.1	UGCG	UDP-glucose ceramide glucosyltransferase	7357	chr9	+	114659046	114697649	199	Coding	-0.453174	2.13058e-07	0.000100777
TC19001148.hg.1	ZNF426	zinc finger protein 426	79088	chr19	-	9638681	9649303	100	Coding	-0.665247	2.1649e-07	0.000100777
TC16000529.hg.1	C16orf70	chromosome 16 open reading frame 70	80262	chr16	+	67143866	67182442	203	Coding	-0.477376	2.17059e-07	0.000100777
TC06002965.hg.1	CRYBG1	crystallin beta-gamma domain containing 1	202	chr6	+	106808683	106969074	40	NonCoding	-0.684371	2.52817e-07	0.000115702
TC02004970.hg.1	MXD1	MAX dimerization protein 1	4084	chr2	+	70142173	70170077	213	Coding	-0.481701	2.63164e-07	0.000119583
TC09001935.hg.1	NA	NA	NA	chr9	+	42858152	42893135	40	NonCoding	-0.550035	2.8989e-07	0.0001308
TC14000371.hg.1	PRKCH	protein kinase C eta	5583	chr14	+	61654287	62124682	210	Coding	-0.328589	3.15381e-07	0.000139357
TC6_mcf_hap5000040.hg.1	HCG22	HLA complex group 22 (gene/pseudogene)	285834	chr6	+	2403160	2409579	87	Coding	-0.698092	3.21746e-07	0.000141196
TC03000480.hg.1	CRYBG3	crystallin beta-gamma domain containing 3	131544	chr3	+	97540884	97594133	40	Coding	-0.577295	3.30464e-07	0.000144035
TC06000844.hg.1	PRDM1	PR/SET domain 1	639	chr6	+	106534195	106557814	221	Coding	-0.479354	3.67125e-07	0.000155775
TC02004388.hg.1	NA	NA	NA	chr2	-	87572253	87575883	30	NonCoding	-0.687665	3.87393e-07	0.000163294
TC0X001396.hg.1	FAM122B	family with sequence similarity 122B	159090	chrX	-	133903596	133931262	241	Coding	-0.490206	3.91094e-07	0.000163776
TC18001004.hg.1	SERPINB4	serpin family B member 4	6318	chr18	-	61304493	61311532	116	Coding	-0.653924	4.1577e-07	0.000172979
TC19001560.hg.1	CEACAM7	carcinoembryonic antigen related cell adhesion molecule 7	1087	chr19	-	42177235	42192296	120	Coding	-0.724141	4.27792e-07	0.000176833
TC14001272.hg.1	MAP3K9	mitogen-activated protein kinase kinase kinase 9	4293	chr14	-	71194831	71276223	229	Coding	-0.368531	4.34549e-07	0.000178474
TC04000905.hg.1	ANKRD37	ankyrin repeat domain 37	353322	chr4	+	186317175	186321782	135	Coding	-0.464355	4.3819e-07	0.000178824
TC6_ssto_hap7000041.hg.1	HCG22	HLA complex group 22 (gene/pseudogene)	285834	chr6	+	2356208	2362626	65	Coding	-0.636521	4.49692e-07	0.000182356
TC01003249.hg.1	LCE3D	late cornified envelope 3D	84648	chr1	-	152551857	152552980	45	Coding	-0.973153	4.87548e-07	0.000196464
TC01003248.hg.1	LCE3E	late cornified envelope 3E	353145	chr1	-	152538130	152539248	40	Coding	-1.03599	5.27982e-07	0.000208817
TC06000355.hg.1	HCG22	HLA complex group 22 (gene/pseudogene)	285834	chr6	+	31021227	31027655	80	Coding	-0.672227	5.4352e-07	0.000213644
TC22001244.hg.1	NA	NA	NA	chr22	-	22648798	22652093	26	NonCoding	-0.402949	5.87714e-07	0.000229606
TC6_mann_hap4000047.hg.1	HCG22	HLA complex group 22 (gene/pseudogene)	285834	chr6	+	2369582	2376005	79	Coding	-0.679844	5.95999e-07	0.000230037
TC6_apd_hap1000033.hg.1	HCG22	HLA complex group 22 (gene/pseudogene)	285834	chr6	+	2335936	2342365	80	Coding	-0.664609	6.08074e-07	0.000231904
TC6_dbb_hap3000046.hg.1	HCG22	HLA complex group 22 (gene/pseudogene)	285834	chr6	+	2318406	2324835	80	Coding	-0.664609	6.08074e-07	0.000231904
TC13000440.hg.1	NA	NA	NA	chr13	-	19312245	19317477	60	Coding	-0.395968	6.26264e-07	0.000237428
TC6_cox_hap2000053.hg.1	HCG22	HLA complex group 22 (gene/pseudogene)	285834	chr6	+	2535933	2542362	80	Coding	-0.662737	6.90442e-07	0.000258698
TC18000064.hg.1	TUBB6	tubulin beta 6 class V	84617	chr18	+	12308070	12329824	120	Coding	-0.37767	7.05332e-07	0.00026274
TC03000814.hg.1	TSC22D2	TSC22 domain family member 2	9819	chr3	+	150126080	150177903	200	Coding	-0.405998	8.21509e-07	0.000302499
TC19001072.hg.1	PLIN3	perilipin 3	10226	chr19	-	4838346	4867780	119	Coding	-0.456516	9.32083e-07	0.000339315
TC6_mcf_hap5000037.hg.1	MUCL3	mucin like 3	135656	chr6	+	2290718	2300850	21	Coding	-0.45903	1.00108e-06	0.000362375
TC12001751.hg.1	PHLDA1	pleckstrin homology like domain family A member 1	22822	chr12	-	76419227	76427712	155	Coding	-0.407433	1.03663e-06	0.000373134
TC19001767.hg.1	KLK10	kallikrein related peptidase 10	5655	chr19	-	51516000	51523431	90	Coding	-0.387355	1.09849e-06	0.000393191
TC05000807.hg.1	SPINK6	serine peptidase inhibitor, Kazal type 6	404203	chr5	+	147582357	147594700	70	Coding	-1.058	1.24529e-06	0.000443261
TC01001658.hg.1	PKP1	plakophilin 1	5317	chr1	+	201252580	201302121	238	Coding	-0.454115	1.36378e-06	0.000482754
TC19001773.hg.1	VSIG10L	V-set and immunoglobulin domain containing 10 like	147645	chr19	-	51834790	51845378	140	Coding	-0.358618	1.40394e-06	0.00049424
TC16001335.hg.1	SLC7A5	solute carrier family 7 member 5	8140	chr16	-	87863622	87903125	130	Coding	-0.50286	1.43095e-06	0.000499557
TC09000250.hg.1	AQP7P3	aquaporin 7 pseudogene 3	441432	chr9	+	42858152	42893137	40	Coding	-0.494532	1.43859e-06	0.000499557
TC21000277.hg.1	CYP4F29P	cytochrome P450 family 4 subfamily F member 29, pseudogene	54055	chr21	-	15215454	15220685	60	Coding	-0.575034	1.44243e-06	0.000499557
TC12000018.hg.1	ADIPOR2	adiponectin receptor 2	79602	chr12	+	1800193	1897845	120	Coding	-0.388799	1.50247e-06	0.000516521
TC19000228.hg.1	JUNB	JunB proto-oncogene, AP-1 transcription factor subunit	3726	chr19	+	12902310	12904125	30	Coding	-0.433168	1.62972e-06	0.000552476
TC18000100.hg.1	RIOK3	RIO kinase 3	8780	chr18	+	21032787	21063104	190	Coding	-0.505378	1.67254e-06	0.000564007
TC09002550.hg.1	NA	NA	NA	chr9	-	67017400	67030982	40	NonCoding	-0.355576	1.92262e-06	0.000641584
TC01005831.hg.1	LCE3D	late cornified envelope 3D	84648	chr1	-	152551505	152552980	22	NonCoding	-0.99924	2.10651e-06	0.000699307
TC06001912.hg.1	ME1	malic enzyme 1	4199	chr6	-	83920108	84140938	182	Coding	-0.578918	2.76432e-06	0.000903255
TC19001542.hg.1	BLVRB	biliverdin reductase B	645	chr19	-	40953691	40971725	60	Coding	-0.54409	2.79135e-06	0.000903255
TC06000541.hg.1	PIM1	Pim-1 proto-oncogene, serine/threonine kinase	5292	chr6	+	37137922	37143204	142	Coding	-0.360024	3.0322e-06	0.000976263
TC0X000744.hg.1	ZNF185	zinc finger protein 185 with LIM domain	7739	chrX	+	152082986	152142025	314	Coding	-0.498105	3.66202e-06	0.00115014
TC11001689.hg.1	NA	NA	NA	chr11	-	45739737	45739772	12	Coding	-0.633551	3.81596e-06	0.00119265
TC16001433.hg.1	ITPRIPL2	ITPRIP like 2	162073	chr16	+	19125254	19132952	30	NonCoding	-0.344771	3.87198e-06	0.00119846
TC12001615.hg.1	SDR9C7	short chain dehydrogenase/reductase family 9C member 7	121214	chr12	-	57316938	57328189	60	Coding	-0.342934	4.05048e-06	0.0012358
TC19000566.hg.1	ITPKC	inositol-trisphosphate 3-kinase C	80271	chr19	+	41223008	41246765	70	Coding	-0.438852	5.01975e-06	0.0015029
TC06001204.hg.1	NA	NA	NA	chr6	+	171044839	171045633	30	Coding	-0.467374	5.30871e-06	0.00156744
TC18000082.hg.1	CYP4F35P	cytochrome P450 family 4 subfamily F member 35, pseudogene	284233	chr18	+	14337422	14342523	40	Coding	-0.369376	7.18057e-06	0.00209121
TC01002258.hg.1	EPHA2	EPH receptor A2	1969	chr1	-	16450832	16482582	214	Coding	-0.390053	7.98695e-06	0.00229476
TC01002478.hg.1	RNF19B	ring finger protein 19B	127544	chr1	-	33402046	33430349	160	Coding	-0.328959	8.91602e-06	0.00249458
TC0X001917.hg.1	GPR50	G protein-coupled receptor 50	9248	chrX	+	150345345	150349114	27	NonCoding	-0.460047	9.07836e-06	0.00252895
TC10000350.hg.1	DKK1	dickkopf WNT signaling pathway inhibitor 1	22943	chr10	+	54074041	54077802	104	Coding	-0.491417	9.65628e-06	0.00266676
TC06002703.hg.1	NA	NA	NA	chr6	+	31021262	31027653	59	NonCoding	-0.638194	9.9443e-06	0.00271124
TC05000818.hg.1	GRPEL2	GrpE like 2, mitochondrial	134266	chr5	+	148724977	148734146	110	Coding	-0.505289	1.02468e-05	0.00278186
TC09001985.hg.1	NA	NA	NA	chr9	+	70093000	70165106	22	NonCoding	-0.863541	1.03161e-05	0.0027858
TC6_mann_hap4000108.hg.1	RNF39	ring finger protein 39	80352	chr6	-	1336636	1342257	77	Coding	-0.495086	1.23317e-05	0.00325146
TC6_apd_hap1000066.hg.1	RNF39	ring finger protein 39	80352	chr6	-	1278274	1283895	78	Coding	-0.491451	1.29218e-05	0.00333835
TC6_dbb_hap3000119.hg.1	RNF39	ring finger protein 39	80352	chr6	-	1331767	1337388	78	Coding	-0.491451	1.29218e-05	0.00333835
TC6_mcf_hap5000110.hg.1	RNF39	ring finger protein 39	80352	chr6	-	1419941	1425562	78	Coding	-0.491451	1.29218e-05	0.00333835
TC6_ssto_hap7000111.hg.1	RNF39	ring finger protein 39	80352	chr6	-	1368483	1374104	78	Coding	-0.491451	1.29218e-05	0.00333835
TC10001769.hg.1	BNIP3	BCL2 interacting protein 3	664	chr10	-	133781187	133795435	110	Coding	-0.37143	1.29895e-05	0.00334236
TC6_cox_hap2000130.hg.1	RNF39	ring finger protein 39	80352	chr6	-	1550143	1555764	77	Coding	-0.484467	1.4434e-05	0.00368446
TC06001493.hg.1	RNF39	ring finger protein 39	80352	chr6	-	30038043	30043664	108	Coding	-0.504499	1.49269e-05	0.00378015
TC01003247.hg.1	CRNN	cornulin	49860	chr1	-	152381719	152386750	60	Coding	-0.59992	1.60134e-05	0.00399468
TC17000448.hg.1	DUSP14	dual specificity phosphatase 14	11072	chr17	+	35849937	35873603	86	Coding	-0.335137	1.60234e-05	0.00399468
TC01003874.hg.1	TP53BP2	tumor protein p53 binding protein 2	7159	chr1	-	223967595	224033674	406	Coding	-0.325979	1.62372e-05	0.00403231
TC6_qbl_hap6000201.hg.1	NA	NA	NA	chr6	+	2318135	2323435	22	NonCoding	-0.44395	1.67454e-05	0.00414245
TC01001236.hg.1	KPRP	keratinocyte proline rich protein	448834	chr1	+	152730506	152734529	31	Coding	-0.80489	1.69934e-05	0.00417158
TC17001138.hg.1	TMEM238L	transmembrane protein 238 like	100289255	chr17	-	10698230	10707416	30	Coding	-0.410383	1.76943e-05	0.00429429
TC10001037.hg.1	USP6NL	USP6 N-terminal like	9712	chr10	-	11502509	11653753	220	Coding	-0.349014	1.78e-05	0.00430363
TC01004746.hg.1	CRCT1	cysteine rich C-terminal 1	54544	chr1	+	152486978	152488481	30	NonCoding	-0.581677	1.8815e-05	0.00449812
TC18000099.hg.1	CABLES1	Cdk5 and Abl enzyme substrate 1	91768	chr18	+	20714528	20840434	140	Coding	-0.390174	1.89604e-05	0.00451603
TC06001281.hg.1	RANBP9	RAN binding protein 9	10048	chr6	-	13621730	13711953	195	Coding	-0.372402	1.96598e-05	0.00466527
TC6_qbl_hap6000120.hg.1	RNF39	ring finger protein 39	80352	chr6	-	1331022	1336602	49	Coding	-0.560577	2.16228e-05	0.0050747
TC6_mann_hap4000176.hg.1	NA	NA	NA	chr6	+	2370339	2376003	29	NonCoding	-0.68311	2.31721e-05	0.00535979
TC05000837.hg.1	GPX3	glutathione peroxidase 3	2878	chr5	+	150399999	150408554	181	Coding	-0.368155	2.41489e-05	0.00555576
TC18000647.hg.1	NA	NA	NA	chr18	+	14337422	14342522	40	NonCoding	-0.329512	2.46674e-05	0.00564452
TC19001251.hg.1	EPHX3	epoxide hydrolase 3	79852	chr19	-	15337730	15343858	120	Coding	-0.324199	2.48187e-05	0.00565893
TC6_apd_hap1000111.hg.1	NA	NA	NA	chr6	+	2336693	2342363	30	NonCoding	-0.688465	2.56253e-05	0.00578112
TC6_dbb_hap3000198.hg.1	NA	NA	NA	chr6	+	2319163	2324833	30	NonCoding	-0.688465	2.56253e-05	0.00578112
TC17002490.hg.1	NA	NA	NA	chr17	-	10698227	10707354	30	NonCoding	-0.571791	2.85657e-05	0.00637712
TC19000571.hg.1	CYP2B6	cytochrome P450 family 2 subfamily B member 6	1555	chr19	+	41497204	41524301	120	Coding	-0.359739	2.96078e-05	0.0065868
TC12002771.hg.1	LINC01559	long intergenic non-protein coding RNA 1559	283422	chr12	-	13523605	13529679	30	NonCoding	-0.460668	3.3335e-05	0.00727046
TC14002071.hg.1	MAP3K9	mitogen-activated protein kinase kinase kinase 9	4293	chr14	-	71189244	71193302	30	NonCoding	-0.534839	3.81298e-05	0.00814338
TC6_cox_hap2000216.hg.1	NA	NA	NA	chr6	+	2536690	2542360	30	NonCoding	-0.672012	4.59769e-05	0.00947198
TC6_mcf_hap5000187.hg.1	NA	NA	NA	chr6	+	2403917	2409577	29	NonCoding	-0.684583	4.67624e-05	0.00960292
TC01001227.hg.1	CRCT1	cysteine rich C-terminal 1	54544	chr1	+	152486978	152488486	40	Coding	-0.545323	4.89438e-05	0.00998687
TC19000538.hg.1	NCCRP1	non-specific cytotoxic cell receptor protein 1 homolog (zebrafish)	342897	chr19	+	39687601	39692524	70	Coding	-0.51008	5.43824e-05	0.0108885
TC12001198.hg.1	NA	NA	NA	chr12	-	9488850	9488879	6	Coding	-0.499964	5.66062e-05	0.0112985
TC0Y000001.hg.1	PLCXD1	phosphatidylinositol specific phospholipase C X domain containing 1	55344	chrY	+	142989	170023	150	Coding	-0.430116	5.87173e-05	0.0116835
TC17001508.hg.1	KRT13	keratin 13	3860	chr17	-	39657233	39661865	185	Coding	-0.381605	5.98732e-05	0.0117875
TC17002029.hg.1	ALOX12	arachidonate 12-lipoxygenase, 12S type	239	chr17	+	6904988	6909209	28	NonCoding	-0.681171	5.99445e-05	0.0117875
TC17000042.hg.1	SPNS2	sphingolipid transporter 2	124976	chr17	+	4402129	4443228	170	Coding	-0.500362	6.11831e-05	0.0119096
TC02000671.hg.1	SOWAHC	sosondowah ankyrin repeat domain family member C	65124	chr2	+	110371888	110376567	30	Coding	-0.398968	6.33125e-05	0.0122553
TC19000570.hg.1	CYP2B7P	cytochrome P450 family 2 subfamily B member 7, pseudogene	1556	chr19	+	41430170	41456565	120	Coding	-0.512793	6.80546e-05	0.0129387
TC19001855.hg.1	RDH13	retinol dehydrogenase 13	112724	chr19	-	55551816	55553382	30	Coding	-0.480424	6.88771e-05	0.0130563
TC16000838.hg.1	PPL	periplakin	5493	chr16	-	4932508	4987136	240	Coding	-0.632494	7.06971e-05	0.0133618
TC19002137.hg.1	ITPKC	inositol-trisphosphate 3-kinase C	80271	chr19	+	41239187	41245414	40	NonCoding	-0.379728	7.4127e-05	0.0139278
TC02002194.hg.1	MALL	mal, T cell differentiation protein like	7851	chr2	-	110841447	110874143	110	Coding	-0.34878	7.58038e-05	0.0141293
TC18001005.hg.1	SERPINB3	serpin family B member 3	6317	chr18	-	61322431	61329197	120	Coding	-0.468438	8.57858e-05	0.0158397
TC12001842.hg.1	HAL	histidine ammonia-lyase	3034	chr12	-	96366440	96390143	274	Coding	-0.328994	9.0918e-05	0.0166435
TC02002218.hg.1	IL1A	interleukin 1 alpha	3552	chr2	-	113531492	113542971	80	Coding	-0.637183	0.000105496	0.0189739
TC09001173.hg.1	AQP7P1	aquaporin 7 pseudogene 1	375719	chr9	-	69633349	69651314	40	Coding	-0.329977	0.000106018	0.0189739
TC06002752.hg.1	PPARD	peroxisome proliferator activated receptor delta	5467	chr6	+	35394662	35394997	30	NonCoding	-0.336593	0.000112487	0.0199093
TC01000379.hg.1	PHACTR4	phosphatase and actin regulator 4	65979	chr1	+	28696093	28826881	269	Coding	-0.409959	0.000113081	0.0199593
TC10002322.hg.1	FAM45BP	family with sequence similarity 45, member A pseudogene	55855	chr10	+	120863629	120897376	90	NonCoding	-0.397619	0.000118623	0.0207659
TC17000081.hg.1	ALOX12	arachidonate 12-lipoxygenase, 12S type	239	chr17	+	6899384	6914055	180	Coding	-0.575854	0.000122733	0.0211957
TC19002582.hg.1	NA	NA	NA	chr19	-	55551816	55553382	30	NonCoding	-0.485117	0.000125435	0.0214886
TC04001216.hg.1	NMU	neuromedin U	10874	chr4	-	56461396	56502865	119	Coding	-0.519884	0.000128657	0.0219686
TC19002140.hg.1	CYP2B7P	cytochrome P450 family 2 subfamily B member 7, pseudogene	1556	chr19	+	41430170	41456565	90	NonCoding	-0.580906	0.000128923	0.0219686
TC18000653.hg.1	CABLES1	Cdk5 and Abl enzyme substrate 1	91768	chr18	+	20714528	20840434	70	NonCoding	-0.383114	0.000140927	0.0238871
TC08002503.hg.1	FBXO32	F-box protein 32	114907	chr8	-	124510130	124515058	30	NonCoding	-0.477651	0.000142894	0.024093
TC08002144.hg.1	PSCA	prostate stem cell antigen	8000	chr8	+	143751726	143764145	30	NonCoding	-0.331167	0.000149877	0.0250072
TC01001254.hg.1	S100A9	S100 calcium binding protein A9	6280	chr1	+	153330330	153333503	24	Coding	-0.423374	0.00015317	0.0254242
TC0X001559.hg.1	PLCXD1	phosphatidylinositol specific phospholipase C X domain containing 1	55344	chrX	+	192991	220022	90	NonCoding	-0.43623	0.000160675	0.0263799
TC19001152.hg.1	ZNF812P	zinc finger protein 812, pseudogene	729648	chr19	-	9800600	9811493	80	Coding	-0.410676	0.000160986	0.0263799
TC14000309.hg.1	PSMC6	proteasome 26S subunit, ATPase 6	5706	chr14	+	53173890	53195305	190	Coding	-0.378903	0.000166663	0.0271022
TC12000136.hg.1	A2ML1	alpha-2-macroglobulin like 1	144568	chr12	+	8975068	9039597	464	Coding	-0.507688	0.000170086	0.0275888
TC17002807.hg.1	TIMP2	TIMP metallopeptidase inhibitor 2	7077	chr17	-	76851771	76921083	50	NonCoding	-0.356299	0.000186348	0.0298488
TC19001764.hg.1	KLK6	kallikrein related peptidase 6	5653	chr19	-	51461887	51472929	128	Coding	-0.364616	0.000202804	0.0320046
TC21000281.hg.1	ANKRD20A11P	ankyrin repeat domain 20 family member A11, pseudogene	391267	chr21	-	15316090	15352765	65	Coding	-0.386462	0.000212076	0.0331413
TC05001489.hg.1	ANKRD31	ankyrin repeat domain 31	256006	chr5	-	74364100	74532703	280	Coding	-0.360804	0.000232687	0.0356662
TC19000544.hg.1	ZFP36	ZFP36 ring finger protein	7538	chr19	+	39897487	39900047	30	Coding	-0.323292	0.000241336	0.0365718
TC18000318.hg.1	PPP4R1	protein phosphatase 4 regulatory subunit 1	9989	chr18	-	9546789	9614600	257	Coding	-0.343927	0.00025604	0.0383288
TC21001012.hg.1	NA	NA	NA	chr21	-	44808523	44809763	27	NonCoding	-0.649068	0.000261351	0.0388516
TC0X000964.hg.1	NA	NA	NA	chrX	-	40394754	40394815	24	Coding	-0.485335	0.00028196	0.0414345
TC05000389.hg.1	JMY	junction mediating and regulatory protein, p53 cofactor	133746	chr5	+	78531925	78623038	170	Coding	-0.328121	0.000301136	0.0439501
TC20001718.hg.1	NA	NA	NA	chr20	-	62492568	62495646	30	NonCoding	-0.435324	0.000304847	0.0442899
TC04002080.hg.1	CCNG2	cyclin G2	901	chr4	+	78079687	78087074	70	NonCoding	-0.410283	0.000308071	0.044657
TC14001009.hg.1	HECTD1	HECT domain E3 ubiquitin protein ligase 1	25831	chr14	-	31569324	31677010	540	Coding	-0.36666	0.000317383	0.0457996
TC06001731.hg.1	MRPS10	mitochondrial ribosomal protein S10	55173	chr6	-	42174539	42185633	88	Coding	-0.38982	0.000325922	0.046612
TC19001062.hg.1	SH3GL1	SH3 domain containing GRB2 like 1, endophilin A2	6455	chr19	-	4360364	4400565	151	Coding	-0.400165	0.000350019	0.0493168
DE_GENES	DE_GENES_Perc	DOWN_DE_GENES	UP_DE_GENES
252	0.00393314	215	37
DE_Coding	X_DE_Coding_Perc	DE_NonCoding	DE_NonCoding_Perc
180	0.00424929	72	0.00331629
